# Supplementary material for: A phylogenetic estimate of canine retrotransposition rates based on genome assembly comparisons
Source: bioRxiv. 2025 Nov 6:2025.09.10.675418. Originally published 2025 Sep 16. Preprint. [Version 2] doi: 10.1101/2025.09.10.675418 (PMC12458276; doi:10.1101/2025.09.10.675418)
Supplement: Supplement 3 [file media-3.gz]

Archive with 1 entries (1 files):
- Additional_File1_Revision.csv
