# Supplementary material for: A phylogenetic estimate of canine retrotransposition rates based on genome assembly comparisons
Source: bioRxiv. 2025 Nov 6:2025.09.10.675418. Originally published 2025 Sep 16. Preprint. [Version 2] doi: 10.1101/2025.09.10.675418 (PMC12458276; doi:10.1101/2025.09.10.675418)
Supplement: Supplement 3 [file media-3.gz › Additional_File1_Revision.csv]

MEI_type	Filled_Site	Empty_Site	#chr	Filled_start	Filled_end	Empty_start	Empty_end	Age_Insertion_Found	Age_TSD_Seq_empty	Age_TSD_Seq_left	Age_TSD_Seq_right	Age_orientation	Interior_TE_dist	Prefix	Query	RM_Class	RM_name	RM_orientation	RM_subfamilies	Ref	Reference_orientation	Refined_Empty_end	Refined_Empty_left_bound	Refined_Empty_right_bound	Refined_Empty_start	Refined_Filled_end	Refined_Filled_left_bound	Refined_Filled_right_bound	Refined_Filled_start	TE_extends	age_endo	age_flank	empty_coords	left_TSD_empty	left_TSD_filled	mismatch_TSD	poly_a_list	right_TSD_empty	right_TSD_filled	Adjacent_Poly
LINE	A_WOLF	G_WOLF	chr1	5819503	5819654	116885584	116885584	TRUE	gaaaattccttcgg	gaaaattccttcgg	gaaaattccttcgg	-revcom2	50	N/A	N/A	LINE/L1	N/A	Forward	L1_Cf	N/A	-	N/A	116885599	116885598	N/A	5819640	5819489	5819641	5819490	FALSE	ttttcaa	1000	116885585-116885598	N/A	5819490\5819503	FALSE	N/A	N/A	5819641\5819654	5819625\5819640
LINE	A_WOLF	G_WOLF	chr1	6780705	6781694	115924115	115924115	TRUE	aggaggagggagtta	aggaggagggagtta	aggaggagggagtta	-revcom2	50	N/A	N/A	LINE/L1	N/A	Forward	L1_Cf	N/A	-	N/A	115924131	115924130	N/A	6781679	6780690	6781680	6780691	FALSE	CTCCTAA	1000	115924116-115924130	N/A	6780691\6780705	FALSE	N/A	N/A	6781680\6781694	6781663\6781679
LINE	A_WOLF	G_WOLF	chr1	7511533	7516423	115188921	115188921	TRUE	agaaaaaagag	agaaaaaagag	agaaaaaagag	-revcom2	50	N/A	N/A	LINE/L1	N/A	Forward	L1_Cf\L1_Cf	N/A	-	N/A	115188933	115188932	N/A	7516412	7511522	7516413	7511523	FALSE	TTTCTAT	1000	115188922-115188932	N/A	7511523\7511533	FALSE	N/A	N/A	7516413\7516423	7516404\7516408
LINE	A_WOLF	G_WOLF	chr1	8054298	8060497	114650209	114650209	TRUE	caaaacatagtt	caaaacatagtt	caaaacatagtt	-revcom2	50	N/A	N/A	LINE/L1	N/A	Reverse	L1_Canis1\L1_Canis1	N/A	-	N/A	114650222	114650221	N/A	8060485	8054286	8060486	8054287	FALSE	TAGTTAA	1000	114650210-114650221	N/A	8054287\8054298	FALSE	N/A	N/A	8060486\8060497	8054299\8054313
LINE	A_WOLF	G_WOLF	chr1	12079291	12085641	110618317	110618317	TRUE	tataaacaacttttt	tataaacaacttttt	tataaacaacttttt	-revcom2	50	N/A	N/A	LINE/L1	N/A	Reverse	L1_Cf	N/A	-	N/A	110618333	110618332	N/A	12085626	12079276	12085627	12079277	FALSE	TTTTTGT	1000	110618318-110618332	N/A	12079277\12079291	FALSE	N/A	N/A	12085627\12085641	12079292\12079311
LINE	A_WOLF	G_WOLF	chr1	12487240	12487450	110214775	110214775	TRUE	ataaaattcag	ataaaattcag	ataaaattcag	-revcom2	50	N/A	N/A	LINE/L1	N/A	Forward	L1_Cf	N/A	-	N/A	110214787	110214786	N/A	12487439	12487229	12487440	12487230	FALSE	TTTATAT	1000	110214776-110214786	N/A	12487230\12487240	FALSE	N/A	N/A	12487440\12487450	12487420\12487435
LINE	A_WOLF	G_WOLF	chr1	13690769	13691037	109006761	109006761	TRUE	aagaaatggtgccctg	aagaaatggtgccctg	aagaaatggtgccctg	-revcom2	50	N/A	N/A	LINE/L1	N/A	Forward	L1_Cf	N/A	-	N/A	109006778	109006777	N/A	13691021	13690753	13691022	13690754	FALSE	TTCTTAC	1000	109006762-109006777	N/A	13690754\13690769	FALSE	N/A	N/A	13691022\13691037	13690991\13691021
LINE	A_WOLF	G_WOLF	chr1	16594234	16594633	106104588	106104588	TRUE	aaaaatattttcc	aaaaatattttcc	aaaaatattttcc	-revcom2	50	N/A	N/A	LINE/L1	N/A	Forward	L1_Cf	N/A	-	N/A	106104602	106104601	N/A	16594620	16594221	16594621	16594222	FALSE	tttttaa	1000	106104589-106104601	N/A	16594222\16594234	FALSE	N/A	N/A	16594621\16594633	16594610\16594620
LINE	A_WOLF	G_WOLF	chr1	18152700	18153034	104548448	104548448	TRUE	taaaagagatggcagctga	taaaagagatggcagctga	taaaagagatggcagctga	-revcom2	50	N/A	N/A	LINE/L1	N/A	Forward	L1_Cf	N/A	-	N/A	104548468	104548467	N/A	18153015	18152681	18153016	18152682	FALSE	TTTTAAA	1000	104548449-104548467	N/A	18152682\18152700	FALSE	N/A	N/A	18153016\18153034	18152992\18153015
LINE	A_WOLF	G_WOLF	chr1	21555209	21555377	101142503	101142503	TRUE	a	a	a	-revcom2	50	N/A	N/A	LINE/L1	N/A	Forward	L1ME3G	N/A	-	N/A	101142505	101142504	N/A	21555376	21555208	21555377	21555209	FALSE	N/A	1000	101142504-101142504	N/A	21555209\21555209	FALSE	N/A	N/A	21555377\21555377	21555372\21555375
LINE	A_WOLF	G_WOLF	chr1	23102278	23102980	99595345	99595345	TRUE	agaattatgttccccaa	agaattatgttccccaa	agaattatgttccccaa	-revcom2	50	N/A	N/A	LINE/L1	N/A	Forward	L1_Cf	N/A	-	N/A	99595363	99595362	N/A	23102963	23102261	23102964	23102262	FALSE	ATTCTAT	1000	99595346-99595362	N/A	23102262\23102278	FALSE	N/A	N/A	23102964\23102980	23102949\23102963
LINE	A_WOLF	G_WOLF	chr1	28564079	28564380	94114396	94114396	TRUE	tttattcttttttt	tttattcttttttt	tttattcttttttt	-revcom2	50	N/A	N/A	LINE/L1	N/A	Reverse	L1_Carn5	N/A	-	N/A	94114411	94114410	N/A	28564366	28564065	28564367	28564066	TRUE	tttttgt	1000	94114397-94114410	N/A	28564066\28564079	FALSE	N/A	N/A	28564367\28564380	28564085\28564095
LINE	A_WOLF	G_WOLF	chr1	30885765	30886052	91797953	91797953	TRUE	aaagaaaatggggaaca	aaagaaaatggggaaca	aaagaaaatggggaaca	-revcom2	50	N/A	N/A	LINE/L1	N/A	Forward	L1_Cf	N/A	-	N/A	91797971	91797970	N/A	30886035	30885748	30886036	30885749	FALSE	tctttgt	1000	91797954-91797970	N/A	30885749\30885765	FALSE	N/A	N/A	30886036\30886052	30886026\30886035
LINE	A_WOLF	G_WOLF	chr1	33102513	33104203	89582740	89582740	TRUE	gaaatattgttttt	gaaatattgttttt	gaaatattgttttt	-revcom2	50	N/A	N/A	LINE/L1	N/A	Reverse	L1_Cf	N/A	-	N/A	89582755	89582754	N/A	33104189	33102499	33104190	33102500	TRUE	TTTTTGG	1000	89582741-89582754	N/A	33102500\33102513	FALSE	N/A	N/A	33104190\33104203	33102514\33102527
LINE	A_WOLF	G_WOLF	chr1	33572297	33572402	89114514	89114514	TRUE	catagtttta	catagtttta	catagtttta	-revcom2	50	N/A	N/A	LINE/L1	N/A	Reverse	L1_Cf	N/A	-	N/A	89114525	89114524	N/A	33572392	33572287	33572393	33572288	FALSE	ttttaaa	1000	89114515-89114524	N/A	33572288\33572297	FALSE	N/A	N/A	33572393\33572402	33572298\33572306
LINE	A_WOLF	G_WOLF	chr1	33697246	33703860	88990005	88990005	TRUE	cattttgtagtaaatttt	cattttgtagtaaatttt	cattttgtagtaaatttt	-revcom2	50	N/A	N/A	LINE/L1	N/A	Reverse	L1_Cf\L1_Cf	N/A	-	N/A	88990024	88990023	N/A	33703842	33697228	33703843	33697229	FALSE	attttaa	1000	88990006-88990023	N/A	33697229\33697246	FALSE	N/A	N/A	33703843\33703860	33697247\33697252
LINE	A_WOLF	G_WOLF	chr1	33766101	33766329	88928055	88928055	TRUE	tatttt	tatttt	tatttt	-revcom2	50	N/A	N/A	LINE/L1	N/A	Reverse	L1_Cf	N/A	-	N/A	88928062	88928061	N/A	33766323	33766095	33766324	33766096	FALSE	attttgt	1000	88928056-88928061	N/A	33766096\33766101	FALSE	N/A	N/A	33766324\33766329	33766102\33766107
LINE	A_WOLF	G_WOLF	chr1	33796616	33796897	88897796	88897796	TRUE	taaaccacacatttgg	taaaccacacatttgg	taaaccacacatttgg	-revcom2	50	N/A	N/A	LINE/L1	N/A	Forward	L1_Cf	N/A	-	N/A	88897813	88897812	N/A	33796881	33796600	33796882	33796601	FALSE	GTTTAAG	1000	88897797-88897812	N/A	33796601\33796616	FALSE	N/A	N/A	33796882\33796897	33796870\33796881
LINE	A_WOLF	G_WOLF	chr1	36102426	36102608	86593315	86593315	TRUE	tttatcttttctttta	tttatcttttctttta	tttatcttttctttta	-revcom2	50	N/A	N/A	LINE/L1	N/A	Reverse	L1_Cf	N/A	-	N/A	86593332	86593331	N/A	36102592	36102410	36102593	36102411	FALSE	ttttaaa	1000	86593316-86593331	N/A	36102411\36102426	FALSE	N/A	N/A	36102593\36102608	36102427\36102433
LINE	A_WOLF	G_WOLF	chr1	37558248	37564577	85133367	85133367	TRUE	tctgcttcctgttttt	tctgcttcctgttttt	tctgcttcctgttttt	-revcom2	50	N/A	N/A	LINE/L1	N/A	Reverse	L1_Cf\L1_Cf	N/A	-	N/A	85133384	85133383	N/A	37564561	37558232	37564562	37558233	FALSE	tTTTTAT	1000	85133368-85133383	N/A	37558233\37558248	FALSE	N/A	N/A	37564562\37564577	37558249\37558265
LINE	A_WOLF	G_WOLF	chr1	38328869	38329072	84375477	84375477	TRUE	atataacaaaaggaaa	atataacaaaaggaaa	atataacaaaaggaaa	-revcom2	50	N/A	N/A	LINE/L1	N/A	Forward	L1_Cf	N/A	-	N/A	84375494	84375493	N/A	38329056	38328853	38329057	38328854	FALSE	tataTTA	1000	84375478-84375493	N/A	38328854\38328869	FALSE	N/A	N/A	38329057\38329072	38329044\38329051
LINE	A_WOLF	G_WOLF	chr1	38802826	38803159	83901089	83901089	TRUE	aggagtgaagtagcaa	aggagtgaagtagcaa	aggagtgaagtagcaa	-revcom2	50	N/A	N/A	LINE/L1	N/A	Forward	L1_Cf	N/A	-	N/A	83901106	83901105	N/A	38803143	38802810	38803144	38802811	FALSE	CTCCTGT	1000	83901090-83901105	N/A	38802811\38802826	FALSE	N/A	N/A	38803144\38803159	38803132\38803143
LINE	A_WOLF	G_WOLF	chr1	41049393	41055762	81654822	81654822	TRUE	gaaaaggtagtgag	gaaaaggtagtgag	gaaaaggtagtgag	-revcom2	50	N/A	N/A	LINE/L1	N/A	Forward	L1MEc	N/A	-	N/A	81654837	81654836	N/A	41055748	41049379	41055749	41049380	FALSE	TTTTCAG	1000	81654823-81654836	N/A	41049380\41049393	FALSE	N/A	N/A	41055749\41055762	41055711\41055748
LINE	A_WOLF	G_WOLF	chr1	43762091	43765969	78939256	78939256	TRUE	ataaatgtgtg	ataaatgtgtg	ataaatgtgtg	-revcom2	50	N/A	N/A	LINE/L1	N/A	Reverse	L1_Cf	N/A	-	N/A	78939268	78939267	N/A	43765958	43762080	43765959	43762081	FALSE	GTGTGTT	1000	78939257-78939267	N/A	43762081\43762091	FALSE	N/A	N/A	43765959\43765969	43762093\43762103
LINE	A_WOLF	G_WOLF	chr1	43875740	43875992	78830381	78830381	TRUE	aa	aa	aa	-revcom2	50	N/A	N/A	LINE/L1	N/A	Forward	L1_Cf	N/A	-	78830397	78830398	78830383	78830384	43875990	43875738	43875991	43875739	FALSE	N/A	1000	78830382-78830383	N/A	43875739\43875740	FALSE	N/A	N/A	43875991\43875992	43875982\43875990
LINE	A_WOLF	G_WOLF	chr1	45113608	45113823	77593867	77593867	TRUE	gggggagtaaaaatttagtacttatagaatgttttcaaacttaagcaaccatcaacttaata	gggggagtaaaaatttagtacttatagaatgttttcaaacttaagcaaccatcaacttaata	gggggagtaaaaatttagtacttatagaatgttttcaaacttaagcaaccatcaacttaata	-revcom2	50	N/A	N/A	LINE/L1	N/A	Forward	L1_Carn5	N/A	-	N/A	77593930	77593929	N/A	45113761	45113546	45113762	45113547	TRUE	CCCCCCt	125	77593868-77593929	N/A	45113547\45113608	FALSE	N/A	N/A	45113762\45113823	45113761\45113761
LINE	A_WOLF	G_WOLF	chr1	45586764	45587291	77120570	77120570	TRUE	agaagtaag	agaagtaag	agaagtaag	-revcom2	50	N/A	N/A	LINE/L1	N/A	Forward	L1_Cf	N/A	-	N/A	77120580	77120579	N/A	45587282	45586755	45587283	45586756	FALSE	CTTCTAT	1000	77120571-77120579	N/A	45586756\45586764	FALSE	N/A	N/A	45587283\45587291	45587269\45587282
LINE	A_WOLF	G_WOLF	chr1	45611976	45612074	77095108	77095108	TRUE	ctaaccattcttt	ctaaccattcttt	ctaaccattcttt	-revcom2	50	N/A	N/A	LINE/L1	N/A	Reverse	L1_Cf	N/A	-	N/A	77095122	77095121	N/A	45612061	45611963	45612062	45611964	FALSE	TCTTTAT	1000	77095109-77095121	N/A	45611964\45611976	FALSE	N/A	N/A	45612062\45612074	45611977\45611991
LINE	A_WOLF	G_WOLF	chr1	47147638	47147839	75560657	75560657	TRUE	tcaacacctgaacttt	tcaacacctgaacttt	tcaacacctgaacttt	-revcom2	50	N/A	N/A	LINE/L1	N/A	Reverse	L1_Cf	N/A	-	N/A	75560674	75560673	N/A	47147823	47147622	47147824	47147623	FALSE	ACTTTGA	1000	75560658-75560673	N/A	47147623\47147638	FALSE	N/A	N/A	47147824\47147839	47147639\47147659
LINE	A_WOLF	G_WOLF	chr1	47738031	47744372	74970587	74970587	TRUE	agaacctacaagatg	agaacctacaagatg	agaacctacaagatg	-revcom2	50	N/A	N/A	LINE/L1	N/A	Forward	L1_Cf	N/A	-	N/A	74970603	74970602	N/A	47744357	47738016	47744358	47738017	FALSE	GTTCTAA	1000	74970588-74970602	N/A	47738017\47738031	FALSE	N/A	N/A	47744358\47744372	47744315\47744357
LINE	A_WOLF	G_WOLF	chr1	50986642	50986715	71731099	71731099	TRUE	ttttttttttt	ttttttttttt	ttttttttttt	-revcom2	50	N/A	N/A	LINE/L1	N/A	Reverse	L1_Cf	N/A	-	N/A	71731111	71731110	N/A	50986704	50986631	50986705	50986632	FALSE	tttttaa	1000	71731100-71731110	N/A	50986632\50986642	FALSE	N/A	N/A	50986705\50986715	50986646\50986648
LINE	A_WOLF	G_WOLF	chr1	54804512	54804691	67908302	67908302	TRUE	N/A	N/A	N/A	-revcom2	50	N/A	N/A	LINE/L1	N/A	Reverse	L1MCc	N/A	-	67908302	67908303	67908286	67908287	54804693	54804512	54804694	54804513	FALSE	N/A	1000	N/A	N/A	N/A\N/A	FALSE	N/A	N/A	N/A\N/A	54804514\54804514
LINE	A_WOLF	G_WOLF	chr1	55086554	55091527	67626909	67626909	TRUE	aagaaagacaaaatcg	aagaaagacaaaatcg	aagaaagacaaaatcg	-revcom2	50	N/A	N/A	LINE/L1	N/A	Forward	L1MEc\L1MEc	N/A	-	N/A	67626926	67626925	N/A	55091511	55086538	55091512	55086539	FALSE	TTCTTGT	1000	67626910-67626925	N/A	55086539\55086554	FALSE	N/A	N/A	55091512\55091527	55091498\55091511
LINE	A_WOLF	G_WOLF	chr1	56186985	56187067	66526491	66526491	TRUE	gaaacaaaa	gaaacaaaa	gaaacaaaa	-revcom2	50	N/A	N/A	LINE/L1	N/A	Forward	L1_Cf	N/A	-	N/A	66526501	66526500	N/A	56187058	56186976	56187059	56186977	FALSE	gTTTCCC	1000	66526492-66526500	N/A	56186977\56186985	FALSE	N/A	N/A	56187059\56187067	56187053\56187058
LINE	A_WOLF	G_WOLF	chr1	57502288	57503061	65199189	65199189	TRUE	tgtttggctgttctt	tgtttggctgttctt	tgtttggctgttctt	-revcom2	50	N/A	N/A	LINE/L1	N/A	Reverse	L1_Cf	N/A	-	N/A	65199205	65199204	N/A	57503046	57502273	57503047	57502274	FALSE	TTCTTAT	1000	65199190-65199204	N/A	57502274\57502288	FALSE	N/A	N/A	57503047\57503061	57502289\57502303
LINE	A_WOLF	G_WOLF	chr1	57665462	57671810	65036495	65036495	TRUE	taaaattcaggggatg	taaaattcaggggatg	taaaattcaggggatg	-revcom2	50	N/A	N/A	LINE/L1	N/A	Forward	L1_Cf	N/A	-	N/A	65036512	65036511	N/A	57671794	57665446	57671795	57665447	FALSE	ttttaaa	1000	65036496-65036511	N/A	57665447\57665462	FALSE	N/A	N/A	57671795\57671810	57671791\57671794
LINE	A_WOLF	G_WOLF	chr1	59413159	59413333	63295913	63295913	TRUE	aaatgtgg	aaatgtgg	aaatgtgg	-revcom2	50	N/A	N/A	LINE/L1	N/A	Forward	L1_Cf	N/A	-	N/A	63295922	63295921	N/A	59413325	59413151	59413326	59413152	FALSE	catttgT	1000	63295914-63295921	N/A	59413152\59413159	FALSE	N/A	N/A	59413326\59413333	59413321\59413325
LINE	A_WOLF	G_WOLF	chr1	59641539	59642163	63067658	63067658	TRUE	N/A	N/A	N/A	-revcom2	50	N/A	N/A	LINE/L1	N/A	Reverse	L1_Cf	N/A	-	N/A	63067659	63067658	N/A	59642163	59641539	59642164	59641540	FALSE	N/A	1000	N/A	N/A	N/A\N/A	FALSE	N/A	N/A	N/A\N/A	59641540\59641544
LINE	A_WOLF	G_WOLF	chr1	63290186	63291019	59413878	59413878	TRUE	aaaaaaaaaagatcaca	aaaaaaaaaagatcaca	aaaaaaaaaagatcaca	-revcom2	50	N/A	N/A	LINE/L1	N/A	Forward	L1_Cf	N/A	-	N/A	59413896	59413895	N/A	63291002	63290169	63291003	63290170	FALSE	tttttaa	1000	59413879-59413895	N/A	63290170\63290186	FALSE	N/A	N/A	63291003\63291019	63290991\63291002
LINE	A_WOLF	G_WOLF	chr1	70563146	70563958	52125387	52125387	TRUE	tatctgggaatgtctt	tatctgggaatgtctt	tatctgggaatgtctt	-revcom2	50	N/A	N/A	LINE/L1	N/A	Reverse	L1_Cf	N/A	-	N/A	52125404	52125403	N/A	70563942	70563130	70563943	70563131	TRUE	gtcttaa	1000	52125388-52125403	N/A	70563131\70563146	FALSE	N/A	N/A	70563943\70563958	70563147\70563171
LINE	A_WOLF	G_WOLF	chr1	77143026	77143275	45551262	45551262	TRUE	ttt	ttt	ttt	-revcom2	50	N/A	N/A	LINE/L1	N/A	Reverse	L1_Cf	N/A	-	N/A	45551266	45551265	N/A	77143272	77143023	77143273	77143024	FALSE	N/A	1000	45551263-45551265	N/A	77143024\77143026	FALSE	N/A	N/A	77143273\77143275	77143027\77143033
LINE	A_WOLF	G_WOLF	chr1	77172206	77172767	45522723	45522723	TRUE	gaaacacagaagga	gaaacacagaagga	gaaacacagaagga	-revcom2	50	N/A	N/A	LINE/L1	N/A	Forward	L1_Cf	N/A	-	N/A	45522738	45522737	N/A	77172753	77172192	77172754	77172193	FALSE	gtttcat	1000	45522724-45522737	N/A	77172193\77172206	FALSE	N/A	N/A	77172754\77172767	77172716\77172753
LINE	A_WOLF	G_WOLF	chr1	84684450	84684697	38020607	38020607	TRUE	aaaaagttttgtttt	aaaaagttttgtttt	aaaaagttttgtttt	-revcom2	50	N/A	N/A	LINE/L1	N/A	Forward	L1_Cf	N/A	-	N/A	38020623	38020622	N/A	84684682	84684435	84684683	84684436	FALSE	tttttaa	500	38020608-38020622	N/A	84684436\84684450	FALSE	N/A	N/A	84684683\84684697	84684676\84684682
LINE	A_WOLF	G_WOLF	chr1	85868265	85868402	36838714	36838714	TRUE	atttcatgctttttt	atttcatgctttttt	atttcatgctttttt	-revcom2	50	N/A	N/A	LINE/L1	N/A	Reverse	L1_Cf	N/A	-	N/A	36838730	36838729	N/A	85868387	85868250	85868388	85868251	FALSE	TTTTTCA	1000	36838715-36838729	N/A	85868251\85868265	FALSE	N/A	N/A	85868388\85868402	85868266\85868288
LINE	A_WOLF	G_WOLF	chr1	86427823	86427993	36266960	36266960	TRUE	gaaa	gaaa	gaaa	-revcom2	50	N/A	N/A	LINE/L1	N/A	Forward	L1_Cf	N/A	-	N/A	36266965	36266964	N/A	86427989	86427819	86427990	86427820	FALSE	N/A	1000	36266961-36266964	N/A	86427820\86427823	FALSE	N/A	N/A	86427990\86427993	86427968\86427989
LINE	A_WOLF	G_WOLF	chr1	86463040	86469375	36231878	36231878	TRUE	ttttttt	ttttttt	ttttttt	-revcom2	50	N/A	N/A	LINE/L1	N/A	Reverse	L1_Cf\L1_Cf	N/A	-	N/A	36231886	36231885	N/A	86469368	86463033	86469369	86463034	FALSE	tttttag	1000	36231879-36231885	N/A	86463034\86463040	FALSE	N/A	N/A	86469369\86469375	86463041\86463045
LINE	A_WOLF	G_WOLF	chr1	88249443	88256510	34456073	34456073	TRUE	agaaagatggggagggg	agaaagatggggagggg	agaaagatggggagggg	-revcom2	50	N/A	N/A	LINE/L1	N/A	Forward	L1MEc	N/A	-	N/A	34456091	34456090	N/A	88256493	88249426	88256494	88249427	FALSE	tttctat	1000	34456074-34456090	N/A	88249427\88249443	FALSE	N/A	N/A	88256494\88256510	88256483\88256493
LINE	A_WOLF	G_WOLF	chr1	88987710	88994046	33725488	33725488	TRUE	gaagagggaattggag	gaagagggaattggag	gaagagggaattggag	-revcom2	50	N/A	N/A	LINE/L1	N/A	Forward	L1_Cf	N/A	-	N/A	33725505	33725504	N/A	88994030	88987694	88994031	88987695	FALSE	TCTTCAT	1000	33725489-33725504	N/A	88987695\88987710	FALSE	N/A	N/A	88994031\88994046	88994004\88994030
LINE	A_WOLF	G_WOLF	chr1	89349558	89349744	33368905	33368905	TRUE	cttttaatt	cttttaatt	cttttaatt	-revcom2	50	N/A	N/A	LINE/L1	N/A	Reverse	L1_Cf	N/A	-	N/A	33368915	33368914	N/A	89349735	89349549	89349736	89349550	FALSE	TAATTAA	250	33368906-33368914	N/A	89349550\89349558	FALSE	N/A	N/A	89349736\89349744	89349559\89349565
LINE	A_WOLF	G_WOLF	chr1	90107763	90114109	32609639	32609639	TRUE	gaccacagcttctt	gaccacagcttctt	gaccacagcttctt	-revcom2	50	N/A	N/A	LINE/L1	N/A	Reverse	L1_Cf\L1_Cf	N/A	-	N/A	32609654	32609653	N/A	90114095	90107749	90114096	90107750	FALSE	ttcttta	1000	32609640-32609653	N/A	90107750\90107763	FALSE	N/A	N/A	90114096\90114109	90107765\90107780
LINE	A_WOLF	G_WOLF	chr1	90119923	90120190	32603827	32603827	TRUE	aa	aa	aa	-revcom2	50	N/A	N/A	LINE/L1	N/A	Forward	L1_Cf	N/A	-	N/A	32603830	32603829	N/A	90120188	90119921	90120189	90119922	FALSE	N/A	1000	32603828-32603829	N/A	90119922\90119923	FALSE	N/A	N/A	90120189\90120190	90120169\90120188
LINE	A_WOLF	G_WOLF	chr1	92260312	92266557	30459856	30459856	TRUE	aaggaatggacatctc	aaggaatggacatctc	aaggaatggacatctc	-revcom2	50	N/A	N/A	LINE/L1	N/A	Forward	L1_Canis1	N/A	-	N/A	30459873	30459872	N/A	92266541	92260296	92266542	92260297	FALSE	TCCTTAG	1000	30459857-30459872	N/A	92260297\92260312	FALSE	N/A	N/A	92266542\92266557	92266521\92266541
LINE	A_WOLF	G_WOLF	chr1	93593719	93594426	29132807	29132807	TRUE	ttatgtcctcttttat	ttatgtcctcttttat	ttatgtcctcttttat	-revcom2	50	N/A	N/A	LINE/L1	N/A	Reverse	L1_Cf	N/A	-	N/A	29132824	29132823	N/A	93594410	93593703	93594411	93593704	FALSE	TTTATAG	1000	29132808-29132823	N/A	93593704\93593719	FALSE	N/A	N/A	93594411\93594426	93593723\93593725
LINE	A_WOLF	G_WOLF	chr1	93637116	93638023	29089855	29089855	TRUE	N/A	N/A	N/A	-revcom2	50	N/A	N/A	LINE/L1	N/A	Multiple	L1_Canis1\L1M4	N/A	-	N/A	29089862	29089861	N/A	93638017	93637109	93638018	93637110	FALSE	N/A	1000	N/A	N/A	N/A\N/A	FALSE	N/A	N/A	N/A\N/A	N/A
LINE	A_WOLF	G_WOLF	chr1	103202729	103202961	19423562	19423562	TRUE	N/A	N/A	N/A	-revcom2	50	N/A	N/A	LINE/L1	N/A	Reverse	L1_Cf	N/A	-	19423571	19423572	19423562	19423563	103202961	103202724	103202962	103202725	FALSE	N/A	1000	N/A	N/A	N/A\N/A	FALSE	N/A	N/A	N/A\N/A	103202725\103202727
LINE	A_WOLF	G_WOLF	chr1	105034843	105037894	17796649	17796649	TRUE	gataatagacatggga	gataatagacatggga	gataatagacatggga	-revcom2	50	N/A	N/A	LINE/L1	N/A	Reverse	L1_Cf	N/A	-	N/A	17796666	17796665	N/A	105037878	105034827	105037879	105034828	FALSE	tgggaaa	1000	17796650-17796665	N/A	105034828\105034843	FALSE	N/A	N/A	105037879\105037894	105034845\105034847
LINE	A_WOLF	G_WOLF	chr1	106669256	106675599	16168329	16168329	TRUE	aaaagtccaggcagc	aaaagtccaggcagc	aaaagtccaggcagc	-revcom2	50	N/A	N/A	LINE/L1	N/A	Forward	L1MEc	N/A	-	N/A	16168345	16168344	N/A	106675584	106669241	106675585	106669242	FALSE	cttttga	1000	16168330-16168344	N/A	106669242\106669256	FALSE	N/A	N/A	106675585\106675599	106675550\106675584
LINE	A_WOLF	G_WOLF	chr1	106983672	106983751	15860243	15860243	TRUE	tgtgtcaaagtctt	tgtgtcaaagtctt	tgtgtcaaagtctt	-revcom2	50	N/A	N/A	LINE/L1	N/A	Reverse	L1_Cf	N/A	-	N/A	15860258	15860257	N/A	106983737	106983658	106983738	106983659	FALSE	GTCTTGA	1000	15860244-15860257	N/A	106983659\106983672	FALSE	N/A	N/A	106983738\106983751	106983673\106983685
LINE	A_WOLF	G_WOLF	chr1	107725999	107726113	15113678	15113678	TRUE	agaaattgtattttc	agaaattgtattttc	agaaattgtattttc	-revcom2	50	N/A	N/A	LINE/L1	N/A	Forward	L1_Cf	N/A	-	N/A	15113694	15113693	N/A	107726098	107725984	107726099	107725985	FALSE	TTTCTAA	1000	15113679-15113693	N/A	107725985\107725999	FALSE	N/A	N/A	107726099\107726113	107726068\107726098
LINE	A_WOLF	G_WOLF	chr1	119764702	119764948	3075852	3075852	TRUE	taaagcaccagtgg	taaagcaccagtgg	taaagcaccagtgg	-revcom2	50	N/A	N/A	LINE/L1	N/A	Forward	L1_Cf	N/A	-	N/A	3075867	3075866	N/A	119764934	119764688	119764935	119764689	FALSE	CTTTAAA	1000	3075853-3075866	N/A	119764689\119764702	FALSE	N/A	N/A	119764935\119764948	119764927\119764934
LINE	A_WOLF	G_WOLF	chr1	120154724	120154804	2685948	2685948	TRUE	caaaggacaattta	caaaggacaattta	caaaggacaattta	-revcom2	50	N/A	N/A	LINE/L1	N/A	Reverse	L1_Cf	N/A	-	N/A	2685963	2685962	N/A	120154790	120154710	120154791	120154711	FALSE	ATTTAAA	1000	2685949-2685962	N/A	120154711\120154724	FALSE	N/A	N/A	120154791\120154804	120154725\120154748
LINE	A_WOLF	G_WOLF	chr1	122766132	122766220	65809	65809	TRUE	gggggctgcggggcgggagcagctcggaggggctc	gggggctgcggggcgggagcagctcggaggggctc	gggggctgcggggcgggagcagctcggaggggctc	-revcom2	50	N/A	N/A	LINE/L1	N/A	Forward	L1_Canis1	N/A	-	N/A	65845	65844	N/A	122766185	122766097	122766186	122766098	TRUE	ccccctc	1000	65810-65844	N/A	122766098\122766132	FALSE	N/A	N/A	122766186\122766220	N/A
LINE	A_WOLF	G_WOLF	chr10	723612	729935	1923240	1923240	TRUE	aggaagacatagaca	aggaagacatagaca	aggaagacatagaca	N/A	50	N/A	N/A	LINE/L1	N/A	Forward	L1_Canis1	N/A	+	N/A	1923240	1923241	N/A	729935	723612	729936	723613	TRUE	ttcctct	1000	1923241-1923255	N/A	723613\723627	FALSE	N/A	N/A	729936\729950	729909\729935
LINE	A_WOLF	G_WOLF	chr10	4363812	4364706	5559443	5559443	TRUE	taaa	taaa	taaa	N/A	50	N/A	N/A	LINE/L1	N/A	Forward	L1_Cf	N/A	+	N/A	5559443	5559444	N/A	4364706	4363812	4364707	4363813	FALSE	N/A	1000	5559444-5559447	N/A	4363813\4363816	FALSE	N/A	N/A	4364707\4364710	4364685\4364706
LINE	A_WOLF	G_WOLF	chr10	5054726	5055496	6243290	6243290	TRUE	gaaattactcttcct	gaaattactcttcct	gaaattactcttcct	N/A	50	N/A	N/A	LINE/L1	N/A	Multiple	L1_Cf\L1_Canis1\L1_Canis1	N/A	+	N/A	6243290	6243291	N/A	5055496	5054726	5055497	5054727	FALSE	N/A	1000	6243291-6243305	N/A	5054727\5054741	FALSE	N/A	N/A	5055497\5055511	N/A
LINE	A_WOLF	G_WOLF	chr10	5548594	5548757	6736195	6736195	TRUE	g	g	g	N/A	50	N/A	N/A	LINE/L1	N/A	Forward	L1_Canid_	N/A	+	N/A	6736195	6736196	N/A	5548757	5548594	5548758	5548595	FALSE	N/A	1000	6736196-6736196	N/A	5548595\5548595	FALSE	N/A	N/A	5548758\5548758	5548757\5548757
LINE	A_WOLF	G_WOLF	chr10	5642942	5643124	6830035	6830035	TRUE	tatccttcactttgtt	tatccttcactttgtt	tatccttcactttgtt	N/A	50	N/A	N/A	LINE/L1	N/A	Reverse	L1_Cf	N/A	+	N/A	6830035	6830036	N/A	5643124	5642942	5643125	5642943	FALSE	ttgttaa	1000	6830036-6830051	N/A	5642943\5642958	FALSE	N/A	N/A	5643125\5643140	5642959\5642969
LINE	A_WOLF	G_WOLF	chr10	6977736	6977814	8171925	8171925	TRUE	tc	tc	tc	N/A	50	N/A	N/A	LINE/L1	N/A	Forward	L1_Canid_	N/A	+	N/A	8171925	8171926	N/A	6977814	6977736	6977815	6977737	FALSE	N/A	1000	8171926-8171927	N/A	6977737\6977738	FALSE	N/A	N/A	6977815\6977816	6977812\6977812
LINE	A_WOLF	G_WOLF	chr10	8370987	8371246	9557001	9557001	TRUE	gaaaaatttgtgtatatatttct	gaaaaatttgtgtatatatttct	gaaaaatttgtgtatatatttct	N/A	50	N/A	N/A	LINE/L1	N/A	Forward	L1_Cf	N/A	+	N/A	9557001	9557002	N/A	8371246	8370987	8371247	8370988	FALSE	ttttCAA	1000	9557002-9557024	N/A	8370988\8371010	FALSE	N/A	N/A	8371247\8371269	8371235\8371246
LINE	A_WOLF	G_WOLF	chr10	10760565	10766883	11948769	11948769	TRUE	aacaatatccattgta	aacaatatccattgta	aacaatatccattgta	N/A	50	N/A	N/A	LINE/L1	N/A	Forward	L1MEc	N/A	+	N/A	11948769	11948770	N/A	10766883	10760565	10766884	10760566	FALSE	TTGTTGA	1000	11948770-11948785	N/A	10760566\10760581	FALSE	N/A	N/A	10766884\10766899	10766871\10766883
LINE	A_WOLF	G_WOLF	chr10	10983694	10984800	12165835	12165835	TRUE	aagaatggaaaaca	aagaatggaaaaca	aagaatggaaaaca	N/A	50	N/A	N/A	LINE/L1	N/A	Multiple	L1_Cf\L1_Cf	N/A	+	N/A	12165835	12165836	N/A	10984800	10983694	10984801	10983695	FALSE	N/A	1000	12165836-12165849	N/A	10983695\10983708	FALSE	N/A	N/A	10984801\10984814	N/A
LINE	A_WOLF	G_WOLF	chr10	11869619	11870188	13048354	13048354	TRUE	aagagacgtgggatct	aagagacgtgggatct	aagagacgtgggatct	N/A	50	N/A	N/A	LINE/L1	N/A	Forward	L1_Cf	N/A	+	N/A	13048354	13048355	N/A	11870188	11869619	11870189	11869620	FALSE	CTCTTGA	1000	13048355-13048370	N/A	11869620\11869635	FALSE	N/A	N/A	11870189\11870204	11870182\11870188
LINE	A_WOLF	G_WOLF	chr10	14298411	14298592	15485763	15485763	TRUE	N/A	N/A	N/A	N/A	50	N/A	N/A	LINE/L1	N/A	Reverse	L1_Cf	N/A	+	N/A	15485763	15485764	N/A	14298592	14298411	14298593	14298412	FALSE	N/A	1000	N/A	N/A	N/A\N/A	FALSE	N/A	N/A	N/A\N/A	14298412\14298434
LINE	A_WOLF	G_WOLF	chr10	15374551	15374850	16562660	16562660	TRUE	t	t	t	N/A	50	N/A	N/A	LINE/L1	N/A	Reverse	L1_Cf	N/A	+	16562665	16562660	16562666	16562661	15374855	15374551	15374856	15374552	FALSE	N/A	1000	16562666-16562666	N/A	15374552\15374552	FALSE	N/A	N/A	15374856\15374856	15374553\15374559
LINE	A_WOLF	G_WOLF	chr10	15817880	15824148	17004918	17004918	TRUE	agacatcattatagg	agacatcattatagg	agacatcattatagg	N/A	50	N/A	N/A	LINE/L1	N/A	Forward	L1_Cf	N/A	+	N/A	17004918	17004919	N/A	15824148	15817880	15824149	15817881	FALSE	TGTCTAA	1000	17004919-17004933	N/A	15817881\15817895	FALSE	N/A	N/A	15824149\15824163	15824118\15824148
LINE	A_WOLF	G_WOLF	chr10	20071068	20071311	21246636	21246636	TRUE	a	a	a	N/A	50	N/A	N/A	LINE/L1	N/A	Reverse	L1_Cf	N/A	+	21246636	21246633	21246637	21246634	20071311	20071065	20071312	20071066	FALSE	N/A	1000	21246633-21246633	N/A	20071065\20071065	FALSE	N/A	N/A	20071311\20071311	20071069\20071069
LINE	A_WOLF	G_WOLF	chr10	25847953	25848209	27014736	27014736	TRUE	ctttatttagtatt	ctttatttagtatt	ctttatttagtatt	N/A	50	N/A	N/A	LINE/L1	N/A	Reverse	L1_Cf	N/A	+	N/A	27014736	27014737	N/A	25848209	25847953	25848210	25847954	FALSE	GTATTGA	1000	27014737-27014750	N/A	25847954\25847967	FALSE	N/A	N/A	25848210\25848223	25847969\25848007
LINE	A_WOLF	G_WOLF	chr10	26530267	26530665	27697827	27697827	TRUE	gaaagatagatttat	gaaagatagatttat	gaaagatagatttat	N/A	50	N/A	N/A	LINE/L1	N/A	Reverse	L1_Cf	N/A	+	N/A	27697827	27697828	N/A	26530665	26530267	26530666	26530268	FALSE	TTTATAA	1000	27697828-27697842	N/A	26530268\26530282	FALSE	N/A	N/A	26530666\26530680	26530286\26530294
LINE	A_WOLF	G_WOLF	chr10	27474942	27475123	28642910	28642910	TRUE	tcttttacggcttctt	tcttttacggcttctt	tcttttacggcttctt	N/A	50	N/A	N/A	LINE/L1	N/A	Reverse	L1_Cf	N/A	+	N/A	28642910	28642911	N/A	27475123	27474942	27475124	27474943	FALSE	ttcttga	1000	28642911-28642926	N/A	27474943\27474958	FALSE	N/A	N/A	27475124\27475139	27474959\27474974
LINE	A_WOLF	G_WOLF	chr10	30050113	30052064	31217333	31217333	TRUE	aagaacttggggtact	aagaacttggggtact	aagaacttggggtact	N/A	50	N/A	N/A	LINE/L1	N/A	Forward	L1_Cf	N/A	+	N/A	31217333	31217334	N/A	30052064	30050113	30052065	30050114	FALSE	TTCTTGA	1000	31217334-31217349	N/A	30050114\30050129	FALSE	N/A	N/A	30052065\30052080	30052054\30052064
LINE	A_WOLF	G_WOLF	chr10	30560171	30560280	31725948	31725948	TRUE	tg	tg	tg	N/A	50	N/A	N/A	LINE/L1	N/A	Forward	L1_Cf	N/A	+	N/A	31725948	31725949	N/A	30560280	30560171	30560281	30560172	FALSE	N/A	1000	31725949-31725950	N/A	30560172\30560173	FALSE	N/A	N/A	30560281\30560282	30560278\30560280
LINE	A_WOLF	G_WOLF	chr10	30983772	30984125	32151693	32151693	TRUE	aagatgtaagaatga	aagatgtaagaatga	aagatgtaagaatga	N/A	50	N/A	N/A	LINE/L1	N/A	Forward	L1_Cf	N/A	+	N/A	32151693	32151694	N/A	30984125	30983772	30984126	30983773	TRUE	atcttaa	1000	32151694-32151708	N/A	30983773\30983787	FALSE	N/A	N/A	30984126\30984140	30984096\30984125
LINE	A_WOLF	G_WOLF	chr10	31024435	31024566	32192015	32192015	TRUE	aaagc	aaagc	aaagc	N/A	50	N/A	N/A	LINE/L1	N/A	Forward	L1_Cf	N/A	+	N/A	32192015	32192016	N/A	31024566	31024435	31024567	31024436	FALSE	gctttat	1000	32192016-32192020	N/A	31024436\31024440	FALSE	N/A	N/A	31024567\31024571	31024563\31024566
LINE	A_WOLF	G_WOLF	chr10	33506561	33506838	34678794	34678794	TRUE	tacattcttacttt	tacattcttacttt	tacattcttacttt	N/A	50	N/A	N/A	LINE/L1	N/A	Reverse	L1_Cf	N/A	+	N/A	34678794	34678795	N/A	33506838	33506561	33506839	33506562	FALSE	ACTTTGA	1000	34678795-34678808	N/A	33506562\33506575	FALSE	N/A	N/A	33506839\33506852	33506576\33506591
LINE	A_WOLF	G_WOLF	chr10	36445690	36446769	37625737	37625737	TRUE	tatttgcttgcatag	tatttgcttgcatag	tatttgcttgcatag	N/A	50	N/A	N/A	LINE/L1	N/A	Multiple	L1_Cf\L1_Cf	N/A	+	N/A	37625737	37625738	N/A	36446769	36445690	36446770	36445691	TRUE	N/A	1000	37625738-37625752	N/A	36445691\36445705	FALSE	N/A	N/A	36446770\36446784	N/A
LINE	A_WOLF	G_WOLF	chr10	41609960	41610246	42792920	42792920	TRUE	tgtttcttgggtctt	tgtttcttgggtctt	tgtttcttgggtctt	N/A	50	N/A	N/A	LINE/L1	N/A	Reverse	L1_Cf	N/A	+	N/A	42792920	42792921	N/A	41610246	41609960	41610247	41609961	TRUE	Gtcttga	1000	42792921-42792935	N/A	41609961\41609975	FALSE	N/A	N/A	41610247\41610261	41609976\41609986
LINE	A_WOLF	G_WOLF	chr10	41775421	41775880	42958274	42958274	TRUE	N/A	N/A	N/A	N/A	50	N/A	N/A	LINE/L1	N/A	Forward	L1_Cf	N/A	+	42958276	42958274	42958277	42958275	41775882	41775421	41775883	41775422	FALSE	N/A	1000	N/A	N/A	N/A\N/A	FALSE	N/A	N/A	N/A\N/A	41775860\41775882
LINE	A_WOLF	G_WOLF	chr10	44914848	44915327	46111165	46111165	TRUE	at	at	at	N/A	50	N/A	N/A	LINE/L1	N/A	Reverse	L1_Cf	N/A	+	46111167	46111165	46111168	46111166	44915329	44914848	44915330	44914849	FALSE	N/A	1000	46111168-46111169	N/A	44914849\44914850	FALSE	N/A	N/A	44915330\44915331	44914856\44914863
LINE	A_WOLF	G_WOLF	chr10	45083463	45083874	46278719	46278719	TRUE	N/A	N/A	N/A	N/A	50	N/A	N/A	LINE/L1	N/A	Reverse	L1_Cf	N/A	+	46278720	46278719	46278721	46278720	45083875	45083463	45083876	45083464	FALSE	N/A	1000	N/A	N/A	N/A\N/A	FALSE	N/A	N/A	N/A\N/A	45083468\45083475
LINE	A_WOLF	G_WOLF	chr10	48577515	48577859	49769053	49769053	TRUE	N/A	N/A	N/A	N/A	50	N/A	N/A	LINE/L1	N/A	Forward	L1_Cf\L1_Cf\L1_Cf	N/A	+	N/A	49769053	49769054	N/A	48577859	48577515	48577860	48577516	FALSE	N/A	1000	N/A	N/A	N/A\N/A	FALSE	N/A	N/A	N/A\N/A	48577851\48577859
LINE	A_WOLF	G_WOLF	chr10	50092562	50092849	51283844	51283844	TRUE	acttctt	acttctt	acttctt	N/A	50	N/A	N/A	LINE/L1	N/A	Reverse	L1_Cf	N/A	+	N/A	51283844	51283845	N/A	50092849	50092562	50092850	50092563	FALSE	ttCTTAG	1000	51283845-51283851	N/A	50092563\50092569	FALSE	N/A	N/A	50092850\50092856	50092570\50092586
LINE	A_WOLF	G_WOLF	chr10	51783273	51783644	52972824	52972824	TRUE	aaaaaa	aaaaaa	aaaaaa	N/A	50	N/A	N/A	LINE/L1	N/A	Forward	L1_Cf	N/A	+	N/A	52972824	52972825	N/A	51783644	51783273	51783645	51783274	FALSE	tttttaa	1000	52972825-52972830	N/A	51783274\51783279	FALSE	N/A	N/A	51783645\51783650	51783643\51783644
LINE	A_WOLF	G_WOLF	chr10	53145572	53145769	54330576	54330576	TRUE	aaga	aaga	aaga	N/A	50	N/A	N/A	LINE/L1	N/A	Forward	L1_Cf	N/A	+	N/A	54330576	54330577	N/A	53145769	53145572	53145770	53145573	FALSE	N/A	1000	54330577-54330580	N/A	53145573\53145576	FALSE	N/A	N/A	53145770\53145773	53145756\53145769
LINE	A_WOLF	G_WOLF	chr10	54378635	54378947	55562405	55562405	TRUE	taatagttcatttta	taatagttcatttta	taatagttcatttta	N/A	50	N/A	N/A	LINE/L1	N/A	Reverse	L1_Cf	N/A	+	N/A	55562405	55562406	N/A	54378947	54378635	54378948	54378636	FALSE	TTTTAAA	1000	55562406-55562420	N/A	54378636\54378650	FALSE	N/A	N/A	54378948\54378962	54378651\54378654
LINE	A_WOLF	G_WOLF	chr10	55438811	55439898	56629727	56629727	TRUE	tttgtttctt	tttgtttctt	tttgtttctt	N/A	50	N/A	N/A	LINE/L1	N/A	Multiple	L1_Cf\L1_Cf	N/A	+	N/A	56629727	56629728	N/A	55439898	55438811	55439899	55438812	FALSE	N/A	1000	56629728-56629737	N/A	55438812\55438821	FALSE	N/A	N/A	55439899\55439908	N/A
LINE	A_WOLF	G_WOLF	chr10	55533818	55533967	56723551	56723551	TRUE	cgtgggcaactttt	cgtgggcaactttt	cgtgggcaactttt	N/A	50	N/A	N/A	LINE/L1	N/A	Reverse	L1_Cf	N/A	+	N/A	56723551	56723552	N/A	55533967	55533818	55533968	55533819	FALSE	CTTTTAA	1000	56723552-56723565	N/A	55533819\55533832	FALSE	N/A	N/A	55533968\55533981	55533833\55533837
LINE	A_WOLF	G_WOLF	chr10	55818275	55819442	57019986	57019986	TRUE	aa	aa	aa	N/A	50	N/A	N/A	LINE/L1	N/A	Forward	L1_Cf	N/A	+	57019986	57019984	57019987	57019985	55819442	55818273	55819443	55818274	FALSE	N/A	1000	57019984-57019984\57019987-57019987	N/A	55818273\55818274	FALSE	N/A	N/A	55819442\55819443	55819428\55819441
LINE	A_WOLF	G_WOLF	chr10	55972057	55978393	57172627	57172627	TRUE	aaaactagggccag	aaaactagggccag	aaaactagggccag	N/A	50	N/A	N/A	LINE/L1	N/A	Forward	L1_Canis1\L1_Canis1	N/A	+	N/A	57172627	57172628	N/A	55978393	55972057	55978394	55972058	FALSE	GTTTTAT	1000	57172628-57172641	N/A	55972058\55972071	FALSE	N/A	N/A	55978394\55978407	55978379\55978393
LINE	A_WOLF	G_WOLF	chr10	56043495	56049823	57237702	57237702	TRUE	gatatacctcctttt	gatatacctcctttt	gatatacctcctttt	N/A	50	N/A	N/A	LINE/L1	N/A	Reverse	L1_Canis1\L1_Canis1	N/A	+	N/A	57237702	57237703	N/A	56049823	56043495	56049824	56043496	FALSE	CTTTTAA	1000	57237703-57237717	N/A	56043496\56043510	FALSE	N/A	N/A	56049824\56049838	56043511\56043538
LINE	A_WOLF	G_WOLF	chr10	58684182	58684519	59873863	59873863	TRUE	ct	ct	ct	N/A	50	N/A	N/A	LINE/L1	N/A	Reverse	L1_Cf	N/A	+	N/A	59873863	59873864	N/A	58684519	58684182	58684520	58684183	FALSE	N/A	1000	59873864-59873865	N/A	58684183\58684184	FALSE	N/A	N/A	58684520\58684521	58684185\58684225
LINE	A_WOLF	G_WOLF	chr10	59231000	59237305	60418791	60418791	TRUE	a	a	a	N/A	50	N/A	N/A	LINE/L1	N/A	Forward	L1_Cf	N/A	+	60418791	60418789	60418792	60418790	59237305	59231001	59237306	59231002	FALSE	N/A	1000	60418789-60418789	N/A	59231001\59231001	FALSE	N/A	N/A	59237305\59237305	59237297\59237302
LINE	A_WOLF	G_WOLF	chr10	59479517	59485877	60667303	60667303	TRUE	tagtctggaattctc	tagtctggaattctc	tagtctggaattctc	N/A	50	N/A	N/A	LINE/L1	N/A	Reverse	L1_Cf	N/A	+	N/A	60667303	60667304	N/A	59485877	59479517	59485878	59479518	FALSE	TTCTCAT	1000	60667304-60667318	N/A	59479518\59479532	FALSE	N/A	N/A	59485878\59485892	59479533\59479546
LINE	A_WOLF	G_WOLF	chr10	60510741	60511636	61693524	61693524	TRUE	gaaatatatagtaca	gaaatatatagtaca	gaaatatatagtaca	N/A	50	N/A	N/A	LINE/L1	N/A	Forward	L1M2	N/A	+	N/A	61693524	61693525	N/A	60511636	60510741	60511637	60510742	TRUE	ATTTCGT	1000	61693525-61693539	N/A	60510742\60510756	FALSE	N/A	N/A	60511637\60511651	60511628\60511636
LINE	A_WOLF	G_WOLF	chr10	68985206	68985767	70152555	70152555	TRUE	cagaagaagtttcctt	cagaagaagtttcctt	cagaagaagtttcctt	N/A	50	N/A	N/A	LINE/L1	N/A	Forward	L1_Cf	N/A	+	N/A	70152555	70152556	N/A	68985767	68985206	68985768	68985207	FALSE	TTCTGAG	1000	70152556-70152571	N/A	68985207\68985222	FALSE	N/A	N/A	68985768\68985783	68985759\68985767
LINE	A_WOLF	G_WOLF	chr10	70599181	70599351	71772510	71772510	TRUE	gctcctatttacctt	gctcctatttacctt	gctcctatttacctt	N/A	50	N/A	N/A	LINE/L1	N/A	Reverse	L1_Cf	N/A	+	N/A	71772510	71772511	N/A	70599351	70599181	70599352	70599182	TRUE	ACCTTGA	1000	71772511-71772525	N/A	70599182\70599196	FALSE	N/A	N/A	70599352\70599366	70599197\70599210
LINE	A_WOLF	G_WOLF	chr11	3335163	3336597	3825662	3825662	TRUE	aaaagagatgccccacc	aaaagagatgccccacc	aaaagagatgccccacc	N/A	50	N/A	N/A	LINE/L1	N/A	Forward	L1_Cf	N/A	+	N/A	3825662	3825663	N/A	3336597	3335163	3336598	3335164	FALSE	CTTTTCT	1000	3825663-3825679	N/A	3335164\3335180	FALSE	N/A	N/A	3336598\3336614	3336574\3336597
LINE	A_WOLF	G_WOLF	chr11	5876425	5879295	6364785	6364785	TRUE	caaaacaaaagaaac	caaaacaaaagaaac	caaaacaaaagaaac	N/A	50	N/A	N/A	LINE/L1	N/A	Multiple	L1_Cf\L1_Cf	N/A	+	N/A	6364785	6364786	N/A	5879295	5876425	5879296	5876426	FALSE	N/A	1000	6364786-6364800	N/A	5876426\5876440	FALSE	N/A	N/A	5879296\5879310	N/A
LINE	A_WOLF	G_WOLF	chr11	5975590	5981911	6461188	6461188	TRUE	ggtgagcttgctttc	ggtgagcttgctttc	ggtgagcttgctttc	N/A	50	N/A	N/A	LINE/L1	N/A	Reverse	L1_Cf	N/A	+	N/A	6461188	6461189	N/A	5981911	5975590	5981912	5975591	FALSE	CTTTCAT	1000	6461189-6461203	N/A	5975591\5975605	FALSE	N/A	N/A	5981912\5981926	5975606\5975627
LINE	A_WOLF	G_WOLF	chr11	7133935	7140322	7612632	7612632	TRUE	agtatttttt	agtatttttt	agtatttttt	N/A	50	N/A	N/A	LINE/L1	N/A	Reverse	L1_Cf\L1_Cf	N/A	+	N/A	7612632	7612633	N/A	7140322	7133935	7140323	7133936	FALSE	tttttct	1000	7612633-7612642	N/A	7133936\7133945	FALSE	N/A	N/A	7140323\7140332	7133946\7133974
LINE	A_WOLF	G_WOLF	chr11	8616626	8616678	9090648	9090648	TRUE	ctgct	ctgct	ctgct	N/A	50	N/A	N/A	LINE/L1	N/A	Reverse	L1_Cf	N/A	+	N/A	9090648	9090649	N/A	8616678	8616626	8616679	8616627	FALSE	ctgctca	1000	9090649-9090653	N/A	8616627\8616631	FALSE	N/A	N/A	8616679\8616683	8616634\8616634
LINE	A_WOLF	G_WOLF	chr11	12294538	12294790	13816319	13816319	TRUE	N/A	N/A	N/A	N/A	50	N/A	N/A	LINE/L1	N/A	Reverse	L1_Cf	N/A	+	13816316	13816315	13816317	13816316	12294786	12294534	12294787	12294535	FALSE	N/A	1000	N/A	N/A	N/A\N/A	FALSE	N/A	N/A	N/A\N/A	12294535\12294542
LINE	A_WOLF	G_WOLF	chr11	13665419	13671742	15188263	15188263	TRUE	aaaaaaaaaaaaaa	aaaaaaaaaaaaaa	aaaaaaaaaaaaaa	N/A	50	N/A	N/A	LINE/L1	N/A	Forward	L1MEc	N/A	+	N/A	15188263	15188264	N/A	13671742	13665419	13671743	13665420	FALSE	tttttaa	1000	15188264-15188277	N/A	13665420\13665433	FALSE	N/A	N/A	13671743\13671756	13671726\13671742
LINE	A_WOLF	G_WOLF	chr11	14397084	14403463	15911415	15911415	TRUE	ccatgatttct	ccatgatttct	ccatgatttct	N/A	50	N/A	N/A	LINE/L1	N/A	Reverse	L1_Canis1\L1_Canis1	N/A	+	N/A	15911415	15911416	N/A	14403463	14397084	14403464	14397085	FALSE	TTTCTga	1000	15911416-15911426	N/A	14397085\14397095	FALSE	N/A	N/A	14403464\14403474	14397096\14397114
LINE	A_WOLF	G_WOLF	chr11	14591938	14598215	16099868	16099868	TRUE	cccacctaaaaaaatt	cccacctaaaaaaatt	cccacctaaaaaaatt	N/A	50	N/A	N/A	LINE/L1	N/A	Reverse	L1_Cf	N/A	+	N/A	16099868	16099869	N/A	14598215	14591938	14598216	14591939	FALSE	AAATTAT	1000	16099869-16099884	N/A	14591939\14591954	FALSE	N/A	N/A	14598216\14598231	14591955\14591963
LINE	A_WOLF	G_WOLF	chr11	17650016	17656318	19164121	19164121	TRUE	ctagaattctttctt	ctagaattctttctt	ctagaattctttctt	N/A	50	N/A	N/A	LINE/L1	N/A	Reverse	L1_Cf	N/A	+	N/A	19164121	19164122	N/A	17656318	17650016	17656319	17650017	FALSE	TTCTTAA	1000	19164122-19164136	N/A	17650017\17650031	FALSE	N/A	N/A	17656319\17656333	17650032\17650041
LINE	A_WOLF	G_WOLF	chr11	18360934	18367345	19872916	19872916	TRUE	aa	aa	aa	N/A	50	N/A	N/A	LINE/L1	N/A	Forward	L1_Canis1\L1_Canis1	N/A	+	N/A	19872916	19872917	N/A	18367345	18360934	18367346	18360935	FALSE	N/A	1000	19872917-19872918	N/A	18360935\18360936	FALSE	N/A	N/A	18367346\18367347	18367334\18367345
LINE	A_WOLF	G_WOLF	chr11	18816015	18816239	20322828	20322828	TRUE	aaaatgtcccaaatag	aaaatgtcccaaatag	aaaatgtcccaaatag	N/A	50	N/A	N/A	LINE/L1	N/A	Forward	L1_Cf	N/A	+	N/A	20322828	20322829	N/A	18816239	18816015	18816240	18816016	FALSE	ATTTTGG	1000	20322829-20322844	N/A	18816016\18816031	FALSE	N/A	N/A	18816240\18816255	18816232\18816239
LINE	A_WOLF	G_WOLF	chr11	19360130	19366465	20865848	20865848	TRUE	aagaattctttattac	aagaattctttattac	aagaattctttattac	N/A	50	N/A	N/A	LINE/L1	N/A	Forward	L1_Cf	N/A	+	N/A	20865848	20865849	N/A	19366465	19360130	19366466	19360131	FALSE	TTCTTGA	1000	20865849-20865864	N/A	19360131\19360146	FALSE	N/A	N/A	19366466\19366481	19366447\19366465
LINE	A_WOLF	G_WOLF	chr11	20847772	20851594	22345782	22345782	TRUE	aatatgctttcgtgga	aatatgctttcgtgga	aatatgctttcgtgga	N/A	50	N/A	N/A	LINE/L1	N/A	Forward	L1_Cf	N/A	+	N/A	22345782	22345783	N/A	20851594	20847772	20851595	20847773	FALSE	ATATTAA	1000	22345783-22345798	N/A	20847773\20847788	FALSE	N/A	N/A	20851595\20851610	20851588\20851594
LINE	A_WOLF	G_WOLF	chr11	22494554	22494721	23988808	23988808	TRUE	aataatcagtagcatt	aataatcagtagcatt	aataatcagtagcatt	N/A	50	N/A	N/A	LINE/L1	N/A	Forward	L1_Cf	N/A	+	N/A	23988808	23988809	N/A	22494721	22494554	22494722	22494555	FALSE	TTATTAT	1000	23988809-23988824	N/A	22494555\22494570	FALSE	N/A	N/A	22494722\22494737	22494699\22494721
LINE	A_WOLF	G_WOLF	chr11	24228436	24230834	25726934	25726934	TRUE	agaaattctcatagga	agaaattctcatagga	agaaattctcatagga	N/A	50	N/A	N/A	LINE/L1	N/A	Forward	L1_Cf	N/A	+	N/A	25726934	25726935	N/A	24230834	24228436	24230835	24228437	FALSE	TTTCTAA	1000	25726935-25726950	N/A	24228437\24228452	FALSE	N/A	N/A	24230835\24230850	24230821\24230834
LINE	A_WOLF	G_WOLF	chr11	31678085	31679424	33195626	33195626	TRUE	N/A	N/A	N/A	N/A	50	N/A	N/A	LINE/L1	N/A	Reverse	L1_Cf	N/A	+	N/A	33195630	33195631	N/A	31679428	31678090	31679429	31678091	FALSE	N/A	1000	N/A	N/A	N/A\N/A	FALSE	N/A	N/A	N/A\N/A	31678092\31678092
LINE	A_WOLF	G_WOLF	chr11	35165460	35170340	36681247	36681247	TRUE	gataaagcttagtctt	gataaagcttagtctt	gataaagcttagtctt	N/A	50	N/A	N/A	LINE/L1	N/A	Reverse	L1MEc	N/A	+	N/A	36681247	36681248	N/A	35170340	35165460	35170341	35165461	FALSE	GTCTTGC	1000	36681248-36681263	N/A	35165461\35165476	FALSE	N/A	N/A	35170341\35170356	35165477\35165498
LINE	A_WOLF	G_WOLF	chr11	40665290	40665555	42281230	42281230	TRUE	aaaaatactaccttct	aaaaatactaccttct	aaaaatactaccttct	N/A	50	N/A	N/A	LINE/L1	N/A	Forward	L1_Cf	N/A	+	N/A	42281230	42281231	N/A	40665555	40665290	40665556	40665291	FALSE	TTTTTGC	1000	42281231-42281246	N/A	40665291\40665306	FALSE	N/A	N/A	40665556\40665571	40665551\40665555
LINE	A_WOLF	G_WOLF	chr11	45918304	45918644	47540023	47540023	TRUE	aaaaaggaaattag	aaaaaggaaattag	aaaaaggaaattag	N/A	50	N/A	N/A	LINE/L1	N/A	Forward	L1_Cf	N/A	+	N/A	47540023	47540024	N/A	45918644	45918304	45918645	45918305	FALSE	tttttat	1000	47540024-47540037	N/A	45918305\45918318	FALSE	N/A	N/A	45918645\45918658	45918622\45918644
LINE	A_WOLF	G_WOLF	chr11	46294421	46294791	47917816	47917816	TRUE	aaacagtgtta	aaacagtgtta	aaacagtgtta	N/A	50	N/A	N/A	LINE/L1	N/A	Forward	L1_Cf	N/A	+	N/A	47917816	47917817	N/A	46294791	46294421	46294792	46294422	FALSE	tgtttct	1000	47917817-47917827	N/A	46294422\46294432	FALSE	N/A	N/A	46294792\46294802	46294770\46294791
LINE	A_WOLF	G_WOLF	chr11	46324614	46330922	47947633	47947633	TRUE	aagagtctggcatag	aagagtctggcatag	aagagtctggcatag	N/A	50	N/A	N/A	LINE/L1	N/A	Forward	L1_Cf	N/A	+	N/A	47947633	47947634	N/A	46330922	46324614	46330923	46324615	FALSE	CTCTTAC	1000	47947634-47947648	N/A	46324615\46324629	FALSE	N/A	N/A	46330923\46330937	46330888\46330922
LINE	A_WOLF	G_WOLF	chr11	46989389	46995677	48624120	48624120	TRUE	catgttcttttt	catgttcttttt	catgttcttttt	N/A	50	N/A	N/A	LINE/L1	N/A	Reverse	L1_Cf	N/A	+	N/A	48624120	48624121	N/A	46995677	46989389	46995678	46989390	FALSE	tttttaa	1000	48624121-48624132	N/A	46989390\46989401	FALSE	N/A	N/A	46995678\46995689	46989402\46989425
LINE	A_WOLF	G_WOLF	chr11	47906884	47907067	49534524	49534524	TRUE	aagacttactatg	aagacttactatg	aagacttactatg	N/A	50	N/A	N/A	LINE/L1	N/A	Forward	L1_Cf	N/A	+	N/A	49534524	49534525	N/A	47907067	47906884	47907068	47906885	FALSE	gtcttaa	1000	49534525-49534537	N/A	47906885\47906897	FALSE	N/A	N/A	47907068\47907080	47907059\47907067
LINE	A_WOLF	G_WOLF	chr11	48225371	48225693	49852025	49852025	TRUE	ttta	ttta	ttta	N/A	50	N/A	N/A	LINE/L1	N/A	Reverse	L1_Cf	N/A	+	N/A	49852025	49852026	N/A	48225693	48225371	48225694	48225372	FALSE	N/A	1000	49852026-49852029	N/A	48225372\48225375	FALSE	N/A	N/A	48225694\48225697	48225376\48225381
LINE	A_WOLF	G_WOLF	chr11	48293778	48300002	49920092	49920092	TRUE	agttcttgctatacttt	agttcttgctatacttt	agttcttgctatacttt	N/A	50	N/A	N/A	LINE/L1	N/A	Reverse	L1_Canis1	N/A	+	N/A	49920092	49920093	N/A	48300002	48293778	48300003	48293779	FALSE	actttat	1000	49920093-49920109	N/A	48293779\48293795	FALSE	N/A	N/A	48300003\48300019	48293796\48293800
LINE	A_WOLF	G_WOLF	chr11	48780214	48786536	50398714	50398714	TRUE	aagtcagatcattttt	aagtcagatcattttt	aagtcagatcattttt	N/A	50	N/A	N/A	LINE/L1	N/A	Reverse	L1_Cf	N/A	+	N/A	50398714	50398715	N/A	48786536	48780214	48786537	48780215	FALSE	tttttat	1000	50398715-50398730	N/A	48780215\48780230	FALSE	N/A	N/A	48786537\48786552	48780231\48780237
LINE	A_WOLF	G_WOLF	chr11	48827779	48834279	50439899	50439899	TRUE	gaaatggctagtaca	gaaatggctagtaca	gaaatggctagtaca	N/A	50	N/A	N/A	LINE/L1	N/A	Forward	L1_Cf	N/A	+	N/A	50439899	50439900	N/A	48834279	48827779	48834280	48827780	FALSE	ATTTCaa	1000	50439900-50439914	N/A	48827780\48827794	FALSE	N/A	N/A	48834280\48834294	48834256\48834279
LINE	A_WOLF	G_WOLF	chr11	49159564	49163703	50764967	50764967	TRUE	aaaaaatattctttta	aaaaaatattctttta	aaaaaatattctttta	N/A	50	N/A	N/A	LINE/L1	N/A	Forward	L1_Cf	N/A	+	N/A	50764967	50764968	N/A	49163703	49159564	49163704	49159565	FALSE	tttttaa	1000	50764968-50764983	N/A	49159565\49159580	FALSE	N/A	N/A	49163704\49163719	49163699\49163703
LINE	A_WOLF	G_WOLF	chr11	49465414	49471862	51067908	51067908	TRUE	N/A	N/A	N/A	N/A	50	N/A	N/A	LINE/L1	N/A	Forward	L1_Canis1\L1_Canis1\L1_Canis1	N/A	+	51067923	51067922	51067924	51067923	49471877	49465428	49471878	49465429	FALSE	N/A	1000	N/A	N/A	N/A\N/A	FALSE	N/A	N/A	N/A\N/A	49471874\49471874
LINE	A_WOLF	G_WOLF	chr11	56454758	56455672	58046638	58046638	TRUE	tatgccttta	tatgccttta	tatgccttta	N/A	50	N/A	N/A	LINE/L1	N/A	Reverse	L1_Cf	N/A	+	N/A	58046638	58046639	N/A	56455672	56454758	56455673	56454759	TRUE	ctttaaa	1000	58046639-58046648	N/A	56454759\56454768	FALSE	N/A	N/A	56455673\56455682	56454769\56454777
LINE	A_WOLF	G_WOLF	chr11	57461944	57468204	59053868	59053868	TRUE	aaaaaaaaaaagaagagg	aaaaaaaaaaagaagagg	aaaaaaaaaaagaagagg	N/A	50	N/A	N/A	LINE/L1	N/A	Forward	L1_Cf	N/A	+	N/A	59053868	59053869	N/A	57468204	57461944	57468205	57461945	FALSE	tttttat	1000	59053869-59053886	N/A	57461945\57461962	FALSE	N/A	N/A	57468205\57468222	57468201\57468204
LINE	A_WOLF	G_WOLF	chr11	58096478	58096841	59680477	59680477	TRUE	ccactccatattct	ccactccatattct	ccactccatattct	N/A	50	N/A	N/A	LINE/L1	N/A	Reverse	L1_Cf	N/A	+	N/A	59680477	59680478	N/A	58096841	58096478	58096842	58096479	FALSE	ATTCTAT	1000	59680478-59680491	N/A	58096479\58096492	FALSE	N/A	N/A	58096842\58096855	58096493\58096505
LINE	A_WOLF	G_WOLF	chr11	58258574	58258629	59842636	59842636	TRUE	ggggctcgggc	ggggctcgggc	ggggctcgggc	N/A	50	N/A	N/A	LINE/L1	N/A	Forward	L1_Canis1	N/A	+	N/A	59842636	59842637	N/A	58258629	58258574	58258630	58258575	TRUE	gcccctc	1000	59842637-59842647	N/A	58258575\58258585	FALSE	N/A	N/A	58258630\58258640	N/A
LINE	A_WOLF	G_WOLF	chr11	58616830	58623152	60200396	60200396	TRUE	ctcaaattccatttttt	ctcaaattccatttttt	ctcaaattccatttttt	N/A	50	N/A	N/A	LINE/L1	N/A	Reverse	L1_Cf	N/A	+	N/A	60200396	60200397	N/A	58623152	58616830	58623153	58616831	FALSE	tttttaa	1000	60200397-60200413	N/A	58616831\58616847	FALSE	N/A	N/A	58623153\58623169	58616848\58616871
LINE	A_WOLF	G_WOLF	chr11	61089448	61095787	62693198	62693198	TRUE	gaaattttgt	gaaattttgt	gaaattttgt	N/A	50	N/A	N/A	LINE/L1	N/A	Reverse	L1_Cf	N/A	+	N/A	62693198	62693199	N/A	61095787	61089448	61095788	61089449	FALSE	tttgttt	1000	62693199-62693208	N/A	61089449\61089458	FALSE	N/A	N/A	61095788\61095797	61089460\61089464
LINE	A_WOLF	G_WOLF	chr11	64499739	64500095	66097801	66097801	TRUE	aaagacctattatt	aaagacctattatt	aaagacctattatt	N/A	50	N/A	N/A	LINE/L1	N/A	Reverse	L1_Cf	N/A	+	N/A	66097801	66097802	N/A	64500095	64499739	64500096	64499740	TRUE	TTATTGA	1000	66097802-66097815	N/A	64499740\64499753	FALSE	N/A	N/A	64500096\64500109	64499754\64499764
LINE	A_WOLF	G_WOLF	chr11	68986331	68992685	70586599	70586599	TRUE	cctgattttcttta	cctgattttcttta	cctgattttcttta	N/A	50	N/A	N/A	LINE/L1	N/A	Reverse	L1MEc	N/A	+	N/A	70586599	70586600	N/A	68992685	68986331	68992686	68986332	FALSE	ctttaag	1000	70586600-70586613	N/A	68986332\68986345	FALSE	N/A	N/A	68992686\68992699	68986346\68986386
LINE	A_WOLF	G_WOLF	chr11	70124931	70125107	71719505	71719505	TRUE	aaagggttaaaaa	aaagggttaaaaa	aaagggttaaaaa	N/A	50	N/A	N/A	LINE/L1	N/A	Forward	L1_Cf	N/A	+	N/A	71719505	71719506	N/A	70125107	70124931	70125108	70124932	FALSE	cctttat	1000	71719506-71719518	N/A	70124932\70124944	FALSE	N/A	N/A	70125108\70125120	70125101\70125107
LINE	A_WOLF	G_WOLF	chr11	71883186	71883432	73479402	73479402	TRUE	tca	tca	tca	N/A	50	N/A	N/A	LINE/L1	N/A	Reverse	L1_Cf	N/A	+	N/A	73479402	73479403	N/A	71883432	71883186	71883433	71883187	FALSE	N/A	1000	73479403-73479405	N/A	71883187\71883189	FALSE	N/A	N/A	71883433\71883435	71883195\71883204
LINE	A_WOLF	G_WOLF	chr11	72864989	72871271	74460242	74460242	TRUE	ggaaaggaataaatt	ggaaaggaataaatt	ggaaaggaataaatt	N/A	50	N/A	N/A	LINE/L1	N/A	Reverse	L1MEc	N/A	+	N/A	74460242	74460243	N/A	72871271	72864989	72871272	72864990	TRUE	aaattaa	1000	74460243-74460257	N/A	72864990\72865004	FALSE	N/A	N/A	72871272\72871286	72865005\72865014
LINE	A_WOLF	G_WOLF	chr12	2111630	2111890	3132896	3132896	TRUE	aagaaaattattca	aagaaaattattca	aagaaaattattca	N/A	50	N/A	N/A	LINE/L1	N/A	Forward	L1_Cf	N/A	+	N/A	3132896	3132897	N/A	2111890	2111630	2111891	2111631	TRUE	ttcttaa	1000	3132897-3132910	N/A	2111631\2111644	FALSE	N/A	N/A	2111891\2111904	2111876\2111888
LINE	A_WOLF	G_WOLF	chr12	7711161	7711265	8733023	8733023	TRUE	gggggctcgggggcggctccgcggagggggctgcggg	gggggctcgggggcggctccgcggagggggctgcggg	gggggctcgggggcggctccgcggagggggctgcggg	N/A	50	N/A	N/A	LINE/L1	N/A	Forward	L1_Canis1	N/A	+	N/A	8733023	8733024	N/A	7711265	7711161	7711266	7711162	TRUE	ccccccg	1000	8733024-8733060	N/A	7711162\7711198	FALSE	N/A	N/A	7711266\7711302	7711265\7711265
LINE	A_WOLF	G_WOLF	chr12	8068677	8068803	9088804	9088804	TRUE	taaaaaattaaatcag	taaaaaattaaatcag	taaaaaattaaatcag	N/A	50	N/A	N/A	LINE/L1	N/A	Forward	L1_Cf	N/A	+	N/A	9088804	9088805	N/A	8068803	8068677	8068804	8068678	FALSE	ttttaaa	1000	9088805-9088820	N/A	8068678\8068693	FALSE	N/A	N/A	8068804\8068819	8068796\8068803
LINE	A_WOLF	G_WOLF	chr12	9677229	9677761	10694870	10694870	TRUE	N/A	N/A	N/A	N/A	50	N/A	N/A	LINE/L1	N/A	Forward	L1_Cf	N/A	+	10694870	10694865	10694871	10694866	9677761	9677228	9677762	9677229	FALSE	N/A	1000	N/A	N/A	N/A\N/A	FALSE	N/A	N/A	N/A\N/A	9677750\9677761
LINE	A_WOLF	G_WOLF	chr12	11360339	11361219	12388910	12388910	TRUE	ctt	ctt	ctt	N/A	50	N/A	N/A	LINE/L1	N/A	Reverse	L1_Cf	N/A	+	N/A	12388910	12388911	N/A	11361219	11360339	11361220	11360340	FALSE	N/A	1000	12388911-12388913	N/A	11360340\11360342	FALSE	N/A	N/A	11361220\11361222	11360345\11360346
LINE	A_WOLF	G_WOLF	chr12	12685654	12685946	13714107	13714107	TRUE	gaaaaagaaaaaca	gaaaaagaaaaaca	gaaaaagaaaaaca	N/A	50	N/A	N/A	LINE/L1	N/A	Forward	L1_Cf	N/A	+	N/A	13714107	13714108	N/A	12685946	12685654	12685947	12685655	FALSE	ttttcaa	1000	13714108-13714121	N/A	12685655\12685668	FALSE	N/A	N/A	12685947\12685960	12685929\12685946
LINE	A_WOLF	G_WOLF	chr12	14800783	14800943	15828920	15828920	TRUE	aatagctacaga	aatagctacaga	aatagctacaga	N/A	50	N/A	N/A	LINE/L1	N/A	Forward	L1_Cf	N/A	+	N/A	15828920	15828921	N/A	14800943	14800783	14800944	14800784	FALSE	CTATTGA	1000	15828921-15828932	N/A	14800784\14800795	FALSE	N/A	N/A	14800944\14800955	14800921\14800943
LINE	A_WOLF	G_WOLF	chr12	17482205	17482754	18525231	18525231	TRUE	t	t	t	N/A	50	N/A	N/A	LINE/L1	N/A	Forward	L1_Cf	N/A	+	N/A	18525231	18525232	N/A	17482754	17482205	17482755	17482206	FALSE	N/A	1000	18525232-18525232	N/A	17482206\17482206	FALSE	N/A	N/A	17482755\17482755	17482751\17482754
LINE	A_WOLF	G_WOLF	chr12	17789252	17795572	18829106	18829106	TRUE	aaaaaaataaaggtg	aaaaaaataaaggtg	aaaaaaataaaggtg	N/A	50	N/A	N/A	LINE/L1	N/A	Forward	L1_Cf\L1_Cf	N/A	+	N/A	18829106	18829107	N/A	17795572	17789252	17795573	17789253	FALSE	tttttaa	1000	18829107-18829121	N/A	17789253\17789267	FALSE	N/A	N/A	17795573\17795587	17795566\17795572
LINE	A_WOLF	G_WOLF	chr12	18020416	18020600	19053417	19053417	TRUE	gcccacattctt	gcccacattctt	gcccacattctt	N/A	50	N/A	N/A	LINE/L1	N/A	Reverse	L1_Cf	N/A	+	N/A	19053417	19053418	N/A	18020600	18020416	18020601	18020417	FALSE	TTCTTAA	1000	19053418-19053429	N/A	18020417\18020428	FALSE	N/A	N/A	18020601\18020612	18020429\18020456
LINE	A_WOLF	G_WOLF	chr12	18961152	18961448	19991028	19991028	TRUE	tgcaactggagtctt	tgcaactggagtctt	tgcaactggagtctt	N/A	50	N/A	N/A	LINE/L1	N/A	Reverse	L1_Cf	N/A	+	N/A	19991028	19991029	N/A	18961448	18961152	18961449	18961153	FALSE	GTCTTGT	1000	19991029-19991043	N/A	18961153\18961167	FALSE	N/A	N/A	18961449\18961463	18961168\18961179
LINE	A_WOLF	G_WOLF	chr12	20121520	20121910	21154744	21154744	TRUE	N/A	N/A	N/A	N/A	50	N/A	N/A	LINE/L1	N/A	Reverse	L1_Cf	N/A	+	21154744	21154736	21154745	21154737	20121910	20121517	20121911	20121518	FALSE	N/A	1000	N/A	N/A	N/A\N/A	FALSE	N/A	N/A	N/A\N/A	20121518\20121520
LINE	A_WOLF	G_WOLF	chr12	21143375	21149763	22174711	22174711	TRUE	tattttctagttttca	tattttctagttttca	tattttctagttttca	N/A	50	N/A	N/A	LINE/L1	N/A	Forward	L1_Cf	N/A	+	N/A	22174711	22174712	N/A	21149763	21143375	21149764	21143376	FALSE	aaataaa	1000	22174712-22174727	N/A	21143376\21143391	FALSE	N/A	N/A	21149764\21149779	21149732\21149759
LINE	A_WOLF	G_WOLF	chr12	21417298	21417566	22442457	22442457	TRUE	aaccaagtatt	aaccaagtatt	aaccaagtatt	N/A	50	N/A	N/A	LINE/L1	N/A	Reverse	L1_Cf	N/A	+	N/A	22442457	22442458	N/A	21417566	21417298	21417567	21417299	FALSE	GTATTAA	1000	22442458-22442468	N/A	21417299\21417309	FALSE	N/A	N/A	21417567\21417577	21417310\21417315
LINE	A_WOLF	G_WOLF	chr12	21842887	21845744	22866952	22866952	TRUE	tcacctgtgtttctt	tcacctgtgtttctt	tcacctgtgtttctt	N/A	50	N/A	N/A	LINE/L1	N/A	Reverse	L1_Cf	N/A	+	N/A	22866952	22866953	N/A	21845744	21842887	21845745	21842888	FALSE	TTCTTAA	1000	22866953-22866967	N/A	21842888\21842902	FALSE	N/A	N/A	21845745\21845759	21842903\21842933
LINE	A_WOLF	G_WOLF	chr12	25402112	25402359	26427804	26427804	TRUE	aaaaacaattcccta	aaaaacaattcccta	aaaaacaattcccta	N/A	50	N/A	N/A	LINE/L1	N/A	Forward	L1_Cf	N/A	+	N/A	26427804	26427805	N/A	25402359	25402112	25402360	25402113	FALSE	tttttaa	1000	26427805-26427819	N/A	25402113\25402127	FALSE	N/A	N/A	25402360\25402374	25402323\25402359
LINE	A_WOLF	G_WOLF	chr12	25629432	25635760	26654689	26654689	TRUE	cccagcaacaattgtt	cccagcaacaattgtt	cccagcaacaattgtt	N/A	50	N/A	N/A	LINE/L1	N/A	Reverse	L1_Cf	N/A	+	N/A	26654689	26654690	N/A	25635760	25629432	25635761	25629433	FALSE	ttgttga	1000	26654690-26654705	N/A	25629433\25629448	FALSE	N/A	N/A	25635761\25635776	25629449\25629471
LINE	A_WOLF	G_WOLF	chr12	26753061	26756270	27773284	27773284	TRUE	aaggaatgaaatgact	aaggaatgaaatgact	aaggaatgaaatgact	N/A	50	N/A	N/A	LINE/L1	N/A	Forward	L1_Cf	N/A	+	N/A	27773284	27773285	N/A	26756270	26753061	26756271	26753062	FALSE	TCCTTAT	1000	27773285-27773300	N/A	26753062\26753077	FALSE	N/A	N/A	26756271\26756286	26756263\26756265
LINE	A_WOLF	G_WOLF	chr12	27483387	27483558	28501492	28501492	TRUE	aa	aa	aa	N/A	50	N/A	N/A	LINE/L1	N/A	Forward	L1_Cf	N/A	+	28501492	28501471	28501493	28501472	27483558	27483384	27483559	27483385	FALSE	N/A	1000	28501471-28501471\28501493-28501493	N/A	27483384\27483385	FALSE	N/A	N/A	27483558\27483559	27483548\27483557
LINE	A_WOLF	G_WOLF	chr12	27489165	27489328	28507094	28507094	TRUE	aaaaagggtcaggga	aaaaagggtcaggga	aaaaagggtcaggga	N/A	50	N/A	N/A	LINE/L1	N/A	Forward	L1_Cf	N/A	+	N/A	28507094	28507095	N/A	27489328	27489165	27489329	27489166	FALSE	TTTTTGA	1000	28507095-28507109	N/A	27489166\27489180	FALSE	N/A	N/A	27489329\27489343	27489311\27489328
LINE	A_WOLF	G_WOLF	chr12	29218936	29225271	30242486	30242486	TRUE	catttatgttttttta	catttatgttttttta	catttatgttttttta	N/A	50	N/A	N/A	LINE/L1	N/A	Reverse	L1_Cf	N/A	+	N/A	30242486	30242487	N/A	29225271	29218936	29225272	29218937	FALSE	ttttaaa	1000	30242487-30242502	N/A	29218937\29218952	FALSE	N/A	N/A	29225272\29225287	29218953\29218988
LINE	A_WOLF	G_WOLF	chr12	29770589	29776919	30787024	30787024	TRUE	aaaagagggacta	aaaagagggacta	aaaagagggacta	N/A	50	N/A	N/A	LINE/L1	N/A	Forward	L1_Cf	N/A	+	N/A	30787024	30787025	N/A	29776919	29770589	29776920	29770590	FALSE	cttttga	1000	30787025-30787037	N/A	29770590\29770602	FALSE	N/A	N/A	29776920\29776932	29776903\29776919
LINE	A_WOLF	G_WOLF	chr12	31297142	31303496	32313893	32313893	TRUE	gaaaggaagccag	gaaaggaagccag	gaaaggaagccag	N/A	50	N/A	N/A	LINE/L1	N/A	Forward	L1_Cf	N/A	+	N/A	32313893	32313894	N/A	31303496	31297142	31303497	31297143	FALSE	CTTTCTA	1000	32313894-32313906	N/A	31297143\31297155	FALSE	N/A	N/A	31303497\31303509	31303479\31303494
LINE	A_WOLF	G_WOLF	chr12	34228368	34228568	35240002	35240002	TRUE	aaaaattggtatttt	aaaaattggtatttt	aaaaattggtatttt	N/A	50	N/A	N/A	LINE/L1	N/A	Reverse	L1MD2	N/A	+	N/A	35240002	35240003	N/A	34228568	34228368	34228569	34228369	FALSE	attttat	1000	35240003-35240017	N/A	34228369\34228383	FALSE	N/A	N/A	34228569\34228583	34228384\34228389
LINE	A_WOLF	G_WOLF	chr12	34808058	34808109	35819174	35819174	TRUE	t	t	t	N/A	50	N/A	N/A	LINE/L1	N/A	Reverse	L1_Cf	N/A	+	35819179	35819174	35819180	35819175	34808109	34808058	34808110	34808059	FALSE	N/A	1000	35819180-35819180	N/A	34808059\34808059	FALSE	N/A	N/A	34808110\34808110	34808060\34808070
LINE	A_WOLF	G_WOLF	chr12	35273600	35279747	36283100	36283100	TRUE	cctatgtgactatttt	cctatgtgactatttt	cctatgtgactatttt	N/A	50	N/A	N/A	LINE/L1	N/A	Reverse	L1MDa\L1_Cf	N/A	+	N/A	36283100	36283101	N/A	35279747	35273600	35279748	35273601	FALSE	ATTTTAA	1000	36283101-36283116	N/A	35273601\35273616	FALSE	N/A	N/A	35279748\35279763	35273617\35273634
LINE	A_WOLF	G_WOLF	chr12	35479156	35479600	36482923	36482923	TRUE	aaaata	aaaata	aaaata	N/A	50	N/A	N/A	LINE/L1	N/A	Forward	L1_Cf	N/A	+	N/A	36482923	36482924	N/A	35479600	35479156	35479601	35479157	FALSE	attttaa	1000	36482924-36482929	N/A	35479157\35479162	FALSE	N/A	N/A	35479601\35479606	35479590\35479600
LINE	A_WOLF	G_WOLF	chr12	37220226	37220891	38221793	38221793	TRUE	N/A	N/A	N/A	N/A	50	N/A	N/A	LINE/L1	N/A	Forward	L1_Cf	N/A	+	38221793	38221790	38221794	38221791	37220891	37220223	37220892	37220224	FALSE	N/A	1000	N/A	N/A	N/A\N/A	FALSE	N/A	N/A	N/A\N/A	37220849\37220891
LINE	A_WOLF	G_WOLF	chr12	37905315	37909625	38906895	38906895	TRUE	ctagacagtttta	ctagacagtttta	ctagacagtttta	N/A	50	N/A	N/A	LINE/L1	N/A	Reverse	L1_Cf	N/A	+	N/A	38906895	38906896	N/A	37909625	37905315	37909626	37905316	FALSE	TTTTAAA	1000	38906896-38906908	N/A	37905316\37905328	FALSE	N/A	N/A	37909626\37909638	37905329\37905338
LINE	A_WOLF	G_WOLF	chr12	38228127	38228605	39225501	39225501	TRUE	N/A	N/A	N/A	N/A	50	N/A	N/A	LINE/L1	N/A	Forward	L1_Cf	N/A	+	39225511	39225510	39225512	39225511	38228615	38228136	38228616	38228137	FALSE	N/A	1000	N/A	N/A	N/A\N/A	FALSE	N/A	N/A	N/A\N/A	38228615\38228615
LINE	A_WOLF	G_WOLF	chr12	38238075	38244589	39234972	39234972	TRUE	tatttcacatttta	tatttcacatttta	tatttcacatttta	N/A	50	N/A	N/A	LINE/L1	N/A	Reverse	L1_Cf	N/A	+	N/A	39234972	39234973	N/A	38244589	38238075	38244590	38238076	FALSE	ttttaat	1000	39234973-39234986	N/A	38238076\38238089	FALSE	N/A	N/A	38244590\38244603	38238090\38238113
LINE	A_WOLF	G_WOLF	chr12	38343114	38344690	39331453	39331453	TRUE	gaaaggattctc	gaaaggattctc	gaaaggattctc	N/A	50	N/A	N/A	LINE/L1	N/A	Multiple	L1_Cf\L1_Cf	N/A	+	N/A	39331453	39331454	N/A	38344690	38343114	38344691	38343115	FALSE	N/A	1000	39331454-39331465	N/A	38343115\38343126	FALSE	N/A	N/A	38344691\38344702	N/A
LINE	A_WOLF	G_WOLF	chr12	41849744	41851273	42863352	42863352	TRUE	cccagatatgttttctaggttccagttgaaatgaattagcaaaatattgcaattctagagtctataaattattctctttat	cccagatatgttttctaggttccagttgaaatgaattagcaaaatattgcaattctagagtctataaattattctctttat	cccagatatgttttctaggttccagttgaaatgaattagcaaaatattgcaattctagagtctataaattattctctttat	N/A	50	N/A	N/A	LINE/L1	N/A	Reverse	L1_Cf	N/A	+	N/A	42863352	42863353	N/A	41851273	41849744	41851274	41849745	FALSE	TTTATAG	1000	42863353-42863433	N/A	41849745\41849825	FALSE	N/A	N/A	41851274\41851354	41849826\41849834
LINE	A_WOLF	G_WOLF	chr12	44291449	44291630	45308007	45308007	TRUE	tgaattggtttta	tgaattggtttta	tgaattggtttta	N/A	50	N/A	N/A	LINE/L1	N/A	Reverse	L1_Cf	N/A	+	N/A	45308007	45308008	N/A	44291630	44291449	44291631	44291450	FALSE	ttttaaa	1000	45308008-45308020	N/A	44291450\44291462	FALSE	N/A	N/A	44291631\44291643	44291463\44291466
LINE	A_WOLF	G_WOLF	chr12	44311910	44312271	45328270	45328270	TRUE	N/A	N/A	N/A	N/A	50	N/A	N/A	LINE/L1	N/A	Reverse	L1_Cf	N/A	+	45328277	45328276	45328278	45328277	44312278	44311916	44312279	44311917	FALSE	N/A	1000	N/A	N/A	N/A\N/A	FALSE	N/A	N/A	N/A\N/A	44311920\44311923
LINE	A_WOLF	G_WOLF	chr12	46150207	46156513	47167864	47167864	TRUE	tggtaggatgttcttt	tggtaggatgttcttt	tggtaggatgttcttt	N/A	50	N/A	N/A	LINE/L1	N/A	Reverse	L1_Cf	N/A	+	N/A	47167864	47167865	N/A	46156513	46150207	46156514	46150208	FALSE	tctttag	1000	47167865-47167880	N/A	46150208\46150223	FALSE	N/A	N/A	46156514\46156529	46150224\46150241
LINE	A_WOLF	G_WOLF	chr12	46630046	46630253	47649042	47649042	TRUE	tagaattatctgtctatg	tagaattatctgtctatg	tagaattatctgtctatg	N/A	50	N/A	N/A	LINE/L1	N/A	Forward	L1_Cf	N/A	+	N/A	47649042	47649043	N/A	46630253	46630046	46630254	46630047	FALSE	TTCTAAA	1000	47649043-47649060	N/A	46630047\46630064	FALSE	N/A	N/A	46630254\46630271	46630241\46630253
LINE	A_WOLF	G_WOLF	chr12	46730780	46737189	47749345	47749345	TRUE	gaaaattcttggcga	gaaaattcttggcga	gaaaattcttggcga	N/A	50	N/A	N/A	LINE/L1	N/A	Forward	L1_Cf	N/A	+	N/A	47749345	47749346	N/A	46737189	46730780	46737190	46730781	FALSE	TTTTCAA	1000	47749346-47749360	N/A	46730781\46730795	FALSE	N/A	N/A	46737190\46737204	46737168\46737189
LINE	A_WOLF	G_WOLF	chr12	47505866	47507543	48517936	48517936	TRUE	aaaagctgctttttc	aaaagctgctttttc	aaaagctgctttttc	N/A	50	N/A	N/A	LINE/L1	N/A	Multiple	L1_Cf\L1_Cf	N/A	+	N/A	48517936	48517937	N/A	47507543	47505866	47507544	47505867	FALSE	N/A	1000	48517937-48517951	N/A	47505867\47505881	FALSE	N/A	N/A	47507544\47507558	N/A
LINE	A_WOLF	G_WOLF	chr12	51784708	51786166	52815261	52815261	TRUE	N/A	N/A	N/A	N/A	50	N/A	N/A	LINE/L1	N/A	Forward	L1_Cf	N/A	+	52815268	52815261	52815269	52815262	51786173	51784708	51786174	51784709	FALSE	N/A	1000	N/A	N/A	N/A\N/A	FALSE	N/A	N/A	N/A\N/A	51786168\51786168
LINE	A_WOLF	G_WOLF	chr12	51932829	51933227	52965352	52965352	TRUE	aagaatg	aagaatg	aagaatg	N/A	50	N/A	N/A	LINE/L1	N/A	Forward	L1_Cf	N/A	+	N/A	52965352	52965353	N/A	51933227	51932829	51933228	51932830	FALSE	ttctTAA	1000	52965353-52965359	N/A	51932830\51932836	FALSE	N/A	N/A	51933228\51933234	51933202\51933227
LINE	A_WOLF	G_WOLF	chr12	52119152	52119327	53151438	53151438	TRUE	c	c	c	N/A	50	N/A	N/A	LINE/L1	N/A	Forward	L1_Cf	N/A	+	53151438	53151434	53151439	53151435	52119327	52119148	52119328	52119149	FALSE	N/A	1000	53151439-53151439	N/A	52119149\52119149	FALSE	N/A	N/A	52119328\52119328	52119310\52119326
LINE	A_WOLF	G_WOLF	chr12	52356461	52357040	53386661	53386661	TRUE	aatattgagttttaa	aatattgagttttaa	aatattgagttttaa	N/A	50	N/A	N/A	LINE/L1	N/A	Forward	L1_Cf	N/A	+	N/A	53386661	53386662	N/A	52357040	52356461	52357041	52356462	FALSE	ATATTAT	1000	53386662-53386676	N/A	52356462\52356476	FALSE	N/A	N/A	52357041\52357055	52357034\52357040
LINE	A_WOLF	G_WOLF	chr12	52427865	52428759	53457346	53457346	TRUE	aaaaactaacagac	aaaaactaacagac	aaaaactaacagac	N/A	50	N/A	N/A	LINE/L1	N/A	Multiple	L1_Cf\L1_Cf	N/A	+	N/A	53457346	53457347	N/A	52428759	52427865	52428760	52427866	FALSE	N/A	1000	53457347-53457360	N/A	52427866\52427879	FALSE	N/A	N/A	52428760\52428773	N/A
LINE	A_WOLF	G_WOLF	chr12	52676209	52676791	53704675	53704675	TRUE	caaattc	caaattc	caaattc	N/A	50	N/A	N/A	LINE/L1	N/A	Forward	L1_Cf	N/A	+	N/A	53704675	53704676	N/A	52676791	52676209	52676792	52676210	FALSE	ATTTGAA	1000	53704676-53704682	N/A	52676210\52676216	FALSE	N/A	N/A	52676792\52676798	52676786\52676791
LINE	A_WOLF	G_WOLF	chr12	53971506	53977829	54999353	54999353	TRUE	tttagattattatt	tttagattattatt	tttagattattatt	N/A	50	N/A	N/A	LINE/L1	N/A	Reverse	L1_Cf	N/A	+	N/A	54999353	54999354	N/A	53977829	53971506	53977830	53971507	FALSE	TTATTGT	1000	54999354-54999367	N/A	53971507\53971520	FALSE	N/A	N/A	53977830\53977843	53971521\53971531
LINE	A_WOLF	G_WOLF	chr12	56103352	56103508	57119737	57119737	TRUE	taaaa	taaaa	taaaa	N/A	50	N/A	N/A	LINE/L1	N/A	Forward	L1_Cf	N/A	+	N/A	57119737	57119738	N/A	56103508	56103352	56103509	56103353	FALSE	ttttaGA	1000	57119738-57119742	N/A	56103353\56103357	FALSE	N/A	N/A	56103509\56103513	56103496\56103504
LINE	A_WOLF	G_WOLF	chr12	56847652	56849037	57869694	57869694	TRUE	gaatatccaggaaggc	gaatatccaggaaggc	gaatatccaggaaggc	N/A	50	N/A	N/A	LINE/L1	N/A	Forward	L1_Cf	N/A	+	N/A	57869694	57869695	N/A	56849037	56847652	56849038	56847653	FALSE	TATTCAT	1000	57869695-57869710	N/A	56847653\56847668	FALSE	N/A	N/A	56849038\56849053	56849025\56849037
LINE	A_WOLF	G_WOLF	chr12	57109695	57110528	58130426	58130426	TRUE	agaaaccagctctta	agaaaccagctctta	agaaaccagctctta	N/A	50	N/A	N/A	LINE/L1	N/A	Forward	L1_Cf	N/A	+	N/A	58130426	58130427	N/A	57110528	57109695	57110529	57109696	FALSE	TTTCTAA	1000	58130427-58130441	N/A	57109696\57109710	FALSE	N/A	N/A	57110529\57110543	57110527\57110527
LINE	A_WOLF	G_WOLF	chr12	58297365	58303819	59324957	59324957	TRUE	ctaaaattctgtcttt	ctaaaattctgtcttt	ctaaaattctgtcttt	N/A	50	N/A	N/A	LINE/L1	N/A	Reverse	L1_Cf\L1_Canis1	N/A	+	N/A	59324957	59324958	N/A	58303819	58297365	58303820	58297366	FALSE	TCTTTAT	1000	59324958-59324973	N/A	58297366\58297381	FALSE	N/A	N/A	58303820\58303835	58297382\58297391
LINE	A_WOLF	G_WOLF	chr12	58625679	58632214	59643279	59643279	TRUE	ccatctgctcttcct	ccatctgctcttcct	ccatctgctcttcct	N/A	50	N/A	N/A	LINE/L1	N/A	Reverse	L1_Canis1\L1_Canis1	N/A	+	N/A	59643279	59643280	N/A	58632214	58625679	58632215	58625680	FALSE	TTCCTAA	1000	59643280-59643294	N/A	58625680\58625694	FALSE	N/A	N/A	58632215\58632229	58625695\58625708
LINE	A_WOLF	G_WOLF	chr12	59104465	59110784	60118727	60118727	TRUE	aaagaaatatttcta	aaagaaatatttcta	aaagaaatatttcta	N/A	50	N/A	N/A	LINE/L1	N/A	Forward	L1_Cf\L1_Cf	N/A	+	N/A	60118727	60118728	N/A	59110784	59104465	59110785	59104466	FALSE	tctttat	1000	60118728-60118742	N/A	59104466\59104480	FALSE	N/A	N/A	59110785\59110799	59110774\59110784
LINE	A_WOLF	G_WOLF	chr12	62176498	62182751	63184039	63184039	TRUE	aacctgtagactag	aacctgtagactag	aacctgtagactag	N/A	50	N/A	N/A	LINE/L1	N/A	Forward	L1_Cf	N/A	+	N/A	63184039	63184040	N/A	62182751	62176498	62182752	62176499	FALSE	AGGTTGT	1000	63184040-63184053	N/A	62176499\62176512	FALSE	N/A	N/A	62182752\62182765	62182731\62182751
LINE	A_WOLF	G_WOLF	chr12	62699857	62701085	63697641	63697641	TRUE	N/A	N/A	N/A	N/A	50	N/A	N/A	LINE/L1	N/A	Reverse	L1MEd	N/A	+	63697647	63697641	63697648	63697642	62701085	62699857	62701086	62699858	FALSE	N/A	1000	N/A	N/A	N/A\N/A	FALSE	N/A	N/A	N/A\N/A	N/A
LINE	A_WOLF	G_WOLF	chr12	66509417	66509781	67498628	67498628	TRUE	ttctt	ttctt	ttctt	N/A	50	N/A	N/A	LINE/L1	N/A	Reverse	L1_Cf	N/A	+	N/A	67498628	67498629	N/A	66509781	66509417	66509782	66509418	FALSE	ttctTAC	1000	67498629-67498633	N/A	66509418\66509422	FALSE	N/A	N/A	66509782\66509786	66509423\66509459
LINE	A_WOLF	G_WOLF	chr12	66674040	66680520	67662654	67662654	TRUE	taaatattcaaacttctg	taaatattcaaacttctg	taaatattcaaacttctg	N/A	50	N/A	N/A	LINE/L1	N/A	Forward	L1_Cf\L1_Cf	N/A	+	N/A	67662654	67662655	N/A	66680520	66674040	66680521	66674041	FALSE	ATTTAAC	1000	67662655-67662672	N/A	66674041\66674058	FALSE	N/A	N/A	66680521\66680538	66680518\66680520
LINE	A_WOLF	G_WOLF	chr12	66684958	66685573	67667083	67667083	TRUE	gagagaccatatttgt	gagagaccatatttgt	gagagaccatatttgt	N/A	50	N/A	N/A	LINE/L1	N/A	Reverse	L1_Cf	N/A	+	N/A	67667083	67667084	N/A	66685573	66684958	66685574	66684959	FALSE	TTTGTAT	1000	67667084-67667099	N/A	66684959\66684974	FALSE	N/A	N/A	66685574\66685589	66684975\66684981
LINE	A_WOLF	G_WOLF	chr12	67989507	67989834	68977775	68977775	TRUE	N/A	N/A	N/A	N/A	50	N/A	N/A	LINE/L1	N/A	Reverse	L1_Cf	N/A	+	N/A	68977775	68977776	N/A	67989834	67989507	67989835	67989508	FALSE	N/A	1000	N/A	N/A	N/A\N/A	FALSE	N/A	N/A	N/A\N/A	67989509\67989509
LINE	A_WOLF	G_WOLF	chr12	69305582	69305642	70290309	70290309	TRUE	a	a	a	N/A	50	N/A	N/A	LINE/L1	N/A	Forward	L1_Canis2	N/A	+	N/A	70290309	70290310	N/A	69305642	69305582	69305643	69305583	FALSE	N/A	1000	70290310-70290310	N/A	69305583\69305583	FALSE	N/A	N/A	69305643\69305643	69305640\69305640
LINE	A_WOLF	G_WOLF	chr13	8736594	8736783	55092797	55092797	TRUE	caaaatg	caaaatg	caaaatg	-revcom2	50	N/A	N/A	LINE/L1	N/A	Forward	L1_Cf	N/A	-	N/A	55092805	55092804	N/A	8736776	8736587	8736777	8736588	FALSE	ttttgaa	1000	55092798-55092804	N/A	8736588\8736594	FALSE	N/A	N/A	8736777\8736783	8736755\8736776
LINE	A_WOLF	G_WOLF	chr13	13400060	13402061	50435133	50435133	TRUE	gaga	gaga	gaga	-revcom2	50	N/A	N/A	LINE/L1	N/A	Forward	L1_Cf	N/A	-	N/A	50435138	50435137	N/A	13402057	13400056	13402058	13400057	FALSE	N/A	1000	50435134-50435137	N/A	13400057\13400060	FALSE	N/A	N/A	13402058\13402061	13402038\13402057
LINE	A_WOLF	G_WOLF	chr13	16348572	16349829	47480398	47480398	TRUE	a	a	a	-revcom2	50	N/A	N/A	LINE/L1	N/A	Forward	L1_Cf	N/A	-	N/A	47480400	47480399	N/A	16349828	16348571	16349829	16348572	FALSE	N/A	1000	47480399-47480399	N/A	16348572\16348572	FALSE	N/A	N/A	16349829\16349829	16349828\16349828
LINE	A_WOLF	G_WOLF	chr13	16953687	16954077	46876361	46876361	TRUE	gactagacatttta	gactagacatttta	gactagacatttta	-revcom2	50	N/A	N/A	LINE/L1	N/A	Reverse	L1_Cf	N/A	-	N/A	46876376	46876375	N/A	16954063	16953673	16954064	16953674	FALSE	ttttaga	1000	46876362-46876375	N/A	16953674\16953687	FALSE	N/A	N/A	16954064\16954077	16953688\16953713
LINE	A_WOLF	G_WOLF	chr13	19471383	19472084	44358162	44358162	TRUE	aaaaagttccctgag	aaaaagttccctgag	aaaaagttccctgag	-revcom2	50	N/A	N/A	LINE/L1	N/A	Forward	L1_Cf	N/A	-	N/A	44358178	44358177	N/A	19472069	19471368	19472070	19471369	FALSE	TTTTTAT	1000	44358163-44358177	N/A	19471369\19471383	FALSE	N/A	N/A	19472070\19472084	19472048\19472069
LINE	A_WOLF	G_WOLF	chr13	20996397	20996706	42822731	42822731	TRUE	aaagaagaaggg	aaagaagaaggg	aaagaagaaggg	-revcom2	50	N/A	N/A	LINE/L1	N/A	Forward	L1_Cf	N/A	-	N/A	42822744	42822743	N/A	20996694	20996385	20996695	20996386	FALSE	tCTTTAT	1000	42822732-42822743	N/A	20996386\20996397	FALSE	N/A	N/A	20996695\20996706	20996677\20996694
LINE	A_WOLF	G_WOLF	chr13	21081268	21087576	42738056	42738056	TRUE	aggatagctactctt	aggatagctactctt	aggatagctactctt	-revcom2	50	N/A	N/A	LINE/L1	N/A	Forward	L1_Cf	N/A	-	N/A	42738072	42738071	N/A	21087561	21081253	21087562	21081254	FALSE	ATCCTAA	1000	42738057-42738071	N/A	21081254\21081268	FALSE	N/A	N/A	21087562\21087576	21087540\21087561
LINE	A_WOLF	G_WOLF	chr13	22519224	22519675	41303956	41303956	TRUE	t	t	t	-revcom2	50	N/A	N/A	LINE/L1	N/A	Reverse	L1_Cf	N/A	-	41303956	41303957	41303950	41303951	22519676	22519224	22519677	22519225	FALSE	N/A	1000	41303957-41303957	N/A	22519224\22519224	FALSE	N/A	N/A	22519676\22519676	22519226\22519235
LINE	A_WOLF	G_WOLF	chr13	23905558	23905921	39919726	39919726	TRUE	aaaaatcagtggtata	aaaaatcagtggtata	aaaaatcagtggtata	-revcom2	50	N/A	N/A	LINE/L1	N/A	Forward	L1_Cf	N/A	-	N/A	39919743	39919742	N/A	23905905	23905542	23905906	23905543	FALSE	TTTTTAG	1000	39919727-39919742	N/A	23905543\23905558	FALSE	N/A	N/A	23905906\23905921	23905901\23905905
LINE	A_WOLF	G_WOLF	chr13	24922985	24923256	38894015	38894015	TRUE	ctt	ctt	ctt	-revcom2	50	N/A	N/A	LINE/L1	N/A	Reverse	L1_Cf	N/A	-	N/A	38894019	38894018	N/A	24923253	24922982	24923254	24922983	FALSE	N/A	1000	38894016-38894018	N/A	24922983\24922985	FALSE	N/A	N/A	24923254\24923256	24922986\24922996
LINE	A_WOLF	G_WOLF	chr13	25308371	25309140	38507189	38507189	TRUE	tggagctgtttgtt	tggagctgtttgtt	tggagctgtttgtt	-revcom2	50	N/A	N/A	LINE/L1	N/A	Reverse	L1_Cf	N/A	-	N/A	38507204	38507203	N/A	25309126	25308357	25309127	25308358	FALSE	TTGTTAA	1000	38507190-38507203	N/A	25308358\25308371	FALSE	N/A	N/A	25309127\25309140	25308372\25308414
LINE	A_WOLF	G_WOLF	chr13	27280559	27281810	36534123	36534123	TRUE	gaatgatctggagag	gaatgatctggagag	gaatgatctggagag	-revcom2	50	N/A	N/A	LINE/L1	N/A	Multiple	L1_Cf\L1_Cf	N/A	-	N/A	36534139	36534138	N/A	27281795	27280544	27281796	27280545	FALSE	N/A	1000	36534124-36534138	N/A	27280545\27280559	FALSE	N/A	N/A	27281796\27281810	N/A
LINE	A_WOLF	G_WOLF	chr13	27355662	27355896	36460143	36460143	TRUE	ccttctgctatttc	ccttctgctatttc	ccttctgctatttc	-revcom2	50	N/A	N/A	LINE/L1	N/A	Reverse	L1_Cf	N/A	-	N/A	36460158	36460157	N/A	27355882	27355648	27355883	27355649	FALSE	ATTTCAA	1000	36460144-36460157	N/A	27355649\27355662	FALSE	N/A	N/A	27355883\27355896	27355663\27355675
LINE	A_WOLF	G_WOLF	chr13	28198341	28198593	35617997	35617997	TRUE	aacaatagatatttgtt	aacaatagatatttgtt	aacaatagatatttgtt	-revcom2	50	N/A	N/A	LINE/L1	N/A	Forward	L1_Cf	N/A	-	N/A	35618015	35618014	N/A	28198576	28198324	28198577	28198325	FALSE	TTGTTGT	1000	35617998-35618014	N/A	28198325\28198341	FALSE	N/A	N/A	28198577\28198593	28198570\28198576
LINE	A_WOLF	G_WOLF	chr13	28210238	28210453	35606319	35606319	TRUE	caaagt	caaagt	caaagt	-revcom2	50	N/A	N/A	LINE/L1	N/A	Forward	L1_Cf	N/A	-	N/A	35606326	35606325	N/A	28210447	28210232	28210448	28210233	FALSE	ctTTGAC	1000	35606320-35606325	N/A	28210233\28210238	FALSE	N/A	N/A	28210448\28210453	28210442\28210447
LINE	A_WOLF	G_WOLF	chr13	28268380	28269285	35542393	35542393	TRUE	c	c	c	-revcom2	50	N/A	N/A	LINE/L1	N/A	Reverse	L1_Cf	N/A	-	35542397	35542398	35542396	35542397	28269282	28268376	28269283	28268377	FALSE	N/A	1000	35542396-35542396	N/A	28268377\28268377	FALSE	N/A	N/A	28269283\28269283	28268379\28268390
LINE	A_WOLF	G_WOLF	chr13	31802186	31808515	31990878	31990878	TRUE	N/A	N/A	N/A	-revcom2	50	N/A	N/A	LINE/L1	N/A	Reverse	L1_Cf	N/A	-	31990890	31990891	31990888	31990889	31808505	31802174	31808506	31802175	FALSE	N/A	1000	N/A	N/A	N/A\N/A	FALSE	N/A	N/A	N/A\N/A	31802177\31802177
LINE	A_WOLF	G_WOLF	chr13	32002868	32003232	31796380	31796380	TRUE	g	g	g	-revcom2	50	N/A	N/A	LINE/L1	N/A	Forward	L1_Cf	N/A	-	N/A	31796382	31796381	N/A	32003231	32002867	32003232	32002868	FALSE	N/A	1000	31796381-31796381	N/A	32002868\32002868	FALSE	N/A	N/A	32003232\32003232	32003213\32003231
LINE	A_WOLF	G_WOLF	chr13	32351163	32351299	31454718	31454718	TRUE	taaa	taaa	taaa	-revcom2	50	N/A	N/A	LINE/L1	N/A	Forward	L1_Cf	N/A	-	N/A	31454723	31454722	N/A	32351295	32351159	32351296	32351160	FALSE	N/A	1000	31454719-31454722	N/A	32351160\32351163	FALSE	N/A	N/A	32351296\32351299	32351284\32351295
LINE	A_WOLF	G_WOLF	chr13	32365397	32371648	31440618	31440618	TRUE	ctgatgttccctcatt	ctgatgttccctcatt	ctgatgttccctcatt	-revcom2	50	N/A	N/A	LINE/L1	N/A	Reverse	L1_Canis1\L1_Canis1	N/A	-	N/A	31440635	31440634	N/A	32371632	32365381	32371633	32365382	FALSE	tcattga	1000	31440619-31440634	N/A	32365382\32365397	FALSE	N/A	N/A	32371633\32371648	32365398\32365416
LINE	A_WOLF	G_WOLF	chr13	32408959	32410479	31403272	31403272	TRUE	catttcgggttt	catttcgggttt	catttcgggttt	-revcom2	50	N/A	N/A	LINE/L1	N/A	Multiple	L1_Cf\L1_Cf	N/A	-	N/A	31403285	31403284	N/A	32410467	32408947	32410468	32408948	FALSE	N/A	1000	31403273-31403284	N/A	32408948\32408959	FALSE	N/A	N/A	32410468\32410479	N/A
LINE	A_WOLF	G_WOLF	chr13	32557353	32557869	31255598	31255598	TRUE	gaaaacaggtagcat	gaaaacaggtagcat	gaaaacaggtagcat	-revcom2	50	N/A	N/A	LINE/L1	N/A	Multiple	L1_Cf\L1_Cf	N/A	-	N/A	31255614	31255613	N/A	32557854	32557338	32557855	32557339	TRUE	N/A	1000	31255599-31255613	N/A	32557339\32557353	FALSE	N/A	N/A	32557855\32557869	N/A
LINE	A_WOLF	G_WOLF	chr13	33002656	33003925	30808203	30808203	TRUE	tttgttt	tttgttt	tttgttt	-revcom2	50	N/A	N/A	LINE/L1	N/A	Multiple	L1_Cf\L1_Cf	N/A	-	N/A	30808211	30808210	N/A	33003918	33002649	33003919	33002650	FALSE	N/A	1000	30808204-30808210	N/A	33002650\33002656	FALSE	N/A	N/A	33003919\33003925	N/A
LINE	A_WOLF	G_WOLF	chr13	35030126	35030447	28781301	28781301	TRUE	aataccaacagcta	aataccaacagcta	aataccaacagcta	-revcom2	50	N/A	N/A	LINE/L1	N/A	Forward	L1_Cf	N/A	-	N/A	28781316	28781315	N/A	35030433	35030112	35030434	35030113	FALSE	GTATTGC	1000	28781302-28781315	N/A	35030113\35030126	FALSE	N/A	N/A	35030434\35030447	35030420\35030433
LINE	A_WOLF	G_WOLF	chr13	40624243	40624445	23234647	23234647	TRUE	agaaagatgctccc	agaaagatgctccc	agaaagatgctccc	-revcom2	50	N/A	N/A	LINE/L1	N/A	Forward	L1_Cf	N/A	-	N/A	23234662	23234661	N/A	40624431	40624229	40624432	40624230	FALSE	TTTCTAC	1000	23234648-23234661	N/A	40624230\40624243	FALSE	N/A	N/A	40624432\40624445	40624416\40624431
LINE	A_WOLF	G_WOLF	chr13	42526773	42533159	21217797	21217797	TRUE	taaagtcttctc	taaagtcttctc	taaagtcttctc	-revcom2	50	N/A	N/A	LINE/L1	N/A	Forward	L1_Cf	N/A	-	N/A	21217810	21217809	N/A	42533147	42526761	42533148	42526762	FALSE	CTTTAAT	1000	21217798-21217809	N/A	42526762\42526773	FALSE	N/A	N/A	42533148\42533159	42533135\42533147
LINE	A_WOLF	G_WOLF	chr13	43389259	43389379	20354398	20354398	TRUE	aagaa	aagaa	aagaa	-revcom2	50	N/A	N/A	LINE/L1	N/A	Forward	L1_Cf	N/A	-	N/A	20354404	20354403	N/A	43389374	43389254	43389375	43389255	FALSE	ttcttaa	1000	20354399-20354403	N/A	43389255\43389259	FALSE	N/A	N/A	43389375\43389379	43389353\43389374
LINE	A_WOLF	G_WOLF	chr13	44149686	44150011	19586735	19586735	TRUE	taaatattttaatct	taaatattttaatct	taaatattttaatct	-revcom2	50	N/A	N/A	LINE/L1	N/A	Forward	L1_Cf	N/A	-	N/A	19586751	19586750	N/A	44149996	44149671	44149997	44149672	FALSE	atttaaa	1000	19586736-19586750	N/A	44149672\44149686	FALSE	N/A	N/A	44149997\44150011	44149994\44149996
LINE	A_WOLF	G_WOLF	chr13	47864142	47864768	15869110	15869110	TRUE	aaaagtatact	aaaagtatact	aaaagtatact	-revcom2	50	N/A	N/A	LINE/L1	N/A	Forward	L1_Cf	N/A	-	N/A	15869122	15869121	N/A	47864757	47864131	47864758	47864132	FALSE	CTTTTAA	1000	15869111-15869121	N/A	47864132\47864142	FALSE	N/A	N/A	47864758\47864768	47864747\47864757
LINE	A_WOLF	G_WOLF	chr13	50798465	50799298	12932523	12932523	TRUE	at	at	at	-revcom2	50	N/A	N/A	LINE/L1	N/A	Forward	L1MEf	N/A	-	N/A	12932526	12932525	N/A	50799296	50798463	50799297	50798464	FALSE	N/A	1000	12932524-12932525	N/A	50798464\50798465	FALSE	N/A	N/A	50799297\50799298	50799290\50799292
LINE	A_WOLF	G_WOLF	chr13	50871150	50871702	12860536	12860536	TRUE	gttgttatacttttta	gttgttatacttttta	gttgttatacttttta	-revcom2	50	N/A	N/A	LINE/L1	N/A	Reverse	L1_Cf	N/A	-	N/A	12860553	12860552	N/A	50871686	50871134	50871687	50871135	FALSE	TTTTAAA	1000	12860537-12860552	N/A	50871135\50871150	FALSE	N/A	N/A	50871687\50871702	50871151\50871170
LINE	A_WOLF	G_WOLF	chr13	52395449	52401781	11328914	11328914	TRUE	gcgagtgacgtatct	gcgagtgacgtatct	gcgagtgacgtatct	-revcom2	50	N/A	N/A	LINE/L1	N/A	Reverse	L1_Cf	N/A	-	N/A	11328930	11328929	N/A	52401766	52395434	52401767	52395435	FALSE	tatctga	1000	11328915-11328929	N/A	52395435\52395449	FALSE	N/A	N/A	52401767\52401781	52395450\52395466
LINE	A_WOLF	G_WOLF	chr13	52489616	52493918	11239290	11239290	TRUE	agtagtctttgattta	agtagtctttgattta	agtagtctttgattta	-revcom2	50	N/A	N/A	LINE/L1	N/A	Reverse	L1_Cf	N/A	-	N/A	11239307	11239306	N/A	52493902	52489600	52493903	52489601	FALSE	ATTTAAT	1000	11239291-11239306	N/A	52489601\52489616	FALSE	N/A	N/A	52493903\52493918	52489617\52489626
LINE	A_WOLF	G_WOLF	chr13	54662580	54668895	9074020	9074020	TRUE	atatatttt	atatatttt	atatatttt	-revcom2	50	N/A	N/A	LINE/L1	N/A	Reverse	L1_Canis1\L1_Canis1	N/A	-	N/A	9074030	9074029	N/A	54668886	54662571	54668887	54662572	FALSE	attttat	1000	9074021-9074029	N/A	54662572\54662580	FALSE	N/A	N/A	54668887\54668895	54662581\54662585
LINE	A_WOLF	G_WOLF	chr13	57273945	57280432	6471503	6471503	TRUE	caatttttcatagtgtt	caatttttcatagtgtt	caatttttcatagtgtt	-revcom2	50	N/A	N/A	LINE/L1	N/A	Reverse	L1_Canis1	N/A	-	N/A	6471521	6471520	N/A	57280415	57273928	57280416	57273929	FALSE	GTGTTAA	1000	6471504-6471520	N/A	57273929\57273945	FALSE	N/A	N/A	57280416\57280432	57273946\57273988
LINE	A_WOLF	G_WOLF	chr13	57958355	57959009	5798392	5798392	TRUE	ttacctccttacatctt	ttacctccttacatctt	ttacctccttacatctt	-revcom2	50	N/A	N/A	LINE/L1	N/A	Reverse	L1_Cf	N/A	-	N/A	5798410	5798409	N/A	57958992	57958338	57958993	57958339	FALSE	ATCTTGC	1000	5798393-5798409	N/A	57958339\57958355	FALSE	N/A	N/A	57958993\57959009	57958356\57958364
LINE	A_WOLF	G_WOLF	chr13	59087515	59087828	4671204	4671204	TRUE	aaa	aaa	aaa	-revcom2	50	N/A	N/A	LINE/L1	N/A	Forward	L1_Cf	N/A	-	4671204	4671205	4671202	4671203	59087830	59087515	59087831	59087516	FALSE	N/A	1000	4671200-4671202	N/A	59087516\59087518	FALSE	N/A	N/A	59087831\59087833	59087826\59087828
LINE	A_WOLF	G_WOLF	chr13	62266832	62266964	1400642	1400642	TRUE	ggagcagctcgg	ggagcagctcgg	ggagcagctcgg	-revcom2	50	N/A	N/A	LINE/L1	N/A	Forward	L1_Canis1	N/A	-	N/A	1400655	1400654	N/A	62266952	62266820	62266953	62266821	TRUE	gctccgg	1000	1400643-1400654	N/A	62266821\62266832	FALSE	N/A	N/A	62266953\62266964	62266952\62266952
LINE	A_WOLF	G_WOLF	chr13	63497712	63498765	175731	175731	TRUE	N/A	N/A	N/A	-revcom2	50	N/A	N/A	LINE/L1	N/A	Multiple	L1_Cf\L1_Cf	N/A	-	175734	175735	175733	175734	63498763	63497709	63498764	63497710	FALSE	N/A	1000	N/A	N/A	N/A\N/A	FALSE	N/A	N/A	N/A\N/A	N/A
LINE	A_WOLF	G_WOLF	chr14	249228	249427	61030983	61030983	TRUE	aacaattgaaagatatgaa	aacaattgaaagatatgaa	aacaattgaaagatatgaa	-revcom2	50	N/A	N/A	LINE/L1	N/A	Forward	L1_Cf	N/A	-	N/A	61031003	61031002	N/A	249408	249209	249409	249210	TRUE	ttgttac	1000	61030984-61031002	N/A	249210\249228	FALSE	N/A	N/A	249409\249427	249374\249408
LINE	A_WOLF	G_WOLF	chr14	682833	683441	60587662	60587662	TRUE	agaaatagc	agaaatagc	agaaatagc	-revcom2	50	N/A	N/A	LINE/L1	N/A	Forward	L1_Cf	N/A	-	N/A	60587672	60587671	N/A	683432	682824	683433	682825	FALSE	tttCTAA	1000	60587663-60587671	N/A	682825\682833	FALSE	N/A	N/A	683433\683441	683401\683432
LINE	A_WOLF	G_WOLF	chr14	1200715	1207153	60084330	60084330	TRUE	tgagttcttt	tgagttcttt	tgagttcttt	-revcom2	50	N/A	N/A	LINE/L1	N/A	Reverse	L1_Cf	N/A	-	N/A	60084341	60084340	N/A	1207143	1200705	1207144	1200706	TRUE	tctttcc	1000	60084331-60084340	N/A	1200706\1200715	FALSE	N/A	N/A	1207144\1207153	1200716\1200724
LINE	A_WOLF	G_WOLF	chr14	1351159	1357468	59944266	59944266	TRUE	N/A	N/A	N/A	-revcom2	50	N/A	N/A	LINE/L1	N/A	Reverse	L1_Cf	N/A	-	59944267	59944268	59944266	59944267	1357468	1351158	1357469	1351159	FALSE	N/A	1000	N/A	N/A	N/A\N/A	FALSE	N/A	N/A	N/A\N/A	1351159\1351161
LINE	A_WOLF	G_WOLF	chr14	1649247	1649722	59647439	59647439	TRUE	aaatgaccagaaag	aaatgaccagaaag	aaatgaccagaaag	-revcom2	50	N/A	N/A	LINE/L1	N/A	Forward	L1_Cf	N/A	-	N/A	59647454	59647453	N/A	1649708	1649233	1649709	1649234	FALSE	CAtttga	1000	59647440-59647453	N/A	1649234\1649247	FALSE	N/A	N/A	1649709\1649722	1649700\1649708
LINE	A_WOLF	G_WOLF	chr14	1741551	1741918	59556295	59556295	TRUE	a	a	a	-revcom2	50	N/A	N/A	LINE/L1	N/A	Forward	L1_Cf	N/A	-	59556296	59556297	59556295	59556296	1741918	1741550	1741919	1741551	FALSE	N/A	1000	59556295-59556295	N/A	1741551\1741551	FALSE	N/A	N/A	1741919\1741919	1741911\1741918
LINE	A_WOLF	G_WOLF	chr14	1754174	1754582	59544046	59544046	TRUE	aaagaaaagagaaagaga	aaagaaaagagaaagaga	aaagaaaagagaaagaga	-revcom2	50	N/A	N/A	LINE/L1	N/A	Forward	L1_Cf	N/A	-	N/A	59544065	59544064	N/A	1754564	1754156	1754565	1754157	TRUE	tctttcc	1000	59544047-59544064	N/A	1754157\1754174	FALSE	N/A	N/A	1754565\1754582	1754559\1754564
LINE	A_WOLF	G_WOLF	chr14	1909964	1911803	59392938	59392938	TRUE	tgtattatt	tgtattatt	tgtattatt	-revcom2	50	N/A	N/A	LINE/L1	N/A	Reverse	L1_Canis1\L1_Cf	N/A	-	N/A	59392948	59392947	N/A	1911794	1909955	1911795	1909956	FALSE	ttatttt	1000	59392939-59392947	N/A	1909956\1909964	FALSE	N/A	N/A	1911795\1911803	1909969\1909977
LINE	A_WOLF	G_WOLF	chr14	7197433	7197765	53583433	53583433	TRUE	taaagctgttactata	taaagctgttactata	taaagctgttactata	-revcom2	50	N/A	N/A	LINE/L1	N/A	Forward	L1_Cf	N/A	-	N/A	53583450	53583449	N/A	7197749	7197417	7197750	7197418	FALSE	ctttaaa	1000	53583434-53583449	N/A	7197418\7197433	FALSE	N/A	N/A	7197750\7197765	7197730\7197749
LINE	A_WOLF	G_WOLF	chr14	10461474	10467769	50319610	50319610	TRUE	aacctatgaagttcta	aacctatgaagttcta	aacctatgaagttcta	-revcom2	50	N/A	N/A	LINE/L1	N/A	Reverse	L1_Cf	N/A	-	N/A	50319627	50319626	N/A	10467753	10461458	10467754	10461459	FALSE	TTCTAAA	1000	50319611-50319626	N/A	10461459\10461474	FALSE	N/A	N/A	10467754\10467769	10461475\10461479
LINE	A_WOLF	G_WOLF	chr14	12280484	12286790	48501322	48501322	TRUE	tccattccctgtag	tccattccctgtag	tccattccctgtag	-revcom2	50	N/A	N/A	LINE/L1	N/A	Forward	L1_Cf	N/A	-	N/A	48501337	48501336	N/A	12286776	12280470	12286777	12280471	FALSE	ATGGATT	1000	48501323-48501336	N/A	12280471\12280484	FALSE	N/A	N/A	12286777\12286790	12286763\12286775
LINE	A_WOLF	G_WOLF	chr14	15272203	15272651	45506962	45506962	TRUE	acaatatta	acaatatta	acaatatta	-revcom2	50	N/A	N/A	LINE/L1	N/A	Reverse	L1_Cf	N/A	-	N/A	45506972	45506971	N/A	15272642	15272194	15272643	15272195	FALSE	tattaat	1000	45506963-45506971	N/A	15272195\15272203	FALSE	N/A	N/A	15272643\15272651	15272204\15272205
LINE	A_WOLF	G_WOLF	chr14	21384877	21385236	39383132	39383132	TRUE	N/A	N/A	N/A	-revcom2	50	N/A	N/A	LINE/L1	N/A	Forward	L1_Cf	N/A	-	39383135	39383136	39383133	39383134	21385235	21384874	21385236	21384875	FALSE	N/A	1000	N/A	N/A	N/A\N/A	FALSE	N/A	N/A	N/A\N/A	21385199\21385233
LINE	A_WOLF	G_WOLF	chr14	21686646	21692996	39081249	39081249	TRUE	aaaaaagaaagatagc	aaaaaagaaagatagc	aaaaaagaaagatagc	-revcom2	50	N/A	N/A	LINE/L1	N/A	Forward	L1_Cf	N/A	-	N/A	39081266	39081265	N/A	21692980	21686630	21692981	21686631	FALSE	tttttat	1000	39081250-39081265	N/A	21686631\21686646	FALSE	N/A	N/A	21692981\21692996	21692975\21692980
LINE	A_WOLF	G_WOLF	chr14	22037872	22044207	38736113	38736113	TRUE	aaatgtgaaaacctgg	aaatgtgaaaacctgg	aaatgtgaaaacctgg	-revcom2	50	N/A	N/A	LINE/L1	N/A	Forward	L1_Cf	N/A	-	N/A	38736130	38736129	N/A	22044191	22037856	22044192	22037857	FALSE	CATTTGT	1000	38736114-38736129	N/A	22037857\22037872	FALSE	N/A	N/A	22044192\22044207	22044180\22044191
LINE	A_WOLF	G_WOLF	chr14	23528571	23529667	37247113	37247113	TRUE	tctattctctgtttc	tctattctctgtttc	tctattctctgtttc	-revcom2	50	N/A	N/A	LINE/L1	N/A	Reverse	L1_Cf	N/A	-	N/A	37247129	37247128	N/A	23529652	23528556	23529653	23528557	FALSE	GTTTCAA	1000	37247114-37247128	N/A	23528557\23528571	FALSE	N/A	N/A	23529653\23529667	23528572\23528606
LINE	A_WOLF	G_WOLF	chr14	24074580	24080908	36700981	36700981	TRUE	c	c	c	-revcom2	50	N/A	N/A	LINE/L1	N/A	Reverse	L1_Cf	N/A	-	36700982	36700983	36700981	36700982	24080908	24074579	24080909	24074580	FALSE	N/A	1000	36700983-36700983	N/A	24074579\24074579	FALSE	N/A	N/A	24080908\24080908	N/A
LINE	A_WOLF	G_WOLF	chr14	24358736	24365185	36424901	36424901	TRUE	aagaaggagaaaagc	aagaaggagaaaagc	aagaaggagaaaagc	-revcom2	50	N/A	N/A	LINE/L1	N/A	Forward	L1_Cf	N/A	-	N/A	36424917	36424916	N/A	24365170	24358721	24365171	24358722	FALSE	TTCTTAT	1000	36424902-36424916	N/A	24358722\24358736	FALSE	N/A	N/A	24365171\24365185	24365135\24365170
LINE	A_WOLF	G_WOLF	chr14	24720247	24721080	36069512	36069512	TRUE	aaaaaatcatta	aaaaaatcatta	aaaaaatcatta	-revcom2	50	N/A	N/A	LINE/L1	N/A	Forward	L1_Cf	N/A	-	N/A	36069525	36069524	N/A	24721068	24720235	24721069	24720236	FALSE	TTTTTGA	1000	36069513-36069524	N/A	24720236\24720247	FALSE	N/A	N/A	24721069\24721080	24721062\24721064
LINE	A_WOLF	G_WOLF	chr14	24746961	24747191	36043596	36043596	TRUE	N/A	N/A	N/A	-revcom2	50	N/A	N/A	LINE/L1	N/A	Forward	L1M5	N/A	-	36043597	36043598	36043596	36043597	24747191	24746960	24747192	24746961	FALSE	N/A	1000	N/A	N/A	N/A\N/A	FALSE	N/A	N/A	N/A\N/A	24747190\24747190
LINE	A_WOLF	G_WOLF	chr14	26373092	26373708	34419472	34419472	TRUE	ttgg	ttgg	ttgg	-revcom2	50	N/A	N/A	LINE/L1	N/A	Forward	L1_Cf	N/A	-	N/A	34419477	34419476	N/A	26373704	26373088	26373705	26373089	FALSE	N/A	1000	34419473-34419476	N/A	26373089\26373092	FALSE	N/A	N/A	26373705\26373708	26373696\26373704
LINE	A_WOLF	G_WOLF	chr14	27228464	27228701	33554628	33554628	TRUE	cttaaccactactctt	cttaaccactactctt	cttaaccactactctt	-revcom2	50	N/A	N/A	LINE/L1	N/A	Reverse	L1_Cf	N/A	-	N/A	33554645	33554644	N/A	27228685	27228448	27228686	27228449	FALSE	CTCTTAA	1000	33554629-33554644	N/A	27228449\27228464	FALSE	N/A	N/A	27228686\27228701	27228465\27228502
LINE	A_WOLF	G_WOLF	chr14	27805960	27806220	32974682	32974682	TRUE	tggttaaatttt	tggttaaatttt	tggttaaatttt	-revcom2	50	N/A	N/A	LINE/L1	N/A	Reverse	L1_Cf	N/A	-	N/A	32974695	32974694	N/A	27806208	27805948	27806209	27805949	FALSE	ATTTTAT	1000	32974683-32974694	N/A	27805949\27805960	FALSE	N/A	N/A	27806209\27806220	27805961\27805966
LINE	A_WOLF	G_WOLF	chr14	28264639	28266933	32516688	32516688	TRUE	ctttcttgtctttttta	ctttcttgtctttttta	ctttcttgtctttttta	-revcom2	50	N/A	N/A	LINE/L1	N/A	Reverse	L1_Carn3\L1_Cf	N/A	-	N/A	32516706	32516705	N/A	28266916	28264622	28266917	28264623	TRUE	ttttaga	1000	32516689-32516705	N/A	28264623\28264639	FALSE	N/A	N/A	28266917\28266933	28264640\28264646
LINE	A_WOLF	G_WOLF	chr14	28297367	28303766	32485971	32485971	TRUE	aaaatcatatca	aaaatcatatca	aaaatcatatca	-revcom2	50	N/A	N/A	LINE/L1	N/A	Forward	L1_Cf	N/A	-	N/A	32485984	32485983	N/A	28303754	28297355	28303755	28297356	TRUE	ATTTTAA	1000	32485972-32485983	N/A	28297356\28297367	FALSE	N/A	N/A	28303755\28303766	28303738\28303754
LINE	A_WOLF	G_WOLF	chr14	28677595	28677849	32112272	32112272	TRUE	aatttctt	aatttctt	aatttctt	-revcom2	50	N/A	N/A	LINE/L1	N/A	Reverse	L1_Cf	N/A	-	N/A	32112281	32112280	N/A	28677841	28677587	28677842	28677588	FALSE	ttcTTAT	1000	32112273-32112280	N/A	28677588\28677595	FALSE	N/A	N/A	28677842\28677849	28677599\28677610
LINE	A_WOLF	G_WOLF	chr14	30237792	30238014	30547926	30547926	TRUE	aaaaaagaataattctc	aaaaaagaataattctc	aaaaaagaataattctc	-revcom2	50	N/A	N/A	LINE/L1	N/A	Forward	L1_Cf	N/A	-	N/A	30547944	30547943	N/A	30237997	30237775	30237998	30237776	TRUE	tttttat	1000	30547927-30547943	N/A	30237776\30237792	FALSE	N/A	N/A	30237998\30238014	30237984\30237992
LINE	A_WOLF	G_WOLF	chr14	31173431	31179797	29613742	29613742	TRUE	taaaaatgtgta	taaaaatgtgta	taaaaatgtgta	-revcom2	50	N/A	N/A	LINE/L1	N/A	Forward	L1_Cf\L1_Cf	N/A	-	N/A	29613755	29613754	N/A	31179785	31173419	31179786	31173420	FALSE	ttttaga	1000	29613743-29613754	N/A	31173420\31173431	FALSE	N/A	N/A	31179786\31179797	31179743\31179785
LINE	A_WOLF	G_WOLF	chr14	32580492	32587024	28218363	28218363	TRUE	tgttaatttttttc	tgttaatttttttc	tgttaatttttttc	-revcom2	50	N/A	N/A	LINE/L1	N/A	Reverse	L1_Cf	N/A	-	N/A	28218378	28218377	N/A	32587010	32580478	32587011	32580479	FALSE	ttttcat	1000	28218364-28218377	N/A	32580479\32580492	FALSE	N/A	N/A	32587011\32587024	32580493\32580524
LINE	A_WOLF	G_WOLF	chr14	35842047	35842168	24959484	24959484	TRUE	taaaac	taaaac	taaaac	-revcom2	50	N/A	N/A	LINE/L1	N/A	Forward	L1_Cf	N/A	-	N/A	24959491	24959490	N/A	35842162	35842041	35842163	35842042	FALSE	ttttAGA	1000	24959485-24959490	N/A	35842042\35842047	FALSE	N/A	N/A	35842163\35842168	35842154\35842162
LINE	A_WOLF	G_WOLF	chr14	37350493	37350557	23449120	23449120	TRUE	gcccgagcccctccgagctgctcc	gcccgagcccctccgagctgctcc	gcccgagcccctccgagctgctcc	-revcom2	50	N/A	N/A	LINE/L1	N/A	Reverse	L1_Canis1	N/A	-	N/A	23449145	23449144	N/A	37350533	37350469	37350534	37350470	TRUE	gctccgg	1000	23449121-23449144	N/A	37350470\37350493	FALSE	N/A	N/A	37350534\37350557	37350494\37350494
LINE	A_WOLF	G_WOLF	chr14	39186317	39186431	21606190	21606190	TRUE	tttttttttt	tttttttttt	tttttttttt	-revcom2	50	N/A	N/A	LINE/L1	N/A	Reverse	L1_Cf	N/A	-	N/A	21606201	21606200	N/A	39186421	39186307	39186422	39186308	FALSE	tttttag	1000	21606191-21606200	N/A	39186308\39186317	FALSE	N/A	N/A	39186422\39186431	39186323\39186331
LINE	A_WOLF	G_WOLF	chr14	43657640	43657959	17134570	17134570	TRUE	tt	tt	tt	-revcom2	50	N/A	N/A	LINE/L1	N/A	Reverse	L1_Cf	N/A	-	17134577	17134578	17134571	17134572	43657958	43657639	43657959	43657640	FALSE	N/A	1000	17134578-17134578\17134571-17134571	N/A	43657639\43657640	FALSE	N/A	N/A	43657958\43657959	43657641\43657647
LINE	A_WOLF	G_WOLF	chr14	43713357	43719681	17079172	17079172	TRUE	tcaatgttatatttct	tcaatgttatatttct	tcaatgttatatttct	-revcom2	50	N/A	N/A	LINE/L1	N/A	Reverse	L1_Cf\L1_Cf	N/A	-	N/A	17079189	17079188	N/A	43719665	43713341	43719666	43713342	FALSE	tttctaa	1000	17079173-17079188	N/A	43713342\43713357	FALSE	N/A	N/A	43719666\43719681	43713358\43713375
LINE	A_WOLF	G_WOLF	chr14	43960085	43962084	16840721	16840721	TRUE	aatagcaaccatttta	aatagcaaccatttta	aatagcaaccatttta	-revcom2	50	N/A	N/A	LINE/L1	N/A	Reverse	L1_Cf	N/A	-	N/A	16840738	16840737	N/A	43962068	43960069	43962069	43960070	FALSE	TTTTAAA	1000	16840722-16840737	N/A	43960070\43960085	FALSE	N/A	N/A	43962069\43962084	43960086\43960095
LINE	A_WOLF	G_WOLF	chr14	43988310	43988683	16814293	16814293	TRUE	gaattgagtcctttta	gaattgagtcctttta	gaattgagtcctttta	-revcom2	50	N/A	N/A	LINE/L1	N/A	Reverse	L1_Cf	N/A	-	N/A	16814310	16814309	N/A	43988667	43988294	43988668	43988295	FALSE	TTTTAGA	1000	16814294-16814309	N/A	43988295\43988310	FALSE	N/A	N/A	43988668\43988683	43988311\43988333
LINE	A_WOLF	G_WOLF	chr14	44305079	44306584	16501451	16501451	TRUE	aacagtgaatgaata	aacagtgaatgaata	aacagtgaatgaata	-revcom2	50	N/A	N/A	LINE/L1	N/A	Forward	L1_Cf	N/A	-	N/A	16501467	16501466	N/A	44306569	44305064	44306570	44305065	FALSE	ctgttga	1000	16501452-16501466	N/A	44305065\44305079	FALSE	N/A	N/A	44306570\44306584	44306567\44306569
LINE	A_WOLF	G_WOLF	chr14	46020503	46020917	14790386	14790386	TRUE	taaggagcctcatcttt	taaggagcctcatcttt	taaggagcctcatcttt	-revcom2	50	N/A	N/A	LINE/L1	N/A	Reverse	L1_Cf	N/A	-	N/A	14790404	14790403	N/A	46020900	46020486	46020901	46020487	TRUE	TCTTTAG	1000	14790387-14790403	N/A	46020487\46020503	FALSE	N/A	N/A	46020901\46020917	46020504\46020525
LINE	A_WOLF	G_WOLF	chr14	46263468	46263774	14546980	14546980	TRUE	N/A	N/A	N/A	-revcom2	50	N/A	N/A	LINE/L1	N/A	Forward	L1_Cf	N/A	-	N/A	14546981	14546980	N/A	46263774	46263468	46263775	46263469	FALSE	N/A	1000	N/A	N/A	N/A\N/A	FALSE	N/A	N/A	N/A\N/A	46263762\46263774
LINE	A_WOLF	G_WOLF	chr14	48644434	48645831	12163798	12163798	TRUE	ctataaatatatttttt	ctataaatatatttttt	ctataaatatatttttt	-revcom2	50	N/A	N/A	LINE/L1	N/A	Multiple	L1_Cf\L1_Cf	N/A	-	N/A	12163816	12163815	N/A	48645814	48644417	48645815	48644418	FALSE	N/A	1000	12163799-12163815	N/A	48644418\48644434	FALSE	N/A	N/A	48645815\48645831	N/A
LINE	A_WOLF	G_WOLF	chr14	49987807	49988114	10822691	10822691	TRUE	tacatttt	tacatttt	tacatttt	-revcom2	50	N/A	N/A	LINE/L1	N/A	Reverse	L1_Cf	N/A	-	N/A	10822700	10822699	N/A	49988106	49987799	49988107	49987800	FALSE	attttaa	1000	10822692-10822699	N/A	49987800\49987807	FALSE	N/A	N/A	49988107\49988114	49987808\49987812
LINE	A_WOLF	G_WOLF	chr14	50734520	50735025	10072359	10072359	TRUE	acaaatgccatatgaaa	acaaatgccatatgaaa	acaaatgccatatgaaa	-revcom2	50	N/A	N/A	LINE/L1	N/A	Forward	L1_Cf	N/A	-	N/A	10072377	10072376	N/A	50735008	50734503	50735009	50734504	FALSE	TTTGTGA	1000	10072360-10072376	N/A	50734504\50734520	FALSE	N/A	N/A	50735009\50735025	50734978\50735008
LINE	A_WOLF	G_WOLF	chr14	50770142	50770532	10037260	10037260	TRUE	aaaatcatcttttta	aaaatcatcttttta	aaaatcatcttttta	-revcom2	50	N/A	N/A	LINE/L1	N/A	Reverse	L1_Cf	N/A	-	N/A	10037276	10037275	N/A	50770517	50770127	50770518	50770128	FALSE	ttttaaa	1000	10037261-10037275	N/A	50770128\50770142	FALSE	N/A	N/A	50770518\50770532	50770143\50770145
LINE	A_WOLF	G_WOLF	chr14	53391460	53392059	7416525	7416525	TRUE	gagcatgtgactctt	gagcatgtgactctt	gagcatgtgactctt	-revcom2	50	N/A	N/A	LINE/L1	N/A	Reverse	L1_Cf	N/A	-	N/A	7416541	7416540	N/A	53392044	53391445	53392045	53391446	FALSE	ctcttaa	1000	7416526-7416540	N/A	53391446\53391460	FALSE	N/A	N/A	53392045\53392059	53391461\53391475
LINE	A_WOLF	G_WOLF	chr14	57752715	57753186	3057859	3057859	TRUE	attctt	attctt	attctt	-revcom2	50	N/A	N/A	LINE/L1	N/A	Reverse	L1_Cf	N/A	-	N/A	3057866	3057865	N/A	57753180	57752709	57753181	57752710	FALSE	ttctTAA	1000	3057860-3057865	N/A	57752710\57752715	FALSE	N/A	N/A	57753181\57753186	57752716\57752738
LINE	A_WOLF	G_WOLF	chr15	17605748	17605934	19027188	19027188	TRUE	tacattttc	tacattttc	tacattttc	N/A	50	N/A	N/A	LINE/L1	N/A	Reverse	L1_Cf	N/A	+	N/A	19027188	19027189	N/A	17605934	17605748	17605935	17605749	FALSE	TTTTCAT	1000	19027189-19027197	N/A	17605749\17605757	FALSE	N/A	N/A	17605935\17605943	17605758\17605767
LINE	A_WOLF	G_WOLF	chr15	17646307	17646505	19067746	19067746	TRUE	N/A	N/A	N/A	N/A	50	N/A	N/A	LINE/L1	N/A	Forward	L1_Cf	N/A	+	19067746	19067726	19067747	19067727	17646505	17646306	17646506	17646307	FALSE	N/A	1000	N/A	N/A	N/A\N/A	FALSE	N/A	N/A	N/A\N/A	17646503\17646505
LINE	A_WOLF	G_WOLF	chr15	17826701	17828754	19223206	19223206	TRUE	aaaaagaccagtggtt	aaaaagaccagtggtt	aaaaagaccagtggtt	N/A	50	N/A	N/A	LINE/L1	N/A	Forward	L1_Cf	N/A	+	N/A	19223206	19223207	N/A	17828754	17826701	17828755	17826702	FALSE	tttttac	1000	19223207-19223222	N/A	17826702\17826717	FALSE	N/A	N/A	17828755\17828770	17828749\17828754
LINE	A_WOLF	G_WOLF	chr15	20903352	20903505	22206408	22206408	TRUE	ccccccgagctgctcc	ccccccgagctgctcc	ccccccgagctgctcc	N/A	50	N/A	N/A	LINE/L1	N/A	Reverse	L1_Canis1	N/A	+	N/A	22206408	22206409	N/A	20903505	20903352	20903506	20903353	TRUE	gctccgg	1000	22206409-22206424	N/A	20903353\20903368	FALSE	N/A	N/A	20903506\20903521	N/A
LINE	A_WOLF	G_WOLF	chr15	21133554	21133769	22436590	22436590	TRUE	aagaataaatggagca	aagaataaatggagca	aagaataaatggagca	N/A	50	N/A	N/A	LINE/L1	N/A	Forward	L1_Cf	N/A	+	N/A	22436590	22436591	N/A	21133769	21133554	21133770	21133555	FALSE	TTCTTGA	1000	22436591-22436606	N/A	21133555\21133570	FALSE	N/A	N/A	21133770\21133785	21133758\21133769
LINE	A_WOLF	G_WOLF	chr15	22137130	22138417	23450076	23450076	TRUE	aatttagcccatt	aatttagcccatt	aatttagcccatt	N/A	50	N/A	N/A	LINE/L1	N/A	Reverse	L1_Cf	N/A	+	N/A	23450076	23450077	N/A	22138417	22137130	22138418	22137131	FALSE	CCATTAA	1000	23450077-23450089	N/A	22137131\22137143	FALSE	N/A	N/A	22138418\22138430	22137144\22137157
LINE	A_WOLF	G_WOLF	chr15	25387497	25393749	26697199	26697199	TRUE	ttgacccacttttc	ttgacccacttttc	ttgacccacttttc	N/A	50	N/A	N/A	LINE/L1	N/A	Reverse	L1_Canis1	N/A	+	N/A	26697199	26697200	N/A	25393749	25387497	25393750	25387498	TRUE	TTTTCAA	1000	26697200-26697213	N/A	25387498\25387511	FALSE	N/A	N/A	25393750\25393763	25387512\25387528
LINE	A_WOLF	G_WOLF	chr15	25702330	25702717	27001981	27001981	TRUE	tctaacgtaccttt	tctaacgtaccttt	tctaacgtaccttt	N/A	50	N/A	N/A	LINE/L1	N/A	Reverse	L1_Cf	N/A	+	N/A	27001981	27001982	N/A	25702717	25702330	25702718	25702331	FALSE	cctttaa	1000	27001982-27001995	N/A	25702331\25702344	FALSE	N/A	N/A	25702718\25702731	25702345\25702358
LINE	A_WOLF	G_WOLF	chr15	26784550	26791070	28082068	28082068	TRUE	ggggagtctgtttct	ggggagtctgtttct	ggggagtctgtttct	N/A	50	N/A	N/A	LINE/L1	N/A	Reverse	L1MEc	N/A	+	N/A	28082068	28082069	N/A	26791070	26784550	26791071	26784551	FALSE	tttctct	1000	28082069-28082083	N/A	26784551\26784565	FALSE	N/A	N/A	26791071\26791085	26784566\26784597
LINE	A_WOLF	G_WOLF	chr15	26820315	26821865	28111036	28111036	TRUE	aaaagaaatgatttaactt	aaaagaaatgatttaactt	aaaagaaatgatttaactt	N/A	50	N/A	N/A	LINE/L1	N/A	Forward	L1_Cf	N/A	+	N/A	28111036	28111037	N/A	26821865	26820315	26821866	26820316	FALSE	cttttaa	1000	28111037-28111055	N/A	26820316\26820334	FALSE	N/A	N/A	26821866\26821884	26821860\26821865
LINE	A_WOLF	G_WOLF	chr15	27026442	27032784	28316116	28316116	TRUE	catgagctgcaattta	catgagctgcaattta	catgagctgcaattta	N/A	50	N/A	N/A	LINE/L1	N/A	Reverse	L1_Cf	N/A	+	N/A	28316116	28316117	N/A	27032784	27026442	27032785	27026443	FALSE	atttaaa	1000	28316117-28316132	N/A	27026443\27026458	FALSE	N/A	N/A	27032785\27032800	27026459\27026470
LINE	A_WOLF	G_WOLF	chr15	27877183	27883488	29163275	29163275	TRUE	tggagtggagattg	tggagtggagattg	tggagtggagattg	N/A	50	N/A	N/A	LINE/L1	N/A	Forward	L1_Canis1\L1_Canis1	N/A	+	29163276	29163275	29163277	29163276	27883489	27877183	27883490	27877184	FALSE	CTCCAGA	1000	29163262-29163275	N/A	27877170\27877183	FALSE	N/A	N/A	27883476\27883489	27883465\27883475
LINE	A_WOLF	G_WOLF	chr15	28277369	28283708	29556751	29556751	TRUE	ctgaattcagattttg	ctgaattcagattttg	ctgaattcagattttg	N/A	50	N/A	N/A	LINE/L1	N/A	Reverse	L1_Cf	N/A	+	N/A	29556751	29556752	N/A	28283708	28277369	28283709	28277370	FALSE	TTTTGAA	1000	29556752-29556767	N/A	28277370\28277385	FALSE	N/A	N/A	28283709\28283724	28277386\28277399
LINE	A_WOLF	G_WOLF	chr15	28994149	29000395	30267192	30267192	TRUE	aagaaacttctgtta	aagaaacttctgtta	aagaaacttctgtta	N/A	50	N/A	N/A	LINE/L1	N/A	Forward	L1_Cf	N/A	+	N/A	30267192	30267193	N/A	29000395	28994149	29000396	28994150	FALSE	TTCTTGA	1000	30267193-30267207	N/A	28994150\28994164	FALSE	N/A	N/A	29000396\29000410	29000385\29000395
LINE	A_WOLF	G_WOLF	chr15	30425297	30425476	31688718	31688718	TRUE	agaaataggagatt	agaaataggagatt	agaaataggagatt	N/A	50	N/A	N/A	LINE/L1	N/A	Forward	L1_Cf	N/A	+	N/A	31688718	31688719	N/A	30425476	30425297	30425477	30425298	FALSE	TTTCTAA	1000	31688719-31688732	N/A	30425298\30425311	FALSE	N/A	N/A	30425477\30425490	30425467\30425476
LINE	A_WOLF	G_WOLF	chr15	32157149	32157299	33423108	33423108	TRUE	taaacatga	taaacatga	taaacatga	N/A	50	N/A	N/A	LINE/L1	N/A	Forward	L1_Cf	N/A	+	N/A	33423108	33423109	N/A	32157299	32157149	32157300	32157150	FALSE	GTTTAGG	1000	33423109-33423117	N/A	32157150\32157158	FALSE	N/A	N/A	32157300\32157308	32157293\32157299
LINE	A_WOLF	G_WOLF	chr15	34423035	34424769	35696018	35696018	TRUE	aaacattc	aaacattc	aaacattc	N/A	50	N/A	N/A	LINE/L1	N/A	Forward	L1_Cf	N/A	+	N/A	35696018	35696019	N/A	34424769	34423035	34424770	34423036	FALSE	tgtttgt	1000	35696019-35696026	N/A	34423036\34423043	FALSE	N/A	N/A	34424770\34424777	34424762\34424769
LINE	A_WOLF	G_WOLF	chr15	38418533	38418640	39701948	39701948	TRUE	aaattcatagtaactt	aaattcatagtaactt	aaattcatagtaactt	N/A	50	N/A	N/A	LINE/L1	N/A	Reverse	L1_Cf	N/A	+	N/A	39701948	39701949	N/A	38418640	38418533	38418641	38418534	FALSE	AACTTAC	1000	39701949-39701964	N/A	38418534\38418549	FALSE	N/A	N/A	38418641\38418656	38418550\38418557
LINE	A_WOLF	G_WOLF	chr15	40141358	40147688	41420494	41420494	TRUE	aataatcccaattctt	aataatcccaattctt	aataatcccaattctt	N/A	50	N/A	N/A	LINE/L1	N/A	Reverse	L1_Cf\L1_Cf	N/A	+	N/A	41420494	41420495	N/A	40147688	40141358	40147689	40141359	FALSE	TTCTTAA	1000	41420495-41420510	N/A	40141359\40141374	FALSE	N/A	N/A	40147689\40147704	40141375\40141396
LINE	A_WOLF	G_WOLF	chr15	42392911	42392975	43663751	43663751	TRUE	ggggctcggg	ggggctcggg	ggggctcggg	N/A	50	N/A	N/A	LINE/L1	N/A	Forward	L1_Canis2	N/A	+	N/A	43663751	43663752	N/A	42392975	42392911	42392976	42392912	TRUE	gcccccc	1000	43663752-43663761	N/A	42392912\42392921	FALSE	N/A	N/A	42392976\42392985	42392975\42392975
LINE	A_WOLF	G_WOLF	chr15	42580112	42586609	43850340	43850340	TRUE	taaagtcagtgaga	taaagtcagtgaga	taaagtcagtgaga	N/A	50	N/A	N/A	LINE/L1	N/A	Forward	L1MEc	N/A	+	N/A	43850340	43850341	N/A	42586609	42580112	42586610	42580113	FALSE	CTTTAGA	1000	43850341-43850354	N/A	42580113\42580126	FALSE	N/A	N/A	42586610\42586623	42586586\42586609
LINE	A_WOLF	G_WOLF	chr15	45176899	45183190	46440808	46440808	TRUE	aaatcaagatctgg	aaatcaagatctgg	aaatcaagatctgg	N/A	50	N/A	N/A	LINE/L1	N/A	Forward	L1_Cf	N/A	+	N/A	46440808	46440809	N/A	45183190	45176899	45183191	45176900	FALSE	GATTTAA	1000	46440809-46440822	N/A	45176900\45176913	FALSE	N/A	N/A	45183191\45183204	45183176\45183190
LINE	A_WOLF	G_WOLF	chr15	47201813	47202724	48464582	48464582	TRUE	tctt	tctt	tctt	N/A	50	N/A	N/A	LINE/L1	N/A	Reverse	L1_Cf	N/A	+	N/A	48464582	48464583	N/A	47202724	47201813	47202725	47201814	FALSE	N/A	1000	48464583-48464586	N/A	47201814\47201817	FALSE	N/A	N/A	47202725\47202728	47201818\47201838
LINE	A_WOLF	G_WOLF	chr15	48683002	48689339	49949475	49949475	TRUE	ctgtaatagcctctt	ctgtaatagcctctt	ctgtaatagcctctt	N/A	50	N/A	N/A	LINE/L1	N/A	Reverse	L1_Cf	N/A	+	N/A	49949475	49949476	N/A	48689339	48683002	48689340	48683003	FALSE	CTCTTAA	1000	49949476-49949490	N/A	48683003\48683017	FALSE	N/A	N/A	48689340\48689354	48683018\48683049
LINE	A_WOLF	G_WOLF	chr15	57232682	57239017	58508381	58508381	TRUE	agatgtattgatttta	agatgtattgatttta	agatgtattgatttta	N/A	50	N/A	N/A	LINE/L1	N/A	Reverse	L1_Cf	N/A	+	N/A	58508381	58508382	N/A	57239017	57232682	57239018	57232683	FALSE	TTTTAgc	1000	58508382-58508397	N/A	57232683\57232698	FALSE	N/A	N/A	57239018\57239033	57232699\57232722
LINE	A_WOLF	G_WOLF	chr15	58827404	58828915	60097957	60097957	TRUE	agaaacgccatacc	agaaacgccatacc	agaaacgccatacc	N/A	50	N/A	N/A	LINE/L1	N/A	Forward	L1_Cf	N/A	+	N/A	60097957	60097958	N/A	58828915	58827404	58828916	58827405	FALSE	TTTCTAA	1000	60097958-60097971	N/A	58827405\58827418	FALSE	N/A	N/A	58828916\58828929	58828902\58828915
LINE	A_WOLF	G_WOLF	chr15	60206064	60206491	61491636	61491636	TRUE	tt	tt	tt	N/A	50	N/A	N/A	LINE/L1	N/A	Reverse	L1_Cf	N/A	+	61491642	61491641	61491643	61491642	60206497	60206069	60206498	60206070	FALSE	N/A	1000	61491643-61491644	N/A	60206070\60206071	FALSE	N/A	N/A	60206498\60206499	60206072\60206083
LINE	A_WOLF	G_WOLF	chr15	60235811	60236387	61521585	61521585	TRUE	aacatactcaaacaag	aacatactcaaacaag	aacatactcaaacaag	N/A	50	N/A	N/A	LINE/L1	N/A	Forward	L1_Cf	N/A	+	N/A	61521585	61521586	N/A	60236387	60235811	60236388	60235812	FALSE	ATGTTGT	1000	61521586-61521601	N/A	60235812\60235827	FALSE	N/A	N/A	60236388\60236403	60236363\60236387
LINE	A_WOLF	G_WOLF	chr15	63585707	63585993	64871713	64871713	TRUE	taaatatg	taaatatg	taaatatg	N/A	50	N/A	N/A	LINE/L1	N/A	Forward	L1_Cf	N/A	+	N/A	64871713	64871714	N/A	63585993	63585707	63585994	63585708	FALSE	atttaaa	1000	64871714-64871721	N/A	63585708\63585715	FALSE	N/A	N/A	63585994\63586001	63585991\63585993
LINE	A_WOLF	G_WOLF	chr15	63827361	63827475	65109392	65109392	TRUE	aaaaag	aaaaag	aaaaag	N/A	50	N/A	N/A	LINE/L1	N/A	Forward	L1_Cf	N/A	+	N/A	65109392	65109393	N/A	63827475	63827361	63827476	63827362	FALSE	tttttaa	1000	65109393-65109398	N/A	63827362\63827367	FALSE	N/A	N/A	63827476\63827481	63827471\63827475
LINE	A_WOLF	G_WOLF	chr15	63896121	63896307	65177965	65177965	TRUE	ctttct	ctttct	ctttct	N/A	50	N/A	N/A	LINE/L1	N/A	Reverse	L1_Cf	N/A	+	N/A	65177965	65177966	N/A	63896307	63896121	63896308	63896122	FALSE	tttctaa	1000	65177966-65177971	N/A	63896122\63896127	FALSE	N/A	N/A	63896308\63896313	63896128\63896137
LINE	A_WOLF	G_WOLF	chr16	2483869	2490046	59056235	59056235	TRUE	taataatgtggatga	taataatgtggatga	taataatgtggatga	-revcom2	50	N/A	N/A	LINE/L1	N/A	Forward	L1_Canis1	N/A	-	N/A	59056251	59056250	N/A	2490031	2483854	2490032	2483855	FALSE	tattaaa	1000	59056236-59056250	N/A	2483855\2483869	FALSE	N/A	N/A	2490032\2490046	2490021\2490028
LINE	A_WOLF	G_WOLF	chr16	6592216	6596390	54933384	54933384	TRUE	N/A	N/A	N/A	-revcom2	50	N/A	N/A	LINE/L1	N/A	Reverse	L1_Cf	N/A	-	54933397	54933398	54933396	54933397	6596378	6592203	6596379	6592204	FALSE	N/A	1000	N/A	N/A	N/A\N/A	FALSE	N/A	N/A	N/A\N/A	6592208\6592208
LINE	A_WOLF	G_WOLF	chr16	9910018	9910359	51623231	51623231	TRUE	taaaaagttatt	taaaaagttatt	taaaaagttatt	-revcom2	50	N/A	N/A	LINE/L1	N/A	Forward	L1_Cf	N/A	-	N/A	51623244	51623243	N/A	9910347	9910006	9910348	9910007	FALSE	ttttaaa	1000	51623232-51623243	N/A	9910007\9910018	FALSE	N/A	N/A	9910348\9910359	9910335\9910342
LINE	A_WOLF	G_WOLF	chr16	19455724	19456667	41526149	41526149	TRUE	aggaagccagcg	aggaagccagcg	aggaagccagcg	-revcom2	50	N/A	N/A	LINE/L1	N/A	Forward	L1_Cf	N/A	-	N/A	41526162	41526161	N/A	19456655	19455712	19456656	19455713	FALSE	TTCCTGA	1000	41526150-41526161	N/A	19455713\19455724	FALSE	N/A	N/A	19456656\19456667	19456627\19456655
LINE	A_WOLF	G_WOLF	chr16	21239040	21240421	39744769	39744769	TRUE	agatttagacattttct	agatttagacattttct	agatttagacattttct	-revcom2	50	N/A	N/A	LINE/L1	N/A	Reverse	L1_Cf	N/A	-	N/A	39744787	39744786	N/A	21240404	21239023	21240405	21239024	FALSE	TTTCTAT	1000	39744770-39744786	N/A	21239024\21239040	FALSE	N/A	N/A	21240405\21240421	21239041\21239050
LINE	A_WOLF	G_WOLF	chr16	25215970	25216769	35823977	35823977	TRUE	aagaattggctgatcctgccaa	aagaattggctgatcctgccaa	aagaattggctgatcctgccaa	-revcom2	50	N/A	N/A	LINE/L1	N/A	Forward	L1_Cf	N/A	-	N/A	35824000	35823999	N/A	25216747	25215948	25216748	25215949	FALSE	TTCTTAA	1000	35823978-35823999	N/A	25215949\25215970	FALSE	N/A	N/A	25216748\25216769	25216738\25216747
LINE	A_WOLF	G_WOLF	chr16	25577468	25578003	35463362	35463362	TRUE	gcaagtcatgtgtctt	gcaagtcatgtgtctt	gcaagtcatgtgtctt	-revcom2	50	N/A	N/A	LINE/L1	N/A	Reverse	L1_Cf	N/A	-	N/A	35463379	35463378	N/A	25577987	25577452	25577988	25577453	FALSE	gtcttct	1000	35463363-35463378	N/A	25577453\25577468	FALSE	N/A	N/A	25577988\25578003	25577469\25577478
LINE	A_WOLF	G_WOLF	chr16	25597742	25598133	35443624	35443624	TRUE	aaagagcgtgtgttgg	aaagagcgtgtgttgg	aaagagcgtgtgttgg	-revcom2	50	N/A	N/A	LINE/L1	N/A	Forward	L1_Cf	N/A	-	N/A	35443641	35443640	N/A	25598117	25597726	25598118	25597727	FALSE	TCTTTAA	1000	35443625-35443640	N/A	25597727\25597742	FALSE	N/A	N/A	25598118\25598133	25598097\25598117
LINE	A_WOLF	G_WOLF	chr16	26553861	26554441	34488911	34488911	TRUE	aattttagccattctg	aattttagccattctg	aattttagccattctg	-revcom2	50	N/A	N/A	LINE/L1	N/A	Multiple	L1_Carn2\L1_Cf	N/A	-	N/A	34488928	34488927	N/A	26554425	26553845	26554426	26553846	TRUE	N/A	1000	34488912-34488927	N/A	26553846\26553861	FALSE	N/A	N/A	26554426\26554441	N/A
LINE	A_WOLF	G_WOLF	chr16	26600149	26601522	34436963	34436963	TRUE	taaaagttaaaaata	taaaagttaaaaata	taaaagttaaaaata	-revcom2	50	N/A	N/A	LINE/L1	N/A	Forward	L1_Cf	N/A	-	N/A	34436979	34436978	N/A	26601507	26600134	26601508	26600135	TRUE	ttttaga	1000	34436964-34436978	N/A	26600135\26600149	FALSE	N/A	N/A	26601508\26601522	26601492\26601507
LINE	A_WOLF	G_WOLF	chr16	28901803	28903377	32139138	32139138	TRUE	tttggtgacatttctttt	tttggtgacatttctttt	tttggtgacatttctttt	-revcom2	50	N/A	N/A	LINE/L1	N/A	Reverse	L1_Cf	N/A	-	N/A	32139157	32139156	N/A	28903359	28901785	28903360	28901786	FALSE	cttttat	1000	32139139-32139156	N/A	28901786\28901803	FALSE	N/A	N/A	28903360\28903377	28901804\28901816
LINE	A_WOLF	G_WOLF	chr16	29930161	29930486	31105192	31105192	TRUE	ta	ta	ta	-revcom2	50	N/A	N/A	LINE/L1	N/A	Forward	L1_Cf	N/A	-	N/A	31105195	31105194	N/A	29930484	29930159	29930485	29930160	FALSE	N/A	1000	31105193-31105194	N/A	29930160\29930161	FALSE	N/A	N/A	29930485\29930486	29930478\29930484
LINE	A_WOLF	G_WOLF	chr16	30418943	30419228	30616531	30616531	TRUE	aagatataaagggct	aagatataaagggct	aagatataaagggct	-revcom2	50	N/A	N/A	LINE/L1	N/A	Forward	L1_Cf	N/A	-	N/A	30616547	30616546	N/A	30419213	30418928	30419214	30418929	FALSE	ATCTTAT	1000	30616532-30616546	N/A	30418929\30418943	FALSE	N/A	N/A	30419214\30419228	30419201\30419213
LINE	A_WOLF	G_WOLF	chr16	30705231	30711551	30323355	30323355	TRUE	aacatatagtgtt	aacatatagtgtt	aacatatagtgtt	-revcom2	50	N/A	N/A	LINE/L1	N/A	Reverse	L1_Cf\L1_Cf	N/A	-	N/A	30323369	30323368	N/A	30711538	30705218	30711539	30705219	FALSE	gtgttat	1000	30323356-30323368	N/A	30705219\30705231	FALSE	N/A	N/A	30711539\30711551	30705232\30705261
LINE	A_WOLF	G_WOLF	chr16	31013447	31013978	30020842	30020842	TRUE	taaaaagttattcct	taaaaagttattcct	taaaaagttattcct	-revcom2	50	N/A	N/A	LINE/L1	N/A	Forward	L1_Cf	N/A	-	N/A	30020858	30020857	N/A	31013963	31013432	31013964	31013433	FALSE	ttttaga	1000	30020843-30020857	N/A	31013433\31013447	FALSE	N/A	N/A	31013964\31013978	31013954\31013963
LINE	A_WOLF	G_WOLF	chr16	38688623	38694937	22329585	22329585	TRUE	aaaagaaagtggtc	aaaagaaagtggtc	aaaagaaagtggtc	-revcom2	50	N/A	N/A	LINE/L1	N/A	Forward	L1_Cf	N/A	-	N/A	22329600	22329599	N/A	38694923	38688609	38694924	38688610	FALSE	CTTTTCT	1000	22329586-22329599	N/A	38688610\38688623	FALSE	N/A	N/A	38694924\38694937	38694916\38694923
LINE	A_WOLF	G_WOLF	chr16	39519002	39519274	21500519	21500519	TRUE	ct	ct	ct	-revcom2	50	N/A	N/A	LINE/L1	N/A	Reverse	L1_Cf	N/A	-	N/A	21500522	21500521	N/A	39519272	39519000	39519273	39519001	FALSE	N/A	1000	21500520-21500521	N/A	39519001\39519002	FALSE	N/A	N/A	39519273\39519274	39519003\39519016
LINE	A_WOLF	G_WOLF	chr16	39893401	39899900	21122508	21122508	TRUE	agaaactctttg	agaaactctttg	agaaactctttg	-revcom2	50	N/A	N/A	LINE/L1	N/A	Forward	L1_Cf	N/A	-	N/A	21122521	21122520	N/A	39899888	39893389	39899889	39893390	FALSE	TTTCTAT	1000	21122509-21122520	N/A	39893390\39893401	FALSE	N/A	N/A	39899889\39899900	39899867\39899888
LINE	A_WOLF	G_WOLF	chr16	42491937	42492853	18556318	18556318	TRUE	tggtctttccattttat	tggtctttccattttat	tggtctttccattttat	-revcom2	50	N/A	N/A	LINE/L1	N/A	Reverse	L1_Cf	N/A	-	N/A	18556336	18556335	N/A	42492836	42491920	42492837	42491921	FALSE	TTTATAA	1000	18556319-18556335	N/A	42491921\42491937	FALSE	N/A	N/A	42492837\42492853	42491942\42491948
LINE	A_WOLF	G_WOLF	chr16	43054556	43054915	17995154	17995154	TRUE	N/A	N/A	N/A	-revcom2	50	N/A	N/A	LINE/L1	N/A	Reverse	L1_Cf	N/A	-	N/A	17995155	17995154	N/A	43054915	43054558	43054916	43054559	FALSE	N/A	1000	N/A	N/A	N/A\N/A	FALSE	N/A	N/A	N/A\N/A	43054562\43054564
LINE	A_WOLF	G_WOLF	chr16	43606821	43606905	17443907	17443907	TRUE	attgaatcata	attgaatcata	attgaatcata	-revcom2	50	N/A	N/A	LINE/L1	N/A	Forward	L1_Carn5	N/A	-	N/A	17443919	17443918	N/A	43606894	43606810	43606895	43606811	TRUE	Tcaatgt	1000	17443908-17443918	N/A	43606811\43606821	FALSE	N/A	N/A	43606895\43606905	43606887\43606891
LINE	A_WOLF	G_WOLF	chr16	45318723	45319035	15733174	15733174	TRUE	taaaatataagtaatttctca	taaaatataagtaatttctca	taaaatataagtaatttctca	-revcom2	50	N/A	N/A	LINE/L1	N/A	Forward	L1_Cf	N/A	-	N/A	15733196	15733195	N/A	45319014	45318702	45319015	45318703	FALSE	ttttaaa	1000	15733175-15733195	N/A	45318703\45318723	FALSE	N/A	N/A	45319015\45319035	45319003\45319009
LINE	A_WOLF	G_WOLF	chr16	47646973	47651173	13408752	13408752	TRUE	taataatacatgccta	taataatacatgccta	taataatacatgccta	-revcom2	50	N/A	N/A	LINE/L1	N/A	Forward	L1_Cf\L1_Cf	N/A	-	N/A	13408769	13408768	N/A	47651157	47646957	47651158	47646958	FALSE	TATTAAC	250	13408753-13408768	N/A	47646958\47646973	FALSE	N/A	N/A	47651158\47651173	47651149\47651154
LINE	A_WOLF	G_WOLF	chr16	54322681	54322780	6714444	6714444	TRUE	aaaaacagttga	aaaaacagttga	aaaaacagttga	-revcom2	50	N/A	N/A	LINE/L1	N/A	Forward	L1_Cf	N/A	-	N/A	6714457	6714456	N/A	54322768	54322669	54322769	54322670	FALSE	TTTTTCA	1000	6714445-6714456	N/A	54322670\54322681	FALSE	N/A	N/A	54322769\54322780	54322751\54322768
LINE	A_WOLF	G_WOLF	chr16	54695469	54695998	6342203	6342203	TRUE	gctttta	gctttta	gctttta	-revcom2	50	N/A	N/A	LINE/L1	N/A	Reverse	L1_Cf	N/A	-	N/A	6342211	6342210	N/A	54695991	54695462	54695992	54695463	FALSE	tTTTAGA	1000	6342204-6342210	N/A	54695463\54695469	FALSE	N/A	N/A	54695992\54695998	54695474\54695480
LINE	A_WOLF	G_WOLF	chr16	55838835	55841572	4806763	4806763	TRUE	attgccaacttctt	attgccaacttctt	attgccaacttctt	-revcom2	50	N/A	N/A	LINE/L1	N/A	Reverse	L1_Cf	N/A	-	N/A	4806778	4806777	N/A	55841558	55838821	55841559	55838822	FALSE	ttcttaa	1000	4806764-4806777	N/A	55838822\55838835	FALSE	N/A	N/A	55841559\55841572	55838836\55838850
LINE	A_WOLF	G_WOLF	chr16	56194144	56200534	4455494	4455494	TRUE	ccagattcaattttta	ccagattcaattttta	ccagattcaattttta	-revcom2	50	N/A	N/A	LINE/L1	N/A	Reverse	L1_Cf	N/A	-	N/A	4455511	4455510	N/A	56200518	56194128	56200519	56194129	TRUE	ttttaaa	1000	4455495-4455510	N/A	56194129\56194144	FALSE	N/A	N/A	56200519\56200534	56194145\56194149
LINE	A_WOLF	G_WOLF	chr16	56773840	56774590	3882690	3882690	TRUE	caaaggcaggtgga	caaaggcaggtgga	caaaggcaggtgga	-revcom2	50	N/A	N/A	LINE/L1	N/A	Forward	L1_Cf	N/A	-	N/A	3882705	3882704	N/A	56774576	56773826	56774577	56773827	FALSE	CTTTGAA	1000	3882691-3882704	N/A	56773827\56773840	FALSE	N/A	N/A	56774577\56774590	56774545\56774576
LINE	A_WOLF	G_WOLF	chr17	3277498	3277695	61306711	61306711	TRUE	aatgt	aatgt	aatgt	-revcom2	50	N/A	N/A	LINE/L1	N/A	Forward	L1_Cf	N/A	-	N/A	61306717	61306716	N/A	3277690	3277493	3277691	3277494	FALSE	acatttt	1000	61306712-61306716	N/A	3277494\3277498	FALSE	N/A	N/A	3277691\3277695	3277687\3277689
LINE	A_WOLF	G_WOLF	chr17	10074385	10080585	54524205	54524205	TRUE	ggataattgggattta	ggataattgggattta	ggataattgggattta	-revcom2	50	N/A	N/A	LINE/L1	N/A	Reverse	L1_Canis1	N/A	-	N/A	54524222	54524221	N/A	10080569	10074369	10080570	10074370	FALSE	atttaaa	1000	54524206-54524221	N/A	10074370\10074385	FALSE	N/A	N/A	10080570\10080585	10074386\10074394
LINE	A_WOLF	G_WOLF	chr17	10238268	10244626	54362980	54362980	TRUE	a	a	a	-revcom2	50	N/A	N/A	LINE/L1	N/A	Reverse	L1_Cf	N/A	-	54362983	54362984	54362980	54362981	10244626	10238265	10244627	10238266	FALSE	N/A	1000	54362984-54362984	N/A	10238265\10238265	FALSE	N/A	N/A	10244626\10244626	10238266\10238269
LINE	A_WOLF	G_WOLF	chr17	10389905	10390712	54218579	54218579	TRUE	atttat	atttat	atttat	-revcom2	50	N/A	N/A	LINE/L1	N/A	Reverse	L1_Cf	N/A	-	N/A	54218586	54218585	N/A	10390706	10389899	10390707	10389900	FALSE	tttaTAG	1000	54218580-54218585	N/A	10389900\10389905	FALSE	N/A	N/A	10390707\10390712	10389909\10389911
LINE	A_WOLF	G_WOLF	chr17	10961475	10961810	53646399	53646399	TRUE	agagatgttctcttgt	agagatgttctcttgt	agagatgttctcttgt	-revcom2	50	N/A	N/A	LINE/L1	N/A	Reverse	L1_Cf	N/A	-	N/A	53646416	53646415	N/A	10961794	10961459	10961795	10961460	FALSE	CTTGTAA	1000	53646400-53646415	N/A	10961460\10961475	FALSE	N/A	N/A	10961795\10961810	10961476\10961490
LINE	A_WOLF	G_WOLF	chr17	13659481	13659791	50943207	50943207	TRUE	agatata	agatata	agatata	-revcom2	50	N/A	N/A	LINE/L1	N/A	Forward	L1_Cf	N/A	-	N/A	50943215	50943214	N/A	13659784	13659474	13659785	13659475	FALSE	taTCTAT	1000	50943208-50943214	N/A	13659475\13659481	FALSE	N/A	N/A	13659785\13659791	13659754\13659784
LINE	A_WOLF	G_WOLF	chr17	13752372	13752739	50850553	50850553	TRUE	N/A	N/A	N/A	-revcom2	50	N/A	N/A	LINE/L1	N/A	Reverse	L1_Cf	N/A	-	50850553	50850554	50850551	50850552	13752741	13752372	13752742	13752373	FALSE	N/A	1000	N/A	N/A	N/A\N/A	FALSE	N/A	N/A	N/A\N/A	13752377\13752386
LINE	A_WOLF	G_WOLF	chr17	16341641	16348239	48255626	48255626	TRUE	aaaagatgtcaaatg	aaaagatgtcaaatg	aaaagatgtcaaatg	-revcom2	50	N/A	N/A	LINE/L1	N/A	Forward	L1_Cf	N/A	-	N/A	48255642	48255641	N/A	16348224	16341626	16348225	16341627	FALSE	CTTTTGA	1000	48255627-48255641	N/A	16341627\16341641	FALSE	N/A	N/A	16348225\16348239	16348200\16348224
LINE	A_WOLF	G_WOLF	chr17	17588511	17594776	47009094	47009094	TRUE	gcagcaaaataattt	gcagcaaaataattt	gcagcaaaataattt	-revcom2	50	N/A	N/A	LINE/L1	N/A	Reverse	L1_Cf	N/A	-	N/A	47009110	47009109	N/A	17594761	17588496	17594762	17588497	FALSE	aatttga	1000	47009095-47009109	N/A	17588497\17588511	FALSE	N/A	N/A	17594762\17594776	17588512\17588516
LINE	A_WOLF	G_WOLF	chr17	21676689	21677144	42703982	42703982	TRUE	ttcttgcccatctttg	ttcttgcccatctttg	ttcttgcccatctttg	-revcom2	50	N/A	N/A	LINE/L1	N/A	Reverse	L1_Cf	N/A	-	N/A	42703999	42703998	N/A	21677128	21676673	21677129	21676674	FALSE	CTTTGAG	1000	42703983-42703998	N/A	21676674\21676689	FALSE	N/A	N/A	21677129\21677144	21676690\21676699
LINE	A_WOLF	G_WOLF	chr17	26691569	26697811	37684168	37684168	TRUE	taaatttatgaggaact	taaatttatgaggaact	taaatttatgaggaact	-revcom2	50	N/A	N/A	LINE/L1	N/A	Forward	L1_Canis1\L1_Canis1	N/A	-	N/A	37684186	37684185	N/A	26697794	26691552	26697795	26691553	FALSE	atttaaa	1000	37684169-37684185	N/A	26691553\26691569	FALSE	N/A	N/A	26697795\26697811	26697786\26697794
LINE	A_WOLF	G_WOLF	chr17	28348309	28348453	36035898	36035898	TRUE	aagaa	aagaa	aagaa	-revcom2	50	N/A	N/A	LINE/L1	N/A	Forward	L1_Cf	N/A	-	N/A	36035904	36035903	N/A	28348448	28348304	28348449	28348305	FALSE	ttcttAG	1000	36035899-36035903	N/A	28348305\28348309	FALSE	N/A	N/A	28348449\28348453	28348409\28348448
LINE	A_WOLF	G_WOLF	chr17	32749948	32754977	31644333	31644333	TRUE	atctaaatgtga	atctaaatgtga	atctaaatgtga	-revcom2	50	N/A	N/A	LINE/L1	N/A	Forward	L1_Cf\L1_Canis1\L1_Canis1	N/A	-	N/A	31644346	31644345	N/A	32754965	32749936	32754966	32749937	TRUE	tagatgt	1000	31644334-31644345	N/A	32749937\32749948	FALSE	N/A	N/A	32754966\32754977	32754962\32754964
LINE	A_WOLF	G_WOLF	chr17	33110687	33112587	31286681	31286681	TRUE	ttaagcaaccaactctt	ttaagcaaccaactctt	ttaagcaaccaactctt	-revcom2	50	N/A	N/A	LINE/L1	N/A	Reverse	L1_Cf	N/A	-	N/A	31286699	31286698	N/A	33112570	33110670	33112571	33110671	FALSE	ctcttga	1000	31286682-31286698	N/A	33110671\33110687	FALSE	N/A	N/A	33112571\33112587	33110688\33110707
LINE	A_WOLF	G_WOLF	chr17	33164830	33165358	31234306	31234306	TRUE	taattcagtggttttc	taattcagtggttttc	taattcagtggttttc	-revcom2	50	N/A	N/A	LINE/L1	N/A	Reverse	L1_Cf	N/A	-	N/A	31234323	31234322	N/A	33165342	33164814	33165343	33164815	FALSE	ttttcaa	1000	31234307-31234322	N/A	33164815\33164830	FALSE	N/A	N/A	33165343\33165358	33164831\33164851
LINE	A_WOLF	G_WOLF	chr17	33290714	33297050	31109007	31109007	TRUE	gcttttgagaattttt	gcttttgagaattttt	gcttttgagaattttt	-revcom2	50	N/A	N/A	LINE/L1	N/A	Reverse	L1_Cf\L1_Cf	N/A	-	N/A	31109024	31109023	N/A	33297034	33290698	33297035	33290699	FALSE	tttttaa	1000	31109008-31109023	N/A	33290699\33290714	FALSE	N/A	N/A	33297035\33297050	33290715\33290744
LINE	A_WOLF	G_WOLF	chr17	36895168	36895270	27508289	27508289	TRUE	aatagtagtcttctac	aatagtagtcttctac	aatagtagtcttctac	-revcom2	50	N/A	N/A	LINE/L1	N/A	Forward	L1_Cf	N/A	-	N/A	27508306	27508305	N/A	36895254	36895152	36895255	36895153	FALSE	CTATTAT	1000	27508290-27508305	N/A	36895153\36895168	FALSE	N/A	N/A	36895255\36895270	36895249\36895254
LINE	A_WOLF	G_WOLF	chr17	40455446	40455873	24016649	24016649	TRUE	tagtatcct	tagtatcct	tagtatcct	-revcom2	50	N/A	N/A	LINE/L1	N/A	Reverse	L1_Cf	N/A	-	N/A	24016659	24016658	N/A	40455864	40455437	40455865	40455438	FALSE	aTCCTGA	1000	24016650-24016658	N/A	40455438\40455446	FALSE	N/A	N/A	40455865\40455873	40455447\40455451
LINE	A_WOLF	G_WOLF	chr17	40833762	40836656	23638952	23638952	TRUE	taaaggtaaacca	taaaggtaaacca	taaaggtaaacca	-revcom2	50	N/A	N/A	LINE/L1	N/A	Multiple	L1_Cf\L1_Cf	N/A	-	N/A	23638966	23638965	N/A	40836643	40833749	40836644	40833750	FALSE	N/A	1000	23638953-23638965	N/A	40833750\40833762	FALSE	N/A	N/A	40836644\40836656	N/A
LINE	A_WOLF	G_WOLF	chr17	42644362	42650541	21807549	21807549	TRUE	gccttttactt	gccttttactt	gccttttactt	-revcom2	50	N/A	N/A	LINE/L1	N/A	Reverse	L1_Canis1	N/A	-	N/A	21807561	21807560	N/A	42650530	42644351	42650531	42644352	TRUE	tacttct	1000	21807550-21807560	N/A	42644352\42644362	FALSE	N/A	N/A	42650531\42650541	42644363\42644372
LINE	A_WOLF	G_WOLF	chr17	45373531	45374267	19083467	19083467	TRUE	ccaaaacc	ccaaaacc	ccaaaacc	-revcom2	50	N/A	N/A	LINE/L1	N/A	Forward	L1_Cf	N/A	-	N/A	19083476	19083475	N/A	45374259	45373523	45374260	45373524	FALSE	tttggaa	1000	19083468-19083475	N/A	45373524\45373531	FALSE	N/A	N/A	45374260\45374267	45374257\45374258
LINE	A_WOLF	G_WOLF	chr17	46976056	46978499	17482598	17482598	TRUE	N/A	N/A	N/A	-revcom2	50	N/A	N/A	LINE/L1	N/A	Reverse	L1_Cf	N/A	-	17482598	17482599	17482596	17482597	46978501	46976056	46978502	46976057	FALSE	N/A	250	N/A	N/A	N/A\N/A	FALSE	N/A	N/A	N/A\N/A	46976057\46976081
LINE	A_WOLF	G_WOLF	chr17	47910422	47911122	16548470	16548470	TRUE	atttctt	atttctt	atttctt	-revcom2	50	N/A	N/A	LINE/L1	N/A	Reverse	L1_Cf	N/A	-	N/A	16548478	16548477	N/A	47911115	47910415	47911116	47910416	FALSE	ttcttaC	1000	16548471-16548477	N/A	47910416\47910422	FALSE	N/A	N/A	47911116\47911122	47910423\47910437
LINE	A_WOLF	G_WOLF	chr17	52081354	52081931	12381411	12381411	TRUE	taaaagtggcatga	taaaagtggcatga	taaaagtggcatga	-revcom2	50	N/A	N/A	LINE/L1	N/A	Forward	L1_Cf\L1_Carn3	N/A	-	N/A	12381426	12381425	N/A	52081917	52081340	52081918	52081341	TRUE	ttttaaa	1000	12381412-12381425	N/A	52081341\52081354	FALSE	N/A	N/A	52081918\52081931	52081913\52081917
LINE	A_WOLF	G_WOLF	chr17	55852175	55852647	8604683	8604683	TRUE	agtttcttat	agtttcttat	agtttcttat	-revcom2	50	N/A	N/A	LINE/L1	N/A	Reverse	L1_Cf	N/A	-	N/A	8604694	8604693	N/A	55852637	55852165	55852638	55852166	TRUE	cttatgg	1000	8604684-8604693	N/A	55852166\55852175	FALSE	N/A	N/A	55852638\55852647	55852179\55852184
LINE	A_WOLF	G_WOLF	chr17	56967862	56974183	7498510	7498510	TRUE	aagacatggatcaggg	aagacatggatcaggg	aagacatggatcaggg	-revcom2	50	N/A	N/A	LINE/L1	N/A	Forward	L1_Cf	N/A	-	N/A	7498527	7498526	N/A	56974167	56967846	56974168	56967847	FALSE	GTCTTAT	1000	7498511-7498526	N/A	56967847\56967862	FALSE	N/A	N/A	56974168\56974183	56974149\56974167
LINE	A_WOLF	G_WOLF	chr17	57779100	57785512	6676172	6676172	TRUE	ctaactcttggtttc	ctaactcttggtttc	ctaactcttggtttc	-revcom2	50	N/A	N/A	LINE/L1	N/A	Reverse	L1_Carn7\L1_Canis1\L1_Canis1	N/A	-	N/A	6676188	6676187	N/A	57785497	57779085	57785498	57779086	TRUE	gtttcaa	1000	6676173-6676187	N/A	57779086\57779100	FALSE	N/A	N/A	57785498\57785512	57779101\57779107
LINE	A_WOLF	G_WOLF	chr18	3903603	3910021	52548814	52548814	TRUE	ggttctacacatatttcc	ggttctacacatatttcc	ggttctacacatatttcc	-revcom2	50	N/A	N/A	LINE/L1	N/A	Reverse	L1_Cf	N/A	-	N/A	52548833	52548832	N/A	3910003	3903585	3910004	3903586	FALSE	TTTCCAT	1000	52548815-52548832	N/A	3903586\3903603	FALSE	N/A	N/A	3910004\3910021	3903604\3903635
LINE	A_WOLF	G_WOLF	chr18	4149523	4151576	52302822	52302822	TRUE	attcccatttggtc	attcccatttggtc	attcccatttggtc	-revcom2	50	N/A	N/A	LINE/L1	N/A	Forward	L1_Cf	N/A	-	N/A	52302837	52302836	N/A	4151562	4149509	4151563	4149510	FALSE	GGAatta	1000	52302823-52302836	N/A	4149510\4149523	FALSE	N/A	N/A	4151563\4151576	4151550\4151559
LINE	A_WOLF	G_WOLF	chr18	5065272	5071625	51381562	51381562	TRUE	aaaaagccctagttga	aaaaagccctagttga	aaaaagccctagttga	-revcom2	50	N/A	N/A	LINE/L1	N/A	Forward	L1_Cf	N/A	-	N/A	51381579	51381578	N/A	5071609	5065256	5071610	5065257	FALSE	TTTTTAA	1000	51381563-51381578	N/A	5065257\5065272	FALSE	N/A	N/A	5071610\5071625	5071592\5071609
LINE	A_WOLF	G_WOLF	chr18	8132813	8139148	48302104	48302104	TRUE	aaaaggtaaatgt	aaaaggtaaatgt	aaaaggtaaatgt	-revcom2	50	N/A	N/A	LINE/L1	N/A	Forward	L1_Cf	N/A	-	N/A	48302118	48302117	N/A	8139135	8132800	8139136	8132801	FALSE	CTTTTAT	1000	48302105-48302117	N/A	8132801\8132813	FALSE	N/A	N/A	8139136\8139148	8139116\8139135
LINE	A_WOLF	G_WOLF	chr18	10289625	10290120	46152979	46152979	TRUE	ggcaggactttat	ggcaggactttat	ggcaggactttat	-revcom2	50	N/A	N/A	LINE/L1	N/A	Reverse	L1_Cf	N/A	-	N/A	46152993	46152992	N/A	10290107	10289612	10290108	10289613	FALSE	TTTATAT	1000	46152980-46152992	N/A	10289613\10289625	FALSE	N/A	N/A	10290108\10290120	10289629\10289631
LINE	A_WOLF	G_WOLF	chr18	11034655	11036282	45408851	45408851	TRUE	tcgagcatctttttct	tcgagcatctttttct	tcgagcatctttttct	-revcom2	50	N/A	N/A	LINE/L1	N/A	Reverse	L1_Cf	N/A	-	N/A	45408868	45408867	N/A	11036266	11034639	11036267	11034640	FALSE	TTTCTAT	1000	45408852-45408867	N/A	11034640\11034655	FALSE	N/A	N/A	11036267\11036282	11034656\11034670
LINE	A_WOLF	G_WOLF	chr18	11276736	11277642	45169068	45169068	TRUE	ttcttttt	ttcttttt	ttcttttt	-revcom2	50	N/A	N/A	LINE/L1	N/A	Reverse	L1_Cf	N/A	-	N/A	45169077	45169076	N/A	11277634	11276728	11277635	11276729	FALSE	tttttct	1000	45169069-45169076	N/A	11276729\11276736	FALSE	N/A	N/A	11277635\11277642	11276737\11276753
LINE	A_WOLF	G_WOLF	chr18	11649229	11649414	44795310	44795310	TRUE	N/A	N/A	N/A	-revcom2	50	N/A	N/A	LINE/L1	N/A	Reverse	L1_Cf	N/A	-	44795560	44795561	44795326	44795327	11649398	11649176	11649399	11649177	FALSE	N/A	1000	N/A	N/A	N/A\N/A	FALSE	N/A	N/A	N/A\N/A	11649182\11649182
LINE	A_WOLF	G_WOLF	chr18	14142377	14143013	42307976	42307976	TRUE	acaaatatcgaccc	acaaatatcgaccc	acaaatatcgaccc	-revcom2	50	N/A	N/A	LINE/L1	N/A	Forward	L1_Cf\L1M3	N/A	-	N/A	42307991	42307990	N/A	14142999	14142363	14143000	14142364	FALSE	tttgtgt	1000	42307977-42307990	N/A	14142364\14142377	FALSE	N/A	N/A	14143000\14143013	14142968\14142999
LINE	A_WOLF	G_WOLF	chr18	15666646	15666852	40785453	40785453	TRUE	ctgcttcagtctttc	ctgcttcagtctttc	ctgcttcagtctttc	-revcom2	50	N/A	N/A	LINE/L1	N/A	Multiple	L1_Cf\L1_Cf	N/A	-	N/A	40785469	40785468	N/A	15666837	15666631	15666838	15666632	FALSE	N/A	1000	40785454-40785468	N/A	15666632\15666646	FALSE	N/A	N/A	15666838\15666852	N/A
LINE	A_WOLF	G_WOLF	chr18	16665262	16670537	39789148	39789148	TRUE	tacttaactcttt	tacttaactcttt	tacttaactcttt	-revcom2	50	N/A	N/A	LINE/L1	N/A	Reverse	L1_Cf	N/A	-	N/A	39789162	39789161	N/A	16670524	16665249	16670525	16665250	FALSE	TCTTTCA	1000	39789149-39789161	N/A	16665250\16665262	FALSE	N/A	N/A	16670525\16670537	16665263\16665270
LINE	A_WOLF	G_WOLF	chr18	17180008	17186293	39280682	39280682	TRUE	aaagattaagttta	aaagattaagttta	aaagattaagttta	-revcom2	50	N/A	N/A	LINE/L1	N/A	Reverse	L1MEc	N/A	-	N/A	39280697	39280696	N/A	17186279	17179994	17186280	17179995	FALSE	GTTTAAA	1000	39280683-39280696	N/A	17179995\17180008	FALSE	N/A	N/A	17186280\17186293	17180009\17180011
LINE	A_WOLF	G_WOLF	chr18	19275909	19280580	37287951	37287951	TRUE	taaaatatggtgaggg	taaaatatggtgaggg	taaaatatggtgaggg	-revcom2	50	N/A	N/A	LINE/L1	N/A	Forward	L1_Cf	N/A	-	N/A	37287968	37287967	N/A	19280564	19275893	19280565	19275894	FALSE	ttttaaa	1000	37287952-37287967	N/A	19275894\19275909	FALSE	N/A	N/A	19280565\19280580	19280560\19280564
LINE	A_WOLF	G_WOLF	chr18	19601236	19601445	36967129	36967129	TRUE	taaaatccaccattctt	taaaatccaccattctt	taaaatccaccattctt	-revcom2	50	N/A	N/A	LINE/L1	N/A	Reverse	L1_Cf	N/A	-	N/A	36967147	36967146	N/A	19601428	19601219	19601429	19601220	FALSE	TTCTTGA	1000	36967130-36967146	N/A	19601220\19601236	FALSE	N/A	N/A	19601429\19601445	19601237\19601262
LINE	A_WOLF	G_WOLF	chr18	22128315	22128614	34436990	34436990	TRUE	taaagcatctacacag	taaagcatctacacag	taaagcatctacacag	-revcom2	50	N/A	N/A	LINE/L1	N/A	Forward	L1_Cf	N/A	-	N/A	34437007	34437006	N/A	22128598	22128299	22128599	22128300	FALSE	CTTTAAA	1000	34436991-34437006	N/A	22128300\22128315	FALSE	N/A	N/A	22128599\22128614	22128586\22128598
LINE	A_WOLF	G_WOLF	chr18	24994764	24995132	31561268	31561268	TRUE	aatcattctctatattt	aatcattctctatattt	aatcattctctatattt	-revcom2	50	N/A	N/A	LINE/L1	N/A	Reverse	L1_Cf	N/A	-	N/A	31561286	31561285	N/A	24995115	24994747	24995116	24994748	FALSE	tatttat	1000	31561269-31561285	N/A	24994748\24994764	FALSE	N/A	N/A	24995116\24995132	24994765\24994771
LINE	A_WOLF	G_WOLF	chr18	27333434	27333588	29217077	29217077	TRUE	acaaggtaacaaaga	acaaggtaacaaaga	acaaggtaacaaaga	-revcom2	50	N/A	N/A	LINE/L1	N/A	Forward	L1_Cf	N/A	-	N/A	29217093	29217092	N/A	27333573	27333419	27333574	27333420	FALSE	CTTGTAA	500	29217078-29217092	N/A	27333420\27333434	FALSE	N/A	N/A	27333574\27333588	27333561\27333573
LINE	A_WOLF	G_WOLF	chr18	29238887	29245226	27311713	27311713	TRUE	aaaagttg	aaaagttg	aaaagttg	-revcom2	50	N/A	N/A	LINE/L1	N/A	Forward	L1_Cf\L1_Cf	N/A	-	N/A	27311722	27311721	N/A	29245218	29238879	29245219	29238880	FALSE	cttttaa	1000	27311714-27311721	N/A	29238880\29238887	FALSE	N/A	N/A	29245219\29245226	29245195\29245218
LINE	A_WOLF	G_WOLF	chr18	30362767	30363503	26188087	26188087	TRUE	aaaaaataagtttgtta	aaaaaataagtttgtta	aaaaaataagtttgtta	-revcom2	50	N/A	N/A	LINE/L1	N/A	Forward	L1_Cf	N/A	-	N/A	26188105	26188104	N/A	30363486	30362750	30363487	30362751	FALSE	tttttaa	1000	26188088-26188104	N/A	30362751\30362767	FALSE	N/A	N/A	30363487\30363503	30363484\30363486
LINE	A_WOLF	G_WOLF	chr18	30739973	30740123	25811139	25811139	TRUE	N/A	N/A	N/A	-revcom2	50	N/A	N/A	LINE/L1	N/A	Reverse	L1_Cf	N/A	-	25811153	25811154	25811139	25811140	30740123	30739973	30740124	30739974	FALSE	N/A	250	N/A	N/A	N/A\N/A	FALSE	N/A	N/A	N/A\N/A	30739974\30739977
LINE	A_WOLF	G_WOLF	chr18	31204999	31211432	25348014	25348014	TRUE	taaaatatgatttaa	taaaatatgatttaa	taaaatatgatttaa	-revcom2	50	N/A	N/A	LINE/L1	N/A	Forward	L1_Cf	N/A	-	N/A	25348030	25348029	N/A	31211417	31204984	31211418	31204985	FALSE	ttttaaa	1000	25348015-25348029	N/A	31204985\31204999	FALSE	N/A	N/A	31211418\31211432	31211410\31211417
LINE	A_WOLF	G_WOLF	chr18	35370322	35370512	21187849	21187849	TRUE	aaatgatgttcag	aaatgatgttcag	aaatgatgttcag	-revcom2	50	N/A	N/A	LINE/L1	N/A	Forward	L1_Cf	N/A	-	N/A	21187863	21187862	N/A	35370499	35370309	35370500	35370310	FALSE	CATTTGT	1000	21187850-21187862	N/A	35370310\35370322	FALSE	N/A	N/A	35370500\35370512	35370491\35370499
LINE	A_WOLF	G_WOLF	chr18	37432242	37438562	19122112	19122112	TRUE	aaaaaa	aaaaaa	aaaaaa	-revcom2	50	N/A	N/A	LINE/L1	N/A	Forward	L1MEc\L1MEc	N/A	-	N/A	19122119	19122118	N/A	37438556	37432236	37438557	37432237	FALSE	tttttct	1000	19122113-19122118	N/A	37432237\37432242	FALSE	N/A	N/A	37438557\37438562	37438547\37438556
LINE	A_WOLF	G_WOLF	chr18	37620821	37621128	18939694	18939694	TRUE	cagtgggagttatta	cagtgggagttatta	cagtgggagttatta	-revcom2	50	N/A	N/A	LINE/L1	N/A	Reverse	L1_Cf	N/A	-	N/A	18939710	18939709	N/A	37621113	37620806	37621114	37620807	FALSE	TATTAAA	1000	18939695-18939709	N/A	37620807\37620821	FALSE	N/A	N/A	37621114\37621128	37620825\37620840
LINE	A_WOLF	G_WOLF	chr18	38270116	38276681	18298145	18298145	TRUE	tcatatagttttt	tcatatagttttt	tcatatagttttt	-revcom2	50	N/A	N/A	LINE/L1	N/A	Reverse	L1_Cf	N/A	-	N/A	18298159	18298158	N/A	38276668	38270103	38276669	38270104	FALSE	tttttat	1000	18298146-18298158	N/A	38270104\38270116	FALSE	N/A	N/A	38276669\38276681	38270117\38270125
LINE	A_WOLF	G_WOLF	chr18	38288535	38291900	18285918	18285918	TRUE	aagaagtagacggatgt	aagaagtagacggatgt	aagaagtagacggatgt	-revcom2	50	N/A	N/A	LINE/L1	N/A	Multiple	L1_Cf\L1_Cf	N/A	-	N/A	18285936	18285935	N/A	38291883	38288518	38291884	38288519	FALSE	N/A	1000	18285919-18285935	N/A	38288519\38288535	FALSE	N/A	N/A	38291884\38291900	N/A
LINE	A_WOLF	G_WOLF	chr18	39417690	39424028	17164764	17164764	TRUE	aggaggtacatgctgg	aggaggtacatgctgg	aggaggtacatgctgg	-revcom2	50	N/A	N/A	LINE/L1	N/A	Forward	L1_Cf	N/A	-	N/A	17164781	17164780	N/A	39424012	39417674	39424013	39417675	FALSE	CTCctgc	1000	17164765-17164780	N/A	39417675\39417690	FALSE	N/A	N/A	39424013\39424028	39423995\39424012
LINE	A_WOLF	G_WOLF	chr18	49946552	49946752	6330260	6330260	TRUE	tttc	tttc	tttc	-revcom2	50	N/A	N/A	LINE/L1	N/A	Reverse	L1_Cf	N/A	-	N/A	6330265	6330264	N/A	49946748	49946548	49946749	49946549	FALSE	N/A	1000	6330261-6330264	N/A	49946549\49946552	FALSE	N/A	N/A	49946749\49946752	49946553\49946560
LINE	A_WOLF	G_WOLF	chr18	51558050	51558138	4714207	4714207	TRUE	taccataatcttc	taccataatcttc	taccataatcttc	-revcom2	50	N/A	N/A	LINE/L1	N/A	Reverse	L1_Cf	N/A	-	N/A	4714221	4714220	N/A	51558125	51558037	51558126	51558038	FALSE	TCTTCAA	1000	4714208-4714220	N/A	51558038\51558050	FALSE	N/A	N/A	51558126\51558138	51558051\51558062
LINE	A_WOLF	G_WOLF	chr18	54118249	54119751	2149884	2149884	TRUE	tggaaaagacagttct	tggaaaagacagttct	tggaaaagacagttct	-revcom2	50	N/A	N/A	LINE/L1	N/A	Reverse	L1_Cf	N/A	-	N/A	2149901	2149900	N/A	54119735	54118233	54119736	54118234	FALSE	GTTCTAT	1000	2149885-2149900	N/A	54118234\54118249	FALSE	N/A	N/A	54119736\54119751	54118250\54118264
LINE	A_WOLF	G_WOLF	chr19	4997491	5003838	50808683	50808683	TRUE	aaaaaaatcaccatgg	aaaaaaatcaccatgg	aaaaaaatcaccatgg	-revcom2	50	N/A	N/A	LINE/L1	N/A	Forward	L1_Cf	N/A	-	N/A	50808700	50808699	N/A	5003822	4997475	5003823	4997476	FALSE	tttttaa	250	50808684-50808699	N/A	4997476\4997491	FALSE	N/A	N/A	5003823\5003838	5003781\5003822
LINE	A_WOLF	G_WOLF	chr19	6521569	6522217	49284574	49284574	TRUE	tttcattgcattta	tttcattgcattta	tttcattgcattta	-revcom2	50	N/A	N/A	LINE/L1	N/A	Reverse	L1_Cf	N/A	-	N/A	49284589	49284588	N/A	6522203	6521555	6522204	6521556	FALSE	atttaga	1000	49284575-49284588	N/A	6521556\6521569	FALSE	N/A	N/A	6522204\6522217	6521570\6521572
LINE	A_WOLF	G_WOLF	chr19	6929481	6929651	48877888	48877888	TRUE	tc	tc	tc	-revcom2	50	N/A	N/A	LINE/L1	N/A	Reverse	L1_Cf	N/A	-	N/A	48877891	48877890	N/A	6929649	6929479	6929650	6929480	FALSE	N/A	1000	48877889-48877890	N/A	6929480\6929481	FALSE	N/A	N/A	6929650\6929651	6929482\6929491
LINE	A_WOLF	G_WOLF	chr19	7151556	7152872	48655016	48655016	TRUE	tcactttaactctt	tcactttaactctt	tcactttaactctt	-revcom2	50	N/A	N/A	LINE/L1	N/A	Multiple	L1_Cf\L1_Cf	N/A	-	N/A	48655031	48655030	N/A	7152858	7151542	7152859	7151543	FALSE	N/A	1000	48655017-48655030	N/A	7151543\7151556	FALSE	N/A	N/A	7152859\7152872	N/A
LINE	A_WOLF	G_WOLF	chr19	7486555	7486860	48322952	48322952	TRUE	catataaatgtttt	catataaatgtttt	catataaatgtttt	-revcom2	50	N/A	N/A	LINE/L1	N/A	Reverse	L1_Cf	N/A	-	N/A	48322967	48322966	N/A	7486846	7486541	7486847	7486542	FALSE	GTTTTAA	1000	48322953-48322966	N/A	7486542\7486555	FALSE	N/A	N/A	7486847\7486860	7486561\7486569
LINE	A_WOLF	G_WOLF	chr19	8199590	8205928	47612784	47612784	TRUE	aatatctgtctttc	aatatctgtctttc	aatatctgtctttc	-revcom2	50	N/A	N/A	LINE/L1	N/A	Reverse	L1_Cf	N/A	-	N/A	47612799	47612798	N/A	8205914	8199576	8205915	8199577	FALSE	CTTTCGA	1000	47612785-47612798	N/A	8199577\8199590	FALSE	N/A	N/A	8205915\8205928	8199591\8199616
LINE	A_WOLF	G_WOLF	chr19	8595939	8602283	47220413	47220413	TRUE	aagaccatagga	aagaccatagga	aagaccatagga	-revcom2	50	N/A	N/A	LINE/L1	N/A	Forward	L1_Cf	N/A	-	N/A	47220426	47220425	N/A	8602271	8595927	8602272	8595928	FALSE	GTCTTAA	1000	47220414-47220425	N/A	8595928\8595939	FALSE	N/A	N/A	8602272\8602283	8602246\8602271
LINE	A_WOLF	G_WOLF	chr19	9579517	9585825	46234775	46234775	TRUE	tgttgaagtattattt	tgttgaagtattattt	tgttgaagtattattt	-revcom2	50	N/A	N/A	LINE/L1	N/A	Reverse	L1_Cf\L1_Cf	N/A	-	N/A	46234792	46234791	N/A	9585809	9579501	9585810	9579502	FALSE	tatttaa	1000	46234776-46234791	N/A	9579502\9579517	FALSE	N/A	N/A	9585810\9585825	9579518\9579524
LINE	A_WOLF	G_WOLF	chr19	10190322	10190927	45633167	45633167	TRUE	aaaaataaaaata	aaaaataaaaata	aaaaataaaaata	-revcom2	50	N/A	N/A	LINE/L1	N/A	Forward	L1_Cf	N/A	-	N/A	45633181	45633180	N/A	10190914	10190309	10190915	10190310	FALSE	ttttttt	1000	45633168-45633180	N/A	10190310\10190322	FALSE	N/A	N/A	10190915\10190927	10190911\10190913
LINE	A_WOLF	G_WOLF	chr19	10342025	10342191	45481160	45481160	TRUE	N/A	N/A	N/A	-revcom2	50	N/A	N/A	LINE/L1	N/A	Forward	L1_Cf	N/A	-	45481160	45481161	45481154	45481155	10342197	10342025	10342198	10342026	FALSE	N/A	1000	N/A	N/A	N/A\N/A	FALSE	N/A	N/A	N/A\N/A	10342190\10342197
LINE	A_WOLF	G_WOLF	chr19	13859335	13859649	41955717	41955717	TRUE	aaaaagtaaaccatcc	aaaaagtaaaccatcc	aaaaagtaaaccatcc	-revcom2	50	N/A	N/A	LINE/L1	N/A	Forward	L1_Cf	N/A	-	N/A	41955734	41955733	N/A	13859633	13859319	13859634	13859320	FALSE	TTTTTAA	1000	41955718-41955733	N/A	13859320\13859335	FALSE	N/A	N/A	13859634\13859649	13859628\13859633
LINE	A_WOLF	G_WOLF	chr19	14221984	14228307	41593633	41593633	TRUE	agtattataattttta	agtattataattttta	agtattataattttta	-revcom2	50	N/A	N/A	LINE/L1	N/A	Reverse	L1_Cf	N/A	-	N/A	41593650	41593649	N/A	14228291	14221968	14228292	14221969	FALSE	ttttaaa	1000	41593634-41593649	N/A	14221969\14221984	FALSE	N/A	N/A	14228292\14228307	14221985\14221987
LINE	A_WOLF	G_WOLF	chr19	14346077	14346175	41474716	41474716	TRUE	aaaa	aaaa	aaaa	-revcom2	50	N/A	N/A	LINE/L1	N/A	Forward	L1_Cf	N/A	-	N/A	41474721	41474720	N/A	14346171	14346073	14346172	14346074	FALSE	N/A	1000	41474717-41474720	N/A	14346074\14346077	FALSE	N/A	N/A	14346172\14346175	14346161\14346170
LINE	A_WOLF	G_WOLF	chr19	14721715	14721938	41099115	41099115	TRUE	atttc	atttc	atttc	-revcom2	50	N/A	N/A	LINE/L1	N/A	Reverse	L1_Cf	N/A	-	N/A	41099121	41099120	N/A	14721933	14721710	14721934	14721711	FALSE	atttcct	1000	41099116-41099120	N/A	14721711\14721715	FALSE	N/A	N/A	14721934\14721938	14721716\14721733
LINE	A_WOLF	G_WOLF	chr19	20160487	20166794	35661209	35661209	TRUE	aaaatttttgccacatg	aaaatttttgccacatg	aaaatttttgccacatg	-revcom2	50	N/A	N/A	LINE/L1	N/A	Forward	L1_Cf	N/A	-	N/A	35661227	35661226	N/A	20166777	20160470	20166778	20160471	FALSE	ATTTTAA	1000	35661210-35661226	N/A	20160471\20160487	FALSE	N/A	N/A	20166778\20166794	20166772\20166777
LINE	A_WOLF	G_WOLF	chr19	20531231	20531621	35298251	35298251	TRUE	a	a	a	-revcom2	50	N/A	N/A	LINE/L1	N/A	Forward	L1_Cf	N/A	-	N/A	35298253	35298252	N/A	20531620	20531230	20531621	20531231	FALSE	N/A	1000	35298252-35298252	N/A	20531231\20531231	FALSE	N/A	N/A	20531621\20531621	20531571\20531620
LINE	A_WOLF	G_WOLF	chr19	22663192	22663999	31985555	31985555	TRUE	ggtgttcaa	ggtgttcaa	ggtgttcaa	-revcom2	50	N/A	N/A	LINE/L1	N/A	Forward	L1_Cf	N/A	-	N/A	31985565	31985564	N/A	22663990	22663183	22663991	22663184	FALSE	ACACCTT	1000	31985556-31985564	N/A	22663184\22663192	FALSE	N/A	N/A	22663991\22663999	22663976\22663986
LINE	A_WOLF	G_WOLF	chr19	22972468	22978918	31670896	31670896	TRUE	tgtggtcagttgt	tgtggtcagttgt	tgtggtcagttgt	-revcom2	50	N/A	N/A	LINE/L1	N/A	Reverse	L1_Canis1\L1_Canis1	N/A	-	N/A	31670910	31670909	N/A	22978905	22972455	22978906	22972456	FALSE	gttgtga	1000	31670897-31670909	N/A	22972456\22972468	FALSE	N/A	N/A	22978906\22978918	22972469\22972492
LINE	A_WOLF	G_WOLF	chr19	23251468	23257810	31398634	31398634	TRUE	ataaatatacatttta	ataaatatacatttta	ataaatatacatttta	-revcom2	50	N/A	N/A	LINE/L1	N/A	Forward	L1_Cf	N/A	-	N/A	31398651	31398650	N/A	23257794	23251452	23257795	23251453	FALSE	tttatgt	1000	31398635-31398650	N/A	23251453\23251468	FALSE	N/A	N/A	23257795\23257810	23257777\23257791
LINE	A_WOLF	G_WOLF	chr19	23373924	23374052	31282519	31282519	TRUE	aacaaaggaaatccata	aacaaaggaaatccata	aacaaaggaaatccata	-revcom2	50	N/A	N/A	LINE/L1	N/A	Forward	L1_Cf	N/A	-	N/A	31282537	31282536	N/A	23374035	23373907	23374036	23373908	TRUE	ttgttcc	1000	31282520-31282536	N/A	23373908\23373924	FALSE	N/A	N/A	23374036\23374052	23374023\23374035
LINE	A_WOLF	G_WOLF	chr19	25255193	25255369	29396924	29396924	TRUE	tgccttcccttgattt	tgccttcccttgattt	tgccttcccttgattt	-revcom2	50	N/A	N/A	LINE/L1	N/A	Reverse	L1_Cf	N/A	-	N/A	29396941	29396940	N/A	25255353	25255177	25255354	25255178	FALSE	GATTTAC	1000	29396925-29396940	N/A	25255178\25255193	FALSE	N/A	N/A	25255354\25255369	25255194\25255198
LINE	A_WOLF	G_WOLF	chr19	25398113	25399300	29253410	29253410	TRUE	taa	taa	taa	-revcom2	50	N/A	N/A	LINE/L1	N/A	Forward	L1_Cf	N/A	-	N/A	29253414	29253413	N/A	25399297	25398110	25399298	25398111	FALSE	N/A	1000	29253411-29253413	N/A	25398111\25398113	FALSE	N/A	N/A	25399298\25399300	25399292\25399292
LINE	A_WOLF	G_WOLF	chr19	25891765	25892147	28752438	28752438	TRUE	caataccccaatcctt	caataccccaatcctt	caataccccaatcctt	-revcom2	50	N/A	N/A	LINE/L1	N/A	Reverse	L1_Cf	N/A	-	N/A	28752455	28752454	N/A	25892131	25891749	25892132	25891750	TRUE	TCCTTAT	250	28752439-28752454	N/A	25891750\25891765	FALSE	N/A	N/A	25892132\25892147	25891766\25891772
LINE	A_WOLF	G_WOLF	chr19	25976981	25983312	28661347	28661347	TRUE	acaaaagctaacctt	acaaaagctaacctt	acaaaagctaacctt	-revcom2	50	N/A	N/A	LINE/L1	N/A	Forward	L1_Cf	N/A	-	N/A	28661363	28661362	N/A	25983297	25976966	25983298	25976967	TRUE	tttgtat	1000	28661348-28661362	N/A	25976967\25976981	FALSE	N/A	N/A	25983298\25983312	25983281\25983297
LINE	A_WOLF	G_WOLF	chr19	26036141	26037276	28607872	28607872	TRUE	tt	tt	tt	-revcom2	50	N/A	N/A	LINE/L1	N/A	Reverse	L1_Cf	N/A	-	N/A	28607875	28607874	N/A	26037274	26036139	26037275	26036140	FALSE	N/A	1000	28607873-28607874	N/A	26036140\26036141	FALSE	N/A	N/A	26037275\26037276	26036142\26036155
LINE	A_WOLF	G_WOLF	chr19	27168523	27174858	27478076	27478076	TRUE	aaaggagagtggtatag	aaaggagagtggtatag	aaaggagagtggtatag	-revcom2	50	N/A	N/A	LINE/L1	N/A	Forward	L1_Cf	N/A	-	N/A	27478094	27478093	N/A	27174841	27168506	27174842	27168507	FALSE	CCTTTGT	1000	27478077-27478093	N/A	27168507\27168523	FALSE	N/A	N/A	27174842\27174858	27174823\27174841
LINE	A_WOLF	G_WOLF	chr19	27507683	27507974	27141968	27141968	TRUE	tatttcttataatttta	tatttcttataatttta	tatttcttataatttta	-revcom2	50	N/A	N/A	LINE/L1	N/A	Reverse	L1_Cf	N/A	-	N/A	27141986	27141985	N/A	27507957	27507666	27507958	27507667	FALSE	ttttaaa	1000	27141969-27141985	N/A	27507667\27507683	FALSE	N/A	N/A	27507958\27507974	27507684\27507692
LINE	A_WOLF	G_WOLF	chr19	31614847	31621126	23024947	23024947	TRUE	agaatgtttcttt	agaatgtttcttt	agaatgtttcttt	-revcom2	50	N/A	N/A	LINE/L1	N/A	Reverse	L1_Canis1	N/A	-	N/A	23024961	23024960	N/A	31621113	31614834	31621114	31614835	FALSE	TCTTTAA	1000	23024948-23024960	N/A	31614835\31614847	FALSE	N/A	N/A	31621114\31621126	31614848\31614871
LINE	A_WOLF	G_WOLF	chr19	32497874	32498229	22147917	22147917	TRUE	agaaattgcacctgg	agaaattgcacctgg	agaaattgcacctgg	-revcom2	50	N/A	N/A	LINE/L1	N/A	Forward	L1_Cf	N/A	-	N/A	22147933	22147932	N/A	32498214	32497859	32498215	32497860	FALSE	TTTCTGT	1000	22147918-22147932	N/A	32497860\32497874	FALSE	N/A	N/A	32498215\32498229	32498197\32498214
LINE	A_WOLF	G_WOLF	chr19	33091238	33091419	21554868	21554868	TRUE	ttcagcagaattatata	ttcagcagaattatata	ttcagcagaattatata	-revcom2	50	N/A	N/A	LINE/L1	N/A	Reverse	L1_Cf	N/A	-	N/A	21554886	21554885	N/A	33091402	33091221	33091403	33091222	FALSE	ATATAAC	1000	21554869-21554885	N/A	33091222\33091238	FALSE	N/A	N/A	33091403\33091419	33091239\33091239
LINE	A_WOLF	G_WOLF	chr19	33651356	33657893	21002508	21002508	TRUE	aaaagtttttcagacaagg	aaaagtttttcagacaagg	aaaagtttttcagacaagg	-revcom2	50	N/A	N/A	LINE/L1	N/A	Forward	L1_Cf	N/A	-	N/A	21002528	21002527	N/A	33657874	33651337	33657875	33651338	FALSE	CTTTTAA	1000	21002509-21002527	N/A	33651338\33651356	FALSE	N/A	N/A	33657875\33657893	33657864\33657874
LINE	A_WOLF	G_WOLF	chr19	33809821	33810708	20850072	20850072	TRUE	gggcccattctttc	gggcccattctttc	gggcccattctttc	-revcom2	50	N/A	N/A	LINE/L1	N/A	Reverse	L1_Cf	N/A	-	N/A	20850087	20850086	N/A	33810694	33809807	33810695	33809808	FALSE	CTTTCAA	1000	20850073-20850086	N/A	33809808\33809821	FALSE	N/A	N/A	33810695\33810708	33809822\33809846
LINE	A_WOLF	G_WOLF	chr19	33996353	33996571	20664284	20664284	TRUE	tatttattcttttt	tatttattcttttt	tatttattcttttt	-revcom2	50	N/A	N/A	LINE/L1	N/A	Reverse	L1_Cf	N/A	-	N/A	20664299	20664298	N/A	33996557	33996339	33996558	33996340	FALSE	tttttct	1000	20664285-20664298	N/A	33996340\33996353	FALSE	N/A	N/A	33996558\33996571	33996354\33996367
LINE	A_WOLF	G_WOLF	chr19	35346367	35346890	19314206	19314206	TRUE	gaagttggt	gaagttggt	gaagttggt	-revcom2	50	N/A	N/A	LINE/L1	N/A	Forward	L1_Cf	N/A	-	N/A	19314216	19314215	N/A	35346881	35346358	35346882	35346359	FALSE	ACTTCAT	1000	19314207-19314215	N/A	35346359\35346367	FALSE	N/A	N/A	35346882\35346890	35346869\35346881
LINE	A_WOLF	G_WOLF	chr19	35370928	35377268	19290112	19290112	TRUE	c	c	c	-revcom2	50	N/A	N/A	LINE/L1	N/A	Forward	L1_Cf	N/A	-	19290114	19290115	19290112	19290113	35377268	35370926	35377269	35370927	FALSE	N/A	1000	19290115-19290115	N/A	35370926\35370926	FALSE	N/A	N/A	35377268\35377268	35377267\35377267
LINE	A_WOLF	G_WOLF	chr19	35657650	35663937	19009106	19009106	TRUE	gaaatttattttct	gaaatttattttct	gaaatttattttct	-revcom2	50	N/A	N/A	LINE/L1	N/A	Forward	L1_Cf	N/A	-	N/A	19009121	19009120	N/A	35663923	35657636	35663924	35657637	FALSE	atttcaa	1000	19009107-19009120	N/A	35657637\35657650	FALSE	N/A	N/A	35663924\35663937	35663915\35663923
LINE	A_WOLF	G_WOLF	chr19	35776065	35777782	18896592	18896592	TRUE	ttttc	ttttc	ttttc	-revcom2	50	N/A	N/A	LINE/L1	N/A	Reverse	L1_Cf	N/A	-	N/A	18896598	18896597	N/A	35777777	35776060	35777778	35776061	FALSE	ttttcat	1000	18896593-18896597	N/A	35776061\35776065	FALSE	N/A	N/A	35777778\35777782	35776066\35776082
LINE	A_WOLF	G_WOLF	chr19	36609974	36616333	18052684	18052684	TRUE	aattcactttt	aattcactttt	aattcactttt	-revcom2	50	N/A	N/A	LINE/L1	N/A	Reverse	L1_Cf	N/A	-	N/A	18052696	18052695	N/A	36616322	36609963	36616323	36609964	FALSE	cttttat	1000	18052685-18052695	N/A	36609964\36609974	FALSE	N/A	N/A	36616323\36616333	36609975\36610000
LINE	A_WOLF	G_WOLF	chr19	36636037	36641242	18033035	18033035	TRUE	aattataatagctcag	aattataatagctcag	aattataatagctcag	-revcom2	50	N/A	N/A	LINE/L1	N/A	Forward	L1_Cf\L1_Cf	N/A	-	N/A	18033052	18033051	N/A	36641226	36636021	36641227	36636022	FALSE	TAATTAA	1000	18033036-18033051	N/A	36636022\36636037	FALSE	N/A	N/A	36641227\36641242	36641196\36641226
LINE	A_WOLF	G_WOLF	chr19	37318758	37324975	17354966	17354966	TRUE	aaaaatatacacaca	aaaaatatacacaca	aaaaatatacacaca	-revcom2	50	N/A	N/A	LINE/L1	N/A	Forward	L1_Canis1\L1_Canis1	N/A	-	N/A	17354982	17354981	N/A	37324960	37318743	37324961	37318744	FALSE	tttttgt	1000	17354967-17354981	N/A	37318744\37318758	FALSE	N/A	N/A	37324961\37324975	37324956\37324960
LINE	A_WOLF	G_WOLF	chr19	37564681	37564764	17109902	17109902	TRUE	a	a	a	-revcom2	50	N/A	N/A	LINE/L1	N/A	Forward	L1_Cf	N/A	-	N/A	17109904	17109903	N/A	37564763	37564680	37564764	37564681	FALSE	N/A	1000	17109903-17109903	N/A	37564681\37564681	FALSE	N/A	N/A	37564764\37564764	37564751\37564763
LINE	A_WOLF	G_WOLF	chr19	39073488	39074227	15596813	15596813	TRUE	aaatttcatagggt	aaatttcatagggt	aaatttcatagggt	-revcom2	50	N/A	N/A	LINE/L1	N/A	Forward	L1_Cf	N/A	-	N/A	15596828	15596827	N/A	39074213	39073474	39074214	39073475	TRUE	AATTTAA	1000	15596814-15596827	N/A	39073475\39073488	FALSE	N/A	N/A	39074214\39074227	39074207\39074213
LINE	A_WOLF	G_WOLF	chr19	40513647	40513753	14152031	14152031	TRUE	actttgtctttttc	actttgtctttttc	actttgtctttttc	-revcom2	50	N/A	N/A	LINE/L1	N/A	Reverse	L1_Cf	N/A	-	N/A	14152046	14152045	N/A	40513739	40513633	40513740	40513634	FALSE	ttttcat	1000	14152032-14152045	N/A	40513634\40513647	FALSE	N/A	N/A	40513740\40513753	40513653\40513664
LINE	A_WOLF	G_WOLF	chr19	41126301	41126631	13540653	13540653	TRUE	t	t	t	-revcom2	50	N/A	N/A	LINE/L1	N/A	Reverse	L1_Cf	N/A	-	13540653	13540654	13540649	13540650	41126635	41126301	41126636	41126302	FALSE	N/A	1000	13540649-13540649	N/A	41126302\41126302	FALSE	N/A	N/A	41126636\41126636	41126303\41126319
LINE	A_WOLF	G_WOLF	chr19	42026790	42033056	12637416	12637416	TRUE	tatctgattatttttt	tatctgattatttttt	tatctgattatttttt	-revcom2	50	N/A	N/A	LINE/L1	N/A	Reverse	L1_Canis1\L1_Canis1	N/A	-	N/A	12637433	12637432	N/A	42033040	42026774	42033041	42026775	FALSE	tttttaa	1000	12637417-12637432	N/A	42026775\42026790	FALSE	N/A	N/A	42033041\42033056	42026791\42026794
LINE	A_WOLF	G_WOLF	chr19	43468907	43475071	11209172	11209172	TRUE	tatagtaacaggagag	tatagtaacaggagag	tatagtaacaggagag	-revcom2	50	N/A	N/A	LINE/L1	N/A	Forward	L1_Canis1	N/A	-	N/A	11209189	11209188	N/A	43475055	43468891	43475056	43468892	FALSE	CTATAAA	1000	11209173-11209188	N/A	43468892\43468907	FALSE	N/A	N/A	43475056\43475071	43475045\43475055
LINE	A_WOLF	G_WOLF	chr19	44508302	44508579	10175580	10175580	TRUE	ttta	ttta	ttta	-revcom2	50	N/A	N/A	LINE/L1	N/A	Reverse	L1_Cf	N/A	-	N/A	10175585	10175584	N/A	44508575	44508298	44508576	44508299	FALSE	N/A	1000	10175581-10175584	N/A	44508299\44508302	FALSE	N/A	N/A	44508576\44508579	44508303\44508307
LINE	A_WOLF	G_WOLF	chr19	44632052	44634044	10048661	10048661	TRUE	agaatgtgccagttct	agaatgtgccagttct	agaatgtgccagttct	-revcom2	50	N/A	N/A	LINE/L1	N/A	Forward	L1_Cf	N/A	-	N/A	10048678	10048677	N/A	44634028	44632036	44634029	44632037	FALSE	ATTCTAA	1000	10048662-10048677	N/A	44632037\44632052	FALSE	N/A	N/A	44634029\44634044	44634015\44634028
LINE	A_WOLF	G_WOLF	chr19	45582889	45583520	9107488	9107488	TRUE	aaaatttatg	aaaatttatg	aaaatttatg	-revcom2	50	N/A	N/A	LINE/L1	N/A	Multiple	L1_Cf\L1_Cf	N/A	-	N/A	9107499	9107498	N/A	45583510	45582879	45583511	45582880	FALSE	N/A	1000	9107489-9107498	N/A	45582880\45582889	FALSE	N/A	N/A	45583511\45583520	N/A
LINE	A_WOLF	G_WOLF	chr19	45701476	45702926	8983205	8983205	TRUE	agaac	agaac	agaac	-revcom2	50	N/A	N/A	LINE/L1	N/A	Forward	L1_Cf	N/A	-	N/A	8983211	8983210	N/A	45702921	45701471	45702922	45701472	FALSE	gttctAC	1000	8983206-8983210	N/A	45701472\45701476	FALSE	N/A	N/A	45702922\45702926	45702910\45702921
LINE	A_WOLF	G_WOLF	chr19	49580112	49580375	5112239	5112239	TRUE	ccagccaccttta	ccagccaccttta	ccagccaccttta	-revcom2	50	N/A	N/A	LINE/L1	N/A	Reverse	L1_Cf	N/A	-	N/A	5112253	5112252	N/A	49580362	49580099	49580363	49580100	FALSE	CTTTAAA	1000	5112240-5112252	N/A	49580100\49580112	FALSE	N/A	N/A	49580363\49580375	49580113\49580114
LINE	A_WOLF	G_WOLF	chr19	50492011	50492534	4201194	4201194	TRUE	aaaagaacatttatta	aaaagaacatttatta	aaaagaacatttatta	-revcom2	50	N/A	N/A	LINE/L1	N/A	Forward	L1_Cf	N/A	-	N/A	4201211	4201210	N/A	50492518	50491995	50492519	50491996	TRUE	cttttga	1000	4201195-4201210	N/A	50491996\50492011	FALSE	N/A	N/A	50492519\50492534	50492504\50492518
LINE	A_WOLF	G_WOLF	chr19	52818688	52819069	1858066	1858066	TRUE	taaattggtggacttgg	taaattggtggacttgg	taaattggtggacttgg	-revcom2	50	N/A	N/A	LINE/L1	N/A	Forward	L1_Cf	N/A	-	N/A	1858084	1858083	N/A	52819052	52818671	52819053	52818672	FALSE	ATTTAAG	1000	1858067-1858083	N/A	52818672\52818688	FALSE	N/A	N/A	52819053\52819069	52819049\52819052
LINE	A_WOLF	G_WOLF	chr19	53334051	53340380	1348303	1348303	TRUE	aagttaaataaatc	aagttaaataaatc	aagttaaataaatc	-revcom2	50	N/A	N/A	LINE/L1	N/A	Forward	L1MEc	N/A	-	N/A	1348318	1348317	N/A	53340366	53334037	53340367	53334038	FALSE	AACTTGT	1000	1348304-1348317	N/A	53334038\53334051	FALSE	N/A	N/A	53340367\53340380	53340352\53340366
LINE	A_WOLF	G_WOLF	chr2	230957	231107	671282	671282	TRUE	tggattgagcttta	tggattgagcttta	tggattgagcttta	N/A	50	N/A	N/A	LINE/L1	N/A	Reverse	L1_Cf	N/A	+	N/A	671282	671283	N/A	231107	230957	231108	230958	FALSE	CTttaga	1000	671283-671296	N/A	230958\230971	FALSE	N/A	N/A	231108\231121	230976\230984
LINE	A_WOLF	G_WOLF	chr2	2633700	2633876	3075286	3075286	TRUE	taaaaaaatcctcgt	taaaaaaatcctcgt	taaaaaaatcctcgt	N/A	50	N/A	N/A	LINE/L1	N/A	Forward	L1_Cf	N/A	+	N/A	3075286	3075287	N/A	2633876	2633700	2633877	2633701	FALSE	ttttaaa	1000	3075287-3075301	N/A	2633701\2633715	FALSE	N/A	N/A	2633877\2633891	2633872\2633876
LINE	A_WOLF	G_WOLF	chr2	3355577	3361664	3797305	3797305	TRUE	gacattcgacattta	gacattcgacattta	gacattcgacattta	N/A	50	N/A	N/A	LINE/L1	N/A	Reverse	L1_Cf	N/A	+	N/A	3797305	3797306	N/A	3361664	3355577	3361665	3355578	FALSE	ATTTAAA	1000	3797306-3797320	N/A	3355578\3355592	FALSE	N/A	N/A	3361665\3361679	3355593\3355601
LINE	A_WOLF	G_WOLF	chr2	4644482	4644673	18097120	18097120	TRUE	tgaaaagctttctttc	tgaaaagctttctttc	tgaaaagctttctttc	-revcom2	50	N/A	N/A	LINE/L1	N/A	Reverse	L1_Cf	N/A	-	N/A	18097137	18097136	N/A	4644657	4644466	4644658	4644467	FALSE	CTTTCAA	1000	18097121-18097136	N/A	4644467\4644482	FALSE	N/A	N/A	4644658\4644673	4644483\4644499
LINE	A_WOLF	G_WOLF	chr2	8493911	8500250	14245305	14245305	TRUE	aaaacaaaactattact	aaaacaaaactattact	aaaacaaaactattact	-revcom2	50	N/A	N/A	LINE/L1	N/A	Reverse	L1MEc	N/A	-	N/A	14245323	14245322	N/A	8500233	8493894	8500234	8493895	FALSE	ttACTAA	1000	14245306-14245322	N/A	8493895\8493911	FALSE	N/A	N/A	8500234\8500250	8493912\8493924
LINE	A_WOLF	G_WOLF	chr2	8899752	8906087	13846988	13846988	TRUE	aagacaatctg	aagacaatctg	aagacaatctg	-revcom2	50	N/A	N/A	LINE/L1	N/A	Forward	L1_Cf	N/A	-	N/A	13847000	13846999	N/A	8906076	8899741	8906077	8899742	TRUE	gtcttct	1000	13846989-13846999	N/A	8899742\8899752	FALSE	N/A	N/A	8906077\8906087	8906060\8906073
LINE	A_WOLF	G_WOLF	chr2	12765012	12765208	10360846	10360846	TRUE	tatactcactcttctt	tatactcactcttctt	tatactcactcttctt	-revcom2	50	N/A	N/A	LINE/L1	N/A	Reverse	L1_Cf	N/A	-	N/A	10360863	10360862	N/A	12765192	12764996	12765193	12764997	FALSE	TTCTTGT	1000	10360847-10360862	N/A	12764997\12765012	FALSE	N/A	N/A	12765193\12765208	12765013\12765025
LINE	A_WOLF	G_WOLF	chr2	14130431	14130498	8996472	8996472	TRUE	aaaagacaaaagaatt	aaaagacaaaagaatt	aaaagacaaaagaatt	-revcom2	50	N/A	N/A	LINE/L1	N/A	Reverse	L1_Cf	N/A	-	N/A	8996489	8996488	N/A	14130482	14130415	14130483	14130416	FALSE	gaattaa	1000	8996473-8996488	N/A	14130416\14130431	FALSE	N/A	N/A	14130483\14130498	14130432\14130437
LINE	A_WOLF	G_WOLF	chr2	15008725	15010304	8116059	8116059	TRUE	ttataatg	ttataatg	ttataatg	-revcom2	50	N/A	N/A	LINE/L1	N/A	Forward	L1_Cf	N/A	-	N/A	8116068	8116067	N/A	15010296	15008717	15010297	15008718	FALSE	TATAATA	1000	8116060-8116067	N/A	15008718\15008725	FALSE	N/A	N/A	15010297\15010304	15010294\15010295
LINE	A_WOLF	G_WOLF	chr2	18512358	18512652	20256671	20256671	TRUE	t	t	t	N/A	50	N/A	N/A	LINE/L1	N/A	Reverse	L1_Cf	N/A	+	N/A	20256670	20256671	N/A	18512650	18512357	18512651	18512358	FALSE	N/A	1000	20256671-20256671	N/A	18512358\18512358	FALSE	N/A	N/A	18512651\18512651	18512362\18512373
LINE	A_WOLF	G_WOLF	chr2	20271296	20273507	22017380	22017380	TRUE	caattgccttttct	caattgccttttct	caattgccttttct	N/A	50	N/A	N/A	LINE/L1	N/A	Multiple	L1_Cf\L1_Cf	N/A	+	N/A	22017380	22017381	N/A	20273507	20271296	20273508	20271297	FALSE	N/A	1000	22017381-22017394	N/A	20271297\20271310	FALSE	N/A	N/A	20273508\20273521	N/A
LINE	A_WOLF	G_WOLF	chr2	21179209	21185522	22923471	22923471	TRUE	taaagcaaatgatcc	taaagcaaatgatcc	taaagcaaatgatcc	N/A	50	N/A	N/A	LINE/L1	N/A	Forward	L1MEc\L1MEc	N/A	+	N/A	22923471	22923472	N/A	21185522	21179209	21185523	21179210	FALSE	ctttaaa	1000	22923472-22923486	N/A	21179210\21179224	FALSE	N/A	N/A	21185523\21185537	21185508\21185518
LINE	A_WOLF	G_WOLF	chr2	22419765	22426112	24270542	24270542	TRUE	cttt	cttt	cttt	N/A	50	N/A	N/A	LINE/L1	N/A	Reverse	L1MEc	N/A	+	N/A	24270542	24270543	N/A	22426112	22419765	22426113	22419766	FALSE	N/A	1000	24270543-24270546	N/A	22419766\22419769	FALSE	N/A	N/A	22426113\22426116	22419774\22419777
LINE	A_WOLF	G_WOLF	chr2	22502687	22508991	24345187	24345187	TRUE	tacttctgatttcttt	tacttctgatttcttt	tacttctgatttcttt	N/A	50	N/A	N/A	LINE/L1	N/A	Reverse	L1_Cf	N/A	+	N/A	24345187	24345188	N/A	22508991	22502687	22508992	22502688	FALSE	TCTTTAc	1000	24345188-24345203	N/A	22502688\22502703	FALSE	N/A	N/A	22508992\22509007	22502704\22502714
LINE	A_WOLF	G_WOLF	chr2	23377805	23378099	25213194	25213194	TRUE	N/A	N/A	N/A	N/A	50	N/A	N/A	LINE/L1	N/A	Forward	L1_Cf	N/A	+	N/A	25213194	25213195	N/A	23378099	23377805	23378100	23377806	FALSE	N/A	1000	N/A	N/A	N/A\N/A	FALSE	N/A	N/A	N/A\N/A	N/A
LINE	A_WOLF	G_WOLF	chr2	25116467	25122802	26951287	26951287	TRUE	aagaagccaagggg	aagaagccaagggg	aagaagccaagggg	N/A	50	N/A	N/A	LINE/L1	N/A	Forward	L1_Cf	N/A	+	N/A	26951287	26951288	N/A	25122802	25116467	25122803	25116468	FALSE	tTCTTGA	1000	26951288-26951301	N/A	25116468\25116481	FALSE	N/A	N/A	25122803\25122816	25122783\25122802
LINE	A_WOLF	G_WOLF	chr2	25546581	25546892	27375429	27375429	TRUE	a	a	a	N/A	50	N/A	N/A	LINE/L1	N/A	Forward	L1_Cf	N/A	+	N/A	27375429	27375430	N/A	25546892	25546581	25546893	25546582	FALSE	N/A	1000	27375430-27375430	N/A	25546582\25546582	FALSE	N/A	N/A	25546893\25546893	25546869\25546892
LINE	A_WOLF	G_WOLF	chr2	26477646	26477942	28306177	28306177	TRUE	N/A	N/A	N/A	N/A	50	N/A	N/A	LINE/L1	N/A	Forward	L1_Cf	N/A	+	28306178	28306177	28306179	28306178	26477943	26477646	26477944	26477647	FALSE	N/A	1000	N/A	N/A	N/A\N/A	FALSE	N/A	N/A	N/A\N/A	26477935\26477943
LINE	A_WOLF	G_WOLF	chr2	28096313	28097021	29926184	29926184	TRUE	taaagaaggtttttc	taaagaaggtttttc	taaagaaggtttttc	N/A	50	N/A	N/A	LINE/L1	N/A	Forward	L1_Cf	N/A	+	N/A	29926184	29926185	N/A	28097021	28096313	28097022	28096314	FALSE	ctttaaa	1000	29926185-29926199	N/A	28096314\28096328	FALSE	N/A	N/A	28097022\28097036	28097010\28097021
LINE	A_WOLF	G_WOLF	chr2	28135064	28135407	29964211	29964211	TRUE	ggaacttcccactct	ggaacttcccactct	ggaacttcccactct	N/A	50	N/A	N/A	LINE/L1	N/A	Reverse	L1_Cf	N/A	+	N/A	29964211	29964212	N/A	28135407	28135064	28135408	28135065	FALSE	ACTCTAA	1000	29964212-29964226	N/A	28135065\28135079	FALSE	N/A	N/A	28135408\28135422	28135080\28135107
LINE	A_WOLF	G_WOLF	chr2	28515020	28521458	30344465	30344465	TRUE	taaagtgacgtgaatgg	taaagtgacgtgaatgg	taaagtgacgtgaatgg	N/A	50	N/A	N/A	LINE/L1	N/A	Forward	L1_Cf\L1_Cf	N/A	+	N/A	30344465	30344466	N/A	28521458	28515020	28521459	28515021	FALSE	CTTTAAA	1000	30344466-30344482	N/A	28515021\28515037	FALSE	N/A	N/A	28521459\28521475	28521450\28521458
LINE	A_WOLF	G_WOLF	chr2	28526443	28526822	30349385	30349385	TRUE	taaatcactgagc	taaatcactgagc	taaatcactgagc	N/A	50	N/A	N/A	LINE/L1	N/A	Forward	L1_Cf	N/A	+	N/A	30349385	30349386	N/A	28526822	28526443	28526823	28526444	FALSE	atttagt	1000	30349386-30349398	N/A	28526444\28526456	FALSE	N/A	N/A	28526823\28526835	28526815\28526818
LINE	A_WOLF	G_WOLF	chr2	33793194	33793479	35592358	35592358	TRUE	taaaggctggaca	taaaggctggaca	taaaggctggaca	N/A	50	N/A	N/A	LINE/L1	N/A	Forward	L1_Cf	N/A	+	N/A	35592358	35592359	N/A	33793479	33793194	33793480	33793195	FALSE	CTTTAAA	1000	35592359-35592371	N/A	33793195\33793207	FALSE	N/A	N/A	33793480\33793492	33793468\33793479
LINE	A_WOLF	G_WOLF	chr2	36808333	36808426	38605688	38605688	TRUE	aaaaa	aaaaa	aaaaa	N/A	50	N/A	N/A	LINE/L1	N/A	Forward	L1_Canid_	N/A	+	N/A	38605688	38605689	N/A	36808426	36808333	36808427	36808334	FALSE	tttttgt	1000	38605689-38605693	N/A	36808334\36808338	FALSE	N/A	N/A	36808427\36808431	36808423\36808424
LINE	A_WOLF	G_WOLF	chr2	37910554	37910657	39709618	39709618	TRUE	tggttaaaaattct	tggttaaaaattct	tggttaaaaattct	N/A	50	N/A	N/A	LINE/L1	N/A	Reverse	L1_Cf	N/A	+	N/A	39709618	39709619	N/A	37910657	37910554	37910658	37910555	FALSE	ATTCTGA	1000	39709619-39709632	N/A	37910555\37910568	FALSE	N/A	N/A	37910658\37910671	37910569\37910577
LINE	A_WOLF	G_WOLF	chr2	38177339	38183701	39975961	39975961	TRUE	tatttgttgtttctt	tatttgttgtttctt	tatttgttgtttctt	N/A	50	N/A	N/A	LINE/L1	N/A	Reverse	L1_Cf\L1_Cf	N/A	+	N/A	39975961	39975962	N/A	38183701	38177339	38183702	38177340	FALSE	ttcttga	1000	39975962-39975976	N/A	38177340\38177354	FALSE	N/A	N/A	38183702\38183716	38177355\38177370
LINE	A_WOLF	G_WOLF	chr2	38545695	38552033	40339615	40339615	TRUE	ctcatctgatttta	ctcatctgatttta	ctcatctgatttta	N/A	50	N/A	N/A	LINE/L1	N/A	Reverse	L1_Cf	N/A	+	N/A	40339615	40339616	N/A	38552033	38545695	38552034	38545696	FALSE	TTTTAGA	1000	40339616-40339629	N/A	38545696\38545709	FALSE	N/A	N/A	38552034\38552047	38545710\38545738
LINE	A_WOLF	G_WOLF	chr2	40046944	40047095	41835442	41835442	TRUE	tttgggcccatttt	tttgggcccatttt	tttgggcccatttt	N/A	50	N/A	N/A	LINE/L1	N/A	Reverse	L1_Cf	N/A	+	N/A	41835442	41835443	N/A	40047095	40046944	40047096	40046945	FALSE	ATTTTGA	1000	41835443-41835456	N/A	40046945\40046958	FALSE	N/A	N/A	40047096\40047109	40046961\40046965
LINE	A_WOLF	G_WOLF	chr2	40048581	40048760	41836914	41836914	TRUE	agggaaacccttta	agggaaacccttta	agggaaacccttta	N/A	50	N/A	N/A	LINE/L1	N/A	Reverse	L1_Cf	N/A	+	N/A	41836914	41836915	N/A	40048760	40048581	40048761	40048582	FALSE	ctttaaa	1000	41836915-41836928	N/A	40048582\40048595	FALSE	N/A	N/A	40048761\40048774	40048596\40048598
LINE	A_WOLF	G_WOLF	chr2	41795235	41795724	43579966	43579966	TRUE	ccagacaccacttctttt	ccagacaccacttctttt	ccagacaccacttctttt	N/A	50	N/A	N/A	LINE/L1	N/A	Reverse	L1_Cf	N/A	+	N/A	43579966	43579967	N/A	41795724	41795235	41795725	41795236	FALSE	cttttag	1000	43579967-43579984	N/A	41795236\41795253	FALSE	N/A	N/A	41795725\41795742	41795254\41795263
LINE	A_WOLF	G_WOLF	chr2	41894988	41895699	43679161	43679161	TRUE	aacatttcccttaca	aacatttcccttaca	aacatttcccttaca	N/A	50	N/A	N/A	LINE/L1	N/A	Forward	L1_Cf	N/A	+	N/A	43679161	43679162	N/A	41895699	41894988	41895700	41894989	FALSE	atgttaa	1000	43679162-43679176	N/A	41894989\41895003	FALSE	N/A	N/A	41895700\41895714	41895675\41895699
LINE	A_WOLF	G_WOLF	chr2	43484704	43485698	45272757	45272757	TRUE	taaaatagtgttatctcca	taaaatagtgttatctcca	taaaatagtgttatctcca	N/A	50	N/A	N/A	LINE/L1	N/A	Forward	L1_Cf\L1_Cf	N/A	+	N/A	45272757	45272758	N/A	43485698	43484704	43485699	43484705	FALSE	ttttaaa	1000	45272758-45272776	N/A	43484705\43484723	FALSE	N/A	N/A	43485699\43485717	43485681\43485694
LINE	A_WOLF	G_WOLF	chr2	48577306	48583667	50373134	50373134	TRUE	ataagagcattctt	ataagagcattctt	ataagagcattctt	N/A	50	N/A	N/A	LINE/L1	N/A	Forward	L1_Cf	N/A	+	N/A	50373134	50373135	N/A	48583667	48577306	48583668	48577307	FALSE	CTTATGA	1000	50373135-50373148	N/A	48577307\48577320	FALSE	N/A	N/A	48583668\48583681	48583637\48583667
LINE	A_WOLF	G_WOLF	chr2	48823071	48828728	50618427	50618427	TRUE	aacaagtggtgtct	aacaagtggtgtct	aacaagtggtgtct	N/A	50	N/A	N/A	LINE/L1	N/A	Forward	L1_Cf\L1_Cf	N/A	+	N/A	50618427	50618428	N/A	48828728	48823071	48828729	48823072	FALSE	TTGTTAA	1000	50618428-50618441	N/A	48823072\48823085	FALSE	N/A	N/A	48828729\48828742	48828722\48828728
LINE	A_WOLF	G_WOLF	chr2	49480567	49481085	51266990	51266990	TRUE	ttttgttttgtt	ttttgttttgtt	ttttgttttgtt	N/A	50	N/A	N/A	LINE/L1	N/A	Reverse	L1_Cf	N/A	+	N/A	51266990	51266991	N/A	49481085	49480567	49481086	49480568	FALSE	ttgttct	1000	51266991-51267002	N/A	49480568\49480579	FALSE	N/A	N/A	49481086\49481097	49480583\49480594
LINE	A_WOLF	G_WOLF	chr2	49909557	49909804	51695993	51695993	TRUE	aaaataacattgaggg	aaaataacattgaggg	aaaataacattgaggg	N/A	50	N/A	N/A	LINE/L1	N/A	Forward	L1_Cf	N/A	+	N/A	51695993	51695994	N/A	49909804	49909557	49909805	49909558	FALSE	atttttg	1000	51695994-51696009	N/A	49909558\49909573	FALSE	N/A	N/A	49909805\49909820	49909789\49909803
LINE	A_WOLF	G_WOLF	chr2	50007440	50007725	51793843	51793843	TRUE	N/A	N/A	N/A	N/A	50	N/A	N/A	LINE/L1	N/A	Forward	L1_Cf	N/A	+	N/A	51793843	51793844	N/A	50007725	50007440	50007726	50007441	FALSE	N/A	1000	N/A	N/A	N/A\N/A	FALSE	N/A	N/A	N/A\N/A	50007719\50007721
LINE	A_WOLF	G_WOLF	chr2	52146815	52153177	53924373	53924373	TRUE	agaaataaaaacacag	agaaataaaaacacag	agaaataaaaacacag	N/A	50	N/A	N/A	LINE/L1	N/A	Forward	L1_Cf	N/A	+	N/A	53924373	53924374	N/A	52153177	52146815	52153178	52146816	TRUE	tttctaa	1000	53924374-53924389	N/A	52146816\52146831	FALSE	N/A	N/A	52153178\52153193	52153142\52153177
LINE	A_WOLF	G_WOLF	chr2	53152917	53153821	54924119	54924119	TRUE	aaaacaatccaca	aaaacaatccaca	aaaacaatccaca	N/A	50	N/A	N/A	LINE/L1	N/A	Forward	L1_Cf	N/A	+	N/A	54924119	54924120	N/A	53153821	53152917	53153822	53152918	FALSE	gttttaA	1000	54924120-54924132	N/A	53152918\53152930	FALSE	N/A	N/A	53153822\53153834	53153812\53153821
LINE	A_WOLF	G_WOLF	chr2	53155872	53162137	54926172	54926172	TRUE	gatgcatataatttt	gatgcatataatttt	gatgcatataatttt	N/A	50	N/A	N/A	LINE/L1	N/A	Reverse	L1MEc	N/A	+	N/A	54926172	54926173	N/A	53162137	53155872	53162138	53155873	FALSE	ATTTTAT	1000	54926173-54926187	N/A	53155873\53155887	FALSE	N/A	N/A	53162138\53162152	53155888\53155903
LINE	A_WOLF	G_WOLF	chr2	62145236	62148701	64191150	64191150	TRUE	aaaaccgctcatcct	aaaaccgctcatcct	aaaaccgctcatcct	N/A	50	N/A	N/A	LINE/L1	N/A	Multiple	L1_Cf\L1_Cf	N/A	+	N/A	64191150	64191151	N/A	62148701	62145236	62148702	62145237	FALSE	N/A	1000	64191151-64191165	N/A	62145237\62145251	FALSE	N/A	N/A	62148702\62148716	N/A
LINE	A_WOLF	G_WOLF	chr2	62191035	62191531	64231839	64231839	TRUE	taataagttctttata	taataagttctttata	taataagttctttata	N/A	50	N/A	N/A	LINE/L1	N/A	Multiple	L1_Canis1\L1_Cf	N/A	+	N/A	64231839	64231840	N/A	62191531	62191035	62191532	62191036	TRUE	N/A	1000	64231840-64231855	N/A	62191036\62191051	FALSE	N/A	N/A	62191532\62191547	N/A
LINE	A_WOLF	G_WOLF	chr2	69402958	69403170	71437438	71437438	TRUE	t	t	t	N/A	50	N/A	N/A	LINE/L1	N/A	Reverse	L1_Cf	N/A	+	N/A	71437438	71437439	N/A	69403170	69402958	69403171	69402959	FALSE	N/A	1000	71437439-71437439	N/A	69402959\69402959	FALSE	N/A	N/A	69403171\69403171	69402960\69402964
LINE	A_WOLF	G_WOLF	chr2	79613256	79613430	81631260	81631260	TRUE	aagagacagagca	aagagacagagca	aagagacagagca	N/A	50	N/A	N/A	LINE/L1	N/A	Forward	L1_Cf	N/A	+	N/A	81631260	81631261	N/A	79613430	79613256	79613431	79613257	TRUE	CTCTTAT	1000	81631261-81631273	N/A	79613257\79613269	FALSE	N/A	N/A	79613431\79613443	79613411\79613430
LINE	A_WOLF	G_WOLF	chr2	82680290	82681858	84693753	84693753	TRUE	aaagaagaagca	aaagaagaagca	aaagaagaagca	N/A	50	N/A	N/A	LINE/L1	N/A	Forward	L1_Cf	N/A	+	N/A	84693753	84693754	N/A	82681858	82680290	82681859	82680291	TRUE	TCTTTAT	1000	84693754-84693765	N/A	82680291\82680302	FALSE	N/A	N/A	82681859\82681870	82681850\82681858
LINE	A_WOLF	G_WOLF	chr2	82684006	82684264	84695941	84695941	TRUE	acactacgtttt	acactacgtttt	acactacgtttt	N/A	50	N/A	N/A	LINE/L1	N/A	Reverse	L1_Cf	N/A	+	N/A	84695941	84695942	N/A	82684264	82684006	82684265	82684007	FALSE	GTTTTGT	1000	84695942-84695953	N/A	82684007\82684018	FALSE	N/A	N/A	82684265\82684276	82684019\82684025
LINE	A_WOLF	G_WOLF	chr20	891713	894475	58024245	58024245	TRUE	aacaatcctcaatatt	aacaatcctcaatatt	aacaatcctcaatatt	-revcom2	50	N/A	N/A	LINE/L1	N/A	Forward	L1MEc	N/A	-	N/A	58024262	58024261	N/A	894459	891697	894460	891698	FALSE	ttgttaa	1000	58024246-58024261	N/A	891698\891713	FALSE	N/A	N/A	894460\894475	894458\894459
LINE	A_WOLF	G_WOLF	chr20	9992705	9993344	48922517	48922517	TRUE	tctt	tctt	tctt	-revcom2	50	N/A	N/A	LINE/L1	N/A	Reverse	L1_Cf	N/A	-	N/A	48922522	48922521	N/A	9993340	9992701	9993341	9992702	FALSE	N/A	1000	48922518-48922521	N/A	9992702\9992705	FALSE	N/A	N/A	9993341\9993344	9992706\9992712
LINE	A_WOLF	G_WOLF	chr20	10004112	10004440	48911703	48911703	TRUE	agaaactaagaatttt	agaaactaagaatttt	agaaactaagaatttt	-revcom2	50	N/A	N/A	LINE/L1	N/A	Forward	L1_Cf	N/A	-	N/A	48911720	48911719	N/A	10004424	10004096	10004425	10004097	FALSE	TTTCTAA	1000	48911704-48911719	N/A	10004097\10004112	FALSE	N/A	N/A	10004425\10004440	10004412\10004424
LINE	A_WOLF	G_WOLF	chr20	11026795	11028532	47887332	47887332	TRUE	N/A	N/A	N/A	-revcom2	50	N/A	N/A	LINE/L1	N/A	Forward	L1_Cf	N/A	-	N/A	47887333	47887332	N/A	11028532	11026795	11028533	11026796	FALSE	N/A	1000	N/A	N/A	N/A\N/A	FALSE	N/A	N/A	N/A\N/A	N/A
LINE	A_WOLF	G_WOLF	chr20	11285085	11291666	47631375	47631375	TRUE	caaaattgatattgt	caaaattgatattgt	caaaattgatattgt	-revcom2	50	N/A	N/A	LINE/L1	N/A	Forward	L1M5\L1_Cf	N/A	-	N/A	47631391	47631390	N/A	11291651	11285070	11291652	11285071	FALSE	TTTTGGA	1000	47631376-47631390	N/A	11285071\11285085	FALSE	N/A	N/A	11291652\11291666	11291639\11291651
LINE	A_WOLF	G_WOLF	chr20	11584863	11585122	47338076	47338076	TRUE	taaatgaccttttct	taaatgaccttttct	taaatgaccttttct	-revcom2	50	N/A	N/A	LINE/L1	N/A	Reverse	L1_Cf	N/A	-	N/A	47338092	47338091	N/A	11585107	11584848	11585108	11584849	FALSE	TTTCTAA	1000	47338077-47338091	N/A	11584849\11584863	FALSE	N/A	N/A	11585108\11585122	11584868\11584882
LINE	A_WOLF	G_WOLF	chr20	11814071	11820536	47107589	47107589	TRUE	taaagtacagctgtttgg	taaagtacagctgtttgg	taaagtacagctgtttgg	-revcom2	50	N/A	N/A	LINE/L1	N/A	Forward	L1_Canis1	N/A	-	N/A	47107608	47107607	N/A	11820518	11814053	11820519	11814054	FALSE	CTTTAAA	1000	47107590-47107607	N/A	11814054\11814071	FALSE	N/A	N/A	11820519\11820536	11820490\11820518
LINE	A_WOLF	G_WOLF	chr20	11840003	11844505	47088178	47088178	TRUE	taaaaggctcattct	taaaaggctcattct	taaaaggctcattct	-revcom2	50	N/A	N/A	LINE/L1	N/A	Forward	L1_Cf	N/A	-	N/A	47088194	47088193	N/A	11844490	11839988	11844491	11839989	FALSE	TTTTAAG	1000	47088179-47088193	N/A	11839989\11840003	FALSE	N/A	N/A	11844491\11844505	11844486\11844490
LINE	A_WOLF	G_WOLF	chr20	15279602	15279708	43650526	43650526	TRUE	ggcggctccgcggagggggctgcggg	ggcggctccgcggagggggctgcggg	ggcggctccgcggagggggctgcggg	-revcom2	50	N/A	N/A	LINE/L1	N/A	Forward	L1_Cf	N/A	-	N/A	43650553	43650552	N/A	15279682	15279576	15279683	15279577	TRUE	ccgccgc	1000	43650527-43650552	N/A	15279577\15279602	FALSE	N/A	N/A	15279683\15279708	15279678\15279678
LINE	A_WOLF	G_WOLF	chr20	15928588	15935004	43002239	43002239	TRUE	aaaagaaggtagtggtta	aaaagaaggtagtggtta	aaaagaaggtagtggtta	-revcom2	50	N/A	N/A	LINE/L1	N/A	Forward	L1_Cf	N/A	-	N/A	43002258	43002257	N/A	15934986	15928570	15934987	15928571	TRUE	CTTTTCA	1000	43002240-43002257	N/A	15928571\15928588	FALSE	N/A	N/A	15934987\15935004	15934978\15934986
LINE	A_WOLF	G_WOLF	chr20	18750206	18750309	40180292	40180292	TRUE	aagatc	aagatc	aagatc	-revcom2	50	N/A	N/A	LINE/L1	N/A	Forward	L1_Cf	N/A	-	N/A	40180299	40180298	N/A	18750303	18750200	18750304	18750201	FALSE	atCTTAA	1000	40180293-40180298	N/A	18750201\18750206	FALSE	N/A	N/A	18750304\18750309	18750287\18750303
LINE	A_WOLF	G_WOLF	chr20	19675592	19681906	39244570	39244570	TRUE	taaatttaaca	taaatttaaca	taaatttaaca	-revcom2	50	N/A	N/A	LINE/L1	N/A	Forward	L1MEc	N/A	-	N/A	39244582	39244581	N/A	19681895	19675581	19681896	19675582	FALSE	atttaat	1000	39244571-39244581	N/A	19675582\19675592	FALSE	N/A	N/A	19681896\19681906	19681877\19681890
LINE	A_WOLF	G_WOLF	chr20	22009665	22009815	36916576	36916576	TRUE	aaaaata	aaaaata	aaaaata	-revcom2	50	N/A	N/A	LINE/L1	N/A	Reverse	L1_Cf	N/A	-	N/A	36916584	36916583	N/A	22009808	22009658	22009809	22009659	FALSE	aaataaa	1000	36916577-36916583	N/A	22009659\22009665	FALSE	N/A	N/A	22009809\22009815	22009667\22009667
LINE	A_WOLF	G_WOLF	chr20	22916474	22916910	36008635	36008635	TRUE	atggctt	atggctt	atggctt	-revcom2	50	N/A	N/A	LINE/L1	N/A	Reverse	L1_Cf	N/A	-	N/A	36008643	36008642	N/A	22916903	22916467	22916904	22916468	FALSE	gGCTtat	1000	36008636-36008642	N/A	22916468\22916474	FALSE	N/A	N/A	22916904\22916910	22916475\22916519
LINE	A_WOLF	G_WOLF	chr20	24054251	24055162	34861879	34861879	TRUE	gagaattcac	gagaattcac	gagaattcac	-revcom2	50	N/A	N/A	LINE/L1	N/A	Forward	L1_Cf	N/A	-	N/A	34861890	34861889	N/A	24055152	24054241	24055153	24054242	FALSE	TTCTCAT	1000	34861880-34861889	N/A	24054242\24054251	FALSE	N/A	N/A	24055153\24055162	24055151\24055152
LINE	A_WOLF	G_WOLF	chr20	25061528	25067468	33865149	33865149	TRUE	taaaattacaa	taaaattacaa	taaaattacaa	-revcom2	50	N/A	N/A	LINE/L1	N/A	Forward	L1_Cf\L1MCa	N/A	-	N/A	33865161	33865160	N/A	25067457	25061517	25067458	25061518	TRUE	TTTTAAT	1000	33865150-33865160	N/A	25061518\25061528	FALSE	N/A	N/A	25067458\25067468	25067454\25067457
LINE	A_WOLF	G_WOLF	chr20	34632958	34636179	24282812	24282812	TRUE	cagatattatgtatcta	cagatattatgtatcta	cagatattatgtatcta	-revcom2	50	N/A	N/A	LINE/L1	N/A	Forward	L1_Cf	N/A	-	N/A	24282830	24282829	N/A	34636162	34632941	34636163	34632942	FALSE	ATCTGAA	1000	24282813-24282829	N/A	34632942\34632958	FALSE	N/A	N/A	34636163\34636179	34636158\34636160
LINE	A_WOLF	G_WOLF	chr20	46815159	46815363	12106333	12106333	TRUE	tgccataaactctat	tgccataaactctat	tgccataaactctat	-revcom2	50	N/A	N/A	LINE/L1	N/A	Reverse	L1_Cf	N/A	-	N/A	12106349	12106348	N/A	46815348	46815144	46815349	46815145	FALSE	TCTATAA	500	12106334-12106348	N/A	46815145\46815159	FALSE	N/A	N/A	46815349\46815363	46815163\46815167
LINE	A_WOLF	G_WOLF	chr20	47683692	47690103	11230971	11230971	TRUE	taaaaaggaagaaaa	taaaaaggaagaaaa	taaaaaggaagaaaa	-revcom2	50	N/A	N/A	LINE/L1	N/A	Forward	L1MEc	N/A	-	N/A	11230987	11230986	N/A	47690088	47683677	47690089	47683678	FALSE	ttttaat	1000	11230972-11230986	N/A	47683678\47683692	FALSE	N/A	N/A	47690089\47690103	47690063\47690088
LINE	A_WOLF	G_WOLF	chr20	48056913	48057320	10874245	10874245	TRUE	N/A	N/A	N/A	-revcom2	50	N/A	N/A	LINE/L1	N/A	Reverse	L1_Cf	N/A	-	10874249	10874250	10874243	10874244	48057322	48056909	48057323	48056910	FALSE	N/A	1000	N/A	N/A	N/A\N/A	FALSE	N/A	N/A	N/A\N/A	48056910\48056918
LINE	A_WOLF	G_WOLF	chr20	48676179	48676607	10227353	10227353	TRUE	taaaaagacaggaca	taaaaagacaggaca	taaaaagacaggaca	-revcom2	50	N/A	N/A	LINE/L1	N/A	Forward	L1_Cf	N/A	-	N/A	10227369	10227368	N/A	48676592	48676164	48676593	48676165	FALSE	TTTTAGA	1000	10227354-10227368	N/A	48676165\48676179	FALSE	N/A	N/A	48676593\48676607	48676579\48676592
LINE	A_WOLF	G_WOLF	chr20	52557586	52558007	6332881	6332881	TRUE	aaaaaaagtatattatg	aaaaaaagtatattatg	aaaaaaagtatattatg	-revcom2	50	N/A	N/A	LINE/L1	N/A	Multiple	L1_Cf\L1_Cf	N/A	-	N/A	6332899	6332898	N/A	52557990	52557569	52557991	52557570	FALSE	N/A	1000	6332882-6332898	N/A	52557570\52557586	FALSE	N/A	N/A	52557991\52558007	N/A
LINE	A_WOLF	G_WOLF	chr20	54069935	54071874	4829524	4829524	TRUE	a	a	a	-revcom2	50	N/A	N/A	LINE/L1	N/A	Forward	L1_Cf	N/A	-	4829541	4829542	4829538	4829539	54071860	54069918	54071861	54069919	FALSE	N/A	1000	4829542-4829542	N/A	54069918\54069918	FALSE	N/A	N/A	54071860\54071860	54071835\54071859
LINE	A_WOLF	G_WOLF	chr21	1043533	1043737	50474043	50474043	TRUE	tgctcccgccccgcagccccctccgcggagccgcccccgagccccccgagctgctcc	tgctcccgccccgcagccccctccgcggagccgcccccgagccccccgagctgctcc	tgctcccgccccgcagccccctccgcggagccgcccccgagccccccgagctgctcc	-revcom2	50	N/A	N/A	LINE/L1	N/A	Reverse	L1_Canis1	N/A	-	N/A	50474101	50474100	N/A	1043680	1043476	1043681	1043477	TRUE	gctccgg	1000	50474044-50474100	N/A	1043477\1043533	FALSE	N/A	N/A	1043681\1043737	N/A
LINE	A_WOLF	G_WOLF	chr21	2239301	2239467	49278783	49278783	TRUE	ttgtattaatt	ttgtattaatt	ttgtattaatt	-revcom2	50	N/A	N/A	LINE/L1	N/A	Reverse	L1_Canis1	N/A	-	N/A	49278795	49278794	N/A	2239456	2239290	2239457	2239291	FALSE	TAATTAA	1000	49278784-49278794	N/A	2239291\2239301	FALSE	N/A	N/A	2239457\2239467	2239302\2239310
LINE	A_WOLF	G_WOLF	chr21	2597372	2597586	48921670	48921670	TRUE	ggcggctccgcggagggggctgcggggcggg	ggcggctccgcggagggggctgcggggcggg	ggcggctccgcggagggggctgcggggcggg	-revcom2	50	N/A	N/A	LINE/L1	N/A	Forward	L1_Canis1	N/A	-	N/A	48921661	48921660	N/A	2597596	2597383	2597597	2597384	TRUE	ccgcccc	1000	48921630-48921660	N/A	2597384\2597414	FALSE	N/A	N/A	2597597\2597627	2597596\2597596
LINE	A_WOLF	G_WOLF	chr21	4257199	4263387	47256279	47256279	TRUE	aaaaacaaaaaaca	aaaaacaaaaaaca	aaaaacaaaaaaca	-revcom2	50	N/A	N/A	LINE/L1	N/A	Forward	L1_Canis1\L1_Canis1	N/A	-	N/A	47256294	47256293	N/A	4263373	4257185	4263374	4257186	TRUE	tttttaa	1000	47256280-47256293	N/A	4257186\4257199	FALSE	N/A	N/A	4263374\4263387	4263370\4263371
LINE	A_WOLF	G_WOLF	chr21	5039955	5046393	46474307	46474307	TRUE	tggttgttctttttt	tggttgttctttttt	tggttgttctttttt	-revcom2	50	N/A	N/A	LINE/L1	N/A	Reverse	L1MEc\L1MEc	N/A	-	N/A	46474323	46474322	N/A	5046378	5039940	5046379	5039941	FALSE	tttttaa	1000	46474308-46474322	N/A	5039941\5039955	FALSE	N/A	N/A	5046379\5046393	5039956\5039986
LINE	A_WOLF	G_WOLF	chr21	6734617	6734771	44793080	44793080	TRUE	ctcgggggcggctccg	ctcgggggcggctccg	ctcgggggcggctccg	-revcom2	50	N/A	N/A	LINE/L1	N/A	Forward	L1_Cf	N/A	-	N/A	44793139	44793138	N/A	6734711	6734558	6734712	6734559	TRUE	ccgagcc	1000	44793123-44793138	N/A	6734559\6734574	FALSE	N/A	N/A	6734712\6734727	N/A
LINE	A_WOLF	G_WOLF	chr21	6929418	6935795	44598272	44598272	TRUE	taaaaccaacatg	taaaaccaacatg	taaaaccaacatg	-revcom2	50	N/A	N/A	LINE/L1	N/A	Forward	L1MEc	N/A	-	N/A	44598286	44598285	N/A	6935782	6929405	6935783	6929406	FALSE	TTTTAAT	1000	44598273-44598285	N/A	6929406\6929418	FALSE	N/A	N/A	6935783\6935795	6935770\6935782
LINE	A_WOLF	G_WOLF	chr21	9744087	9750344	41784407	41784407	TRUE	aattcaaggagatag	aattcaaggagatag	aattcaaggagatag	-revcom2	50	N/A	N/A	LINE/L1	N/A	Forward	L1_Cf\L1_Cf	N/A	-	N/A	41784423	41784422	N/A	9750329	9744072	9750330	9744073	FALSE	GAATTAA	1000	41784408-41784422	N/A	9744073\9744087	FALSE	N/A	N/A	9750330\9750344	9750320\9750329
LINE	A_WOLF	G_WOLF	chr21	10214938	10217430	41321259	41321259	TRUE	gaaaggagtagaa	gaaaggagtagaa	gaaaggagtagaa	-revcom2	50	N/A	N/A	LINE/L1	N/A	Forward	L1_Cf	N/A	-	N/A	41321273	41321272	N/A	10217417	10214925	10217418	10214926	FALSE	CTTTCAA	1000	41321260-41321272	N/A	10214926\10214938	FALSE	N/A	N/A	10217418\10217430	10217396\10217417
LINE	A_WOLF	G_WOLF	chr21	12573611	12574387	38952134	38952134	TRUE	aagactcatctcatgaaa	aagactcatctcatgaaa	aagactcatctcatgaaa	-revcom2	50	N/A	N/A	LINE/L1	N/A	Forward	L1_Cf	N/A	-	N/A	38952153	38952152	N/A	12574369	12573593	12574370	12573594	FALSE	GTCTTAA	1000	38952135-38952152	N/A	12573594\12573611	FALSE	N/A	N/A	12574370\12574387	12574353\12574369
LINE	A_WOLF	G_WOLF	chr21	15471683	15471866	36054314	36054314	TRUE	aa	aa	aa	-revcom2	50	N/A	N/A	LINE/L1	N/A	Forward	L1_Cf	N/A	-	36054319	36054320	36054315	36054316	15471865	15471682	15471866	15471683	FALSE	N/A	1000	36054320-36054320\36054315-36054315	N/A	15471682\15471683	FALSE	N/A	N/A	15471865\15471866	15471859\15471864
LINE	A_WOLF	G_WOLF	chr21	17252123	17258457	34280411	34280411	TRUE	tagatctaaattct	tagatctaaattct	tagatctaaattct	-revcom2	50	N/A	N/A	LINE/L1	N/A	Reverse	L1_Cf	N/A	-	N/A	34280426	34280425	N/A	17258443	17252109	17258444	17252110	FALSE	attctgc	1000	34280412-34280425	N/A	17252110\17252123	FALSE	N/A	N/A	17258444\17258457	17252124\17252144
LINE	A_WOLF	G_WOLF	chr21	17855336	17857540	33684694	33684694	TRUE	caatgccagctattt	caatgccagctattt	caatgccagctattt	-revcom2	50	N/A	N/A	LINE/L1	N/A	Reverse	L1_Cf	N/A	-	N/A	33684710	33684709	N/A	17857525	17855321	17857526	17855322	FALSE	TATTTAT	1000	33684695-33684709	N/A	17855322\17855336	FALSE	N/A	N/A	17857526\17857540	17855337\17855346
LINE	A_WOLF	G_WOLF	chr21	17989025	17995361	33553456	33553456	TRUE	taaaatcttaagaatttga	taaaatcttaagaatttga	taaaatcttaagaatttga	-revcom2	50	N/A	N/A	LINE/L1	N/A	Forward	L1_Cf\L1_Cf	N/A	-	N/A	33553476	33553475	N/A	17995342	17989006	17995343	17989007	FALSE	TTTTAGA	1000	33553457-33553475	N/A	17989007\17989025	FALSE	N/A	N/A	17995343\17995361	17995308\17995337
LINE	A_WOLF	G_WOLF	chr21	20061447	20062038	31486040	31486040	TRUE	ccttccagtcttt	ccttccagtcttt	ccttccagtcttt	-revcom2	50	N/A	N/A	LINE/L1	N/A	Reverse	L1_Cf	N/A	-	N/A	31486054	31486053	N/A	20062025	20061434	20062026	20061435	FALSE	TCTTTAA	1000	31486041-31486053	N/A	20061435\20061447	FALSE	N/A	N/A	20062026\20062038	20061448\20061461
LINE	A_WOLF	G_WOLF	chr21	21447523	21447588	30102240	30102240	TRUE	aagacacctatg	aagacacctatg	aagacacctatg	-revcom2	50	N/A	N/A	LINE/L1	N/A	Forward	L1_Cf	N/A	-	N/A	30102253	30102252	N/A	21447576	21447511	21447577	21447512	FALSE	GTCTTAT	1000	30102241-30102252	N/A	21447512\21447523	FALSE	N/A	N/A	21447577\21447588	21447557\21447576
LINE	A_WOLF	G_WOLF	chr21	21732954	21733838	29817599	29817599	TRUE	ggtatcccagtttct	ggtatcccagtttct	ggtatcccagtttct	-revcom2	50	N/A	N/A	LINE/L1	N/A	Reverse	L1_Cf	N/A	-	N/A	29817615	29817614	N/A	21733823	21732939	21733824	21732940	FALSE	TTTCTAA	1000	29817600-29817614	N/A	21732940\21732954	FALSE	N/A	N/A	21733824\21733838	21732955\21732971
LINE	A_WOLF	G_WOLF	chr21	27043725	27043982	24480587	24480587	TRUE	att	att	att	-revcom2	50	N/A	N/A	LINE/L1	N/A	Reverse	L1_Cf	N/A	-	N/A	24480591	24480590	N/A	27043979	27043722	27043980	27043723	FALSE	N/A	1000	24480588-24480590	N/A	27043723\27043725	FALSE	N/A	N/A	27043980\27043982	27043731\27043737
LINE	A_WOLF	G_WOLF	chr21	27051198	27052419	24473367	24473367	TRUE	agggagttttcct	agggagttttcct	agggagttttcct	-revcom2	50	N/A	N/A	LINE/L1	N/A	Forward	L1_Cf	N/A	-	N/A	24473381	24473380	N/A	27052406	27051185	27052407	27051186	FALSE	tccctcc	1000	24473368-24473380	N/A	27051186\27051198	FALSE	N/A	N/A	27052407\27052419	27052399\27052402
LINE	A_WOLF	G_WOLF	chr21	28722742	28723154	22510600	22510600	TRUE	tt	tt	tt	-revcom2	50	N/A	N/A	LINE/L1	N/A	Reverse	L1_Cf	N/A	-	22510605	22510606	22510602	22510603	28723152	28722737	28723153	28722738	FALSE	N/A	1000	22510601-22510602	N/A	28722738\28722739	FALSE	N/A	N/A	28723153\28723154	28722740\28722745
LINE	A_WOLF	G_WOLF	chr21	29111783	29112194	22099715	22099715	TRUE	cacatgaaactttt	cacatgaaactttt	cacatgaaactttt	-revcom2	50	N/A	N/A	LINE/L1	N/A	Reverse	L1_Cf	N/A	-	N/A	22099730	22099729	N/A	29112180	29111769	29112181	29111770	FALSE	CTTTTAA	1000	22099716-22099729	N/A	29111770\29111783	FALSE	N/A	N/A	29112181\29112194	29111784\29111792
LINE	A_WOLF	G_WOLF	chr21	29134941	29137567	22076963	22076963	TRUE	taaagttgcttata	taaagttgcttata	taaagttgcttata	-revcom2	50	N/A	N/A	LINE/L1	N/A	Forward	L1_Cf	N/A	-	N/A	22076978	22076977	N/A	29137553	29134927	29137554	29134928	FALSE	ctttaaa	1000	22076964-22076977	N/A	29134928\29134941	FALSE	N/A	N/A	29137554\29137567	29137545\29137553
LINE	A_WOLF	G_WOLF	chr21	29138166	29138256	22076374	22076374	TRUE	aagatgagcatatta	aagatgagcatatta	aagatgagcatatta	-revcom2	50	N/A	N/A	LINE/L1	N/A	Forward	L1_Cf	N/A	-	N/A	22076390	22076389	N/A	29138241	29138151	29138242	29138152	FALSE	atcttga	1000	22076375-22076389	N/A	29138152\29138166	FALSE	N/A	N/A	29138242\29138256	29138223\29138241
LINE	A_WOLF	G_WOLF	chr21	29403840	29404232	21794492	21794492	TRUE	aa	aa	aa	-revcom2	50	N/A	N/A	LINE/L1	N/A	Forward	L1_Cf	N/A	-	N/A	21794495	21794494	N/A	29404230	29403838	29404231	29403839	FALSE	N/A	1000	21794493-21794494	N/A	29403839\29403840	FALSE	N/A	N/A	29404231\29404232	29404225\29404230
LINE	A_WOLF	G_WOLF	chr21	29738390	29738931	21509388	21509388	TRUE	aaaagtaaataaataa	aaaagtaaataaataa	aaaagtaaataaataa	-revcom2	50	N/A	N/A	LINE/L1	N/A	Forward	L1_Cf	N/A	-	N/A	21509405	21509404	N/A	29738915	29738374	29738916	29738375	FALSE	cttttaa	1000	21509389-21509404	N/A	29738375\29738390	FALSE	N/A	N/A	29738916\29738931	29738911\29738915
LINE	A_WOLF	G_WOLF	chr21	33053248	33053360	18232915	18232915	TRUE	ggtagcaggaatcctt	ggtagcaggaatcctt	ggtagcaggaatcctt	-revcom2	50	N/A	N/A	LINE/L1	N/A	Reverse	L1_Cf	N/A	-	N/A	18232932	18232931	N/A	33053344	33053232	33053345	33053233	TRUE	TCCTTAT	1000	18232916-18232931	N/A	33053233\33053248	FALSE	N/A	N/A	33053345\33053360	33053249\33053264
LINE	A_WOLF	G_WOLF	chr21	35576396	35576742	15696675	15696675	TRUE	agaacaggagttttt	agaacaggagttttt	agaacaggagttttt	-revcom2	50	N/A	N/A	LINE/L1	N/A	Reverse	L1_Cf	N/A	-	N/A	15696691	15696690	N/A	35576727	35576381	35576728	35576382	TRUE	TTTTTAA	1000	15696676-15696690	N/A	35576382\35576396	FALSE	N/A	N/A	35576728\35576742	35576397\35576421
LINE	A_WOLF	G_WOLF	chr21	38398757	38405062	12882465	12882465	TRUE	accatccatgtttt	accatccatgtttt	accatccatgtttt	-revcom2	50	N/A	N/A	LINE/L1	N/A	Reverse	L1MEc	N/A	-	N/A	12882480	12882479	N/A	38405048	38398743	38405049	38398744	FALSE	gttttga	1000	12882466-12882479	N/A	38398744\38398757	FALSE	N/A	N/A	38405049\38405062	38398758\38398766
LINE	A_WOLF	G_WOLF	chr21	41514766	41516266	9754821	9754821	TRUE	acaaatgctgaaatgcc	acaaatgctgaaatgcc	acaaatgctgaaatgcc	-revcom2	50	N/A	N/A	LINE/L1	N/A	Forward	L1_Cf	N/A	-	N/A	9754839	9754838	N/A	41516249	41514749	41516250	41514750	FALSE	TTTGTGT	1000	9754822-9754838	N/A	41514750\41514766	FALSE	N/A	N/A	41516250\41516266	41516241\41516249
LINE	A_WOLF	G_WOLF	chr21	43510596	43516838	7758645	7758645	TRUE	aacttgtgcaaatttctt	aacttgtgcaaatttctt	aacttgtgcaaatttctt	-revcom2	50	N/A	N/A	LINE/L1	N/A	Reverse	L1_Canis1\L1_Canis1	N/A	-	N/A	7758664	7758663	N/A	43516820	43510578	43516821	43510579	FALSE	TTCTTAA	1000	7758646-7758663	N/A	43510579\43510596	FALSE	N/A	N/A	43516821\43516838	43510597\43510606
LINE	A_WOLF	G_WOLF	chr21	43695667	43695871	7580276	7580276	TRUE	N/A	N/A	N/A	-revcom2	50	N/A	N/A	LINE/L1	N/A	Forward	L1_Cf	N/A	-	7580287	7580288	7580276	7580277	43695871	43695667	43695872	43695668	FALSE	N/A	1000	N/A	N/A	N/A\N/A	FALSE	N/A	N/A	N/A\N/A	43695868\43695871
LINE	A_WOLF	G_WOLF	chr21	44968159	44968295	6309341	6309341	TRUE	t	t	t	-revcom2	50	N/A	N/A	LINE/L1	N/A	Reverse	L1_Cf	N/A	-	6309341	6309342	6309333	6309334	44968299	44968159	44968300	44968160	FALSE	N/A	1000	6309333-6309333	N/A	44968160\44968160	FALSE	N/A	N/A	44968300\44968300	44968161\44968165
LINE	A_WOLF	G_WOLF	chr21	45584435	45590769	5691889	5691889	TRUE	tgctttttaactttg	tgctttttaactttg	tgctttttaactttg	-revcom2	50	N/A	N/A	LINE/L1	N/A	Reverse	L1_Cf	N/A	-	N/A	5691905	5691904	N/A	45590754	45584420	45590755	45584421	FALSE	CTTTGAA	1000	5691890-5691904	N/A	45584421\45584435	FALSE	N/A	N/A	45590755\45590769	45584436\45584454
LINE	A_WOLF	G_WOLF	chr21	47050002	47056320	4230206	4230206	TRUE	cacgcttattgtttta	cacgcttattgtttta	cacgcttattgtttta	-revcom2	50	N/A	N/A	LINE/L1	N/A	Reverse	L1_Canis1\L1_Canis1	N/A	-	N/A	4230223	4230222	N/A	47056304	47049986	47056305	47049987	FALSE	TTTTAAT	1000	4230207-4230222	N/A	47049987\47050002	FALSE	N/A	N/A	47056305\47056320	47050003\47050007
LINE	A_WOLF	G_WOLF	chr21	47499271	47500325	3786803	3786803	TRUE	gagaagaacatcag	gagaagaacatcag	gagaagaacatcag	-revcom2	50	N/A	N/A	LINE/L1	N/A	Forward	L1_Cf\L1_Cf	N/A	-	N/A	3786818	3786817	N/A	47500311	47499257	47500312	47499258	FALSE	TTCTCAT	1000	3786804-3786817	N/A	47499258\47499271	FALSE	N/A	N/A	47500312\47500325	47500303\47500307
LINE	A_WOLF	G_WOLF	chr21	48071121	48071538	3212427	3212427	TRUE	gtgagtgtacttcat	gtgagtgtacttcat	gtgagtgtacttcat	-revcom2	50	N/A	N/A	LINE/L1	N/A	Reverse	L1_Cf	N/A	-	N/A	3212443	3212442	N/A	48071523	48071106	48071524	48071107	FALSE	TTCATAA	1000	3212428-3212442	N/A	48071107\48071121	FALSE	N/A	N/A	48071524\48071538	48071122\48071129
LINE	A_WOLF	G_WOLF	chr21	48833840	48834145	2453133	2453133	TRUE	agaaa	agaaa	agaaa	-revcom2	50	N/A	N/A	LINE/L1	N/A	Forward	L1_Cf	N/A	-	N/A	2453139	2453138	N/A	48834140	48833835	48834141	48833836	FALSE	tttctAA	1000	2453134-2453138	N/A	48833836\48833840	FALSE	N/A	N/A	48834141\48834145	48834125\48834140
LINE	A_WOLF	G_WOLF	chr21	50006060	50006118	1278164	1278164	TRUE	taatctt	taatctt	taatctt	-revcom2	50	N/A	N/A	LINE/L1	N/A	Reverse	L1_Cf	N/A	-	N/A	1278172	1278171	N/A	50006111	50006053	50006112	50006054	FALSE	aTCTTAC	1000	1278165-1278171	N/A	50006054\50006060	FALSE	N/A	N/A	50006112\50006118	50006061\50006066
LINE	A_WOLF	G_WOLF	chr21	50013600	50014024	1270694	1270694	TRUE	ggttttctt	ggttttctt	ggttttctt	-revcom2	50	N/A	N/A	LINE/L1	N/A	Reverse	L1_Cf	N/A	-	N/A	1270704	1270703	N/A	50014015	50013591	50014016	50013592	FALSE	tTCTTGC	1000	1270695-1270703	N/A	50013592\50013600	FALSE	N/A	N/A	50014016\50014024	50013601\50013620
LINE	A_WOLF	G_WOLF	chr21	50099094	50100877	1186586	1186586	TRUE	N/A	N/A	N/A	-revcom2	50	N/A	N/A	LINE/L1	N/A	Multiple	L1_Cf\L1_Cf	N/A	-	N/A	1186587	1186586	N/A	50100877	50099094	50100878	50099095	FALSE	N/A	1000	N/A	N/A	N/A\N/A	FALSE	N/A	N/A	N/A\N/A	N/A
LINE	A_WOLF	G_WOLF	chr22	3549154	3555656	5539224	5539224	TRUE	gaaagaacaggtctt	gaaagaacaggtctt	gaaagaacaggtctt	N/A	50	N/A	N/A	LINE/L1	N/A	Reverse	L1_Cf	N/A	+	N/A	5539224	5539225	N/A	3555656	3549154	3555657	3549155	FALSE	GTCTTAA	1000	5539225-5539239	N/A	3549155\3549169	FALSE	N/A	N/A	3555657\3555671	3549170\3549199
LINE	A_WOLF	G_WOLF	chr22	6801071	6801245	8784768	8784768	TRUE	ctttta	ctttta	ctttta	N/A	50	N/A	N/A	LINE/L1	N/A	Reverse	L1_Cf	N/A	+	N/A	8784768	8784769	N/A	6801245	6801071	6801246	6801072	FALSE	ttttaaa	1000	8784769-8784774	N/A	6801072\6801077	FALSE	N/A	N/A	6801246\6801251	6801078\6801087
LINE	A_WOLF	G_WOLF	chr22	7270163	7271523	9253263	9253263	TRUE	aaaaaatacctta	aaaaaatacctta	aaaaaatacctta	N/A	50	N/A	N/A	LINE/L1	N/A	Multiple	L1_Cf\L1_Cf	N/A	+	N/A	9253263	9253264	N/A	7271523	7270163	7271524	7270164	FALSE	N/A	1000	9253264-9253276	N/A	7270164\7270176	FALSE	N/A	N/A	7271524\7271536	N/A
LINE	A_WOLF	G_WOLF	chr22	7378352	7378626	9360063	9360063	TRUE	at	at	at	N/A	50	N/A	N/A	LINE/L1	N/A	Reverse	L1_Cf	N/A	+	9360063	9360061	9360064	9360062	7378626	7378350	7378627	7378351	FALSE	N/A	1000	9360061-9360061\9360064-9360064	N/A	7378350\7378351	FALSE	N/A	N/A	7378626\7378627	7378352\7378359
LINE	A_WOLF	G_WOLF	chr22	8318882	8319137	10310212	10310212	TRUE	agaaatctgtga	agaaatctgtga	agaaatctgtga	N/A	50	N/A	N/A	LINE/L1	N/A	Forward	L1_Cf	N/A	+	N/A	10310212	10310213	N/A	8319137	8318882	8319138	8318883	FALSE	TTTCTAT	1000	10310213-10310224	N/A	8318883\8318894	FALSE	N/A	N/A	8319138\8319149	8319124\8319137
LINE	A_WOLF	G_WOLF	chr22	12286739	12287224	14274154	14274154	TRUE	tttt	tttt	tttt	N/A	50	N/A	N/A	LINE/L1	N/A	Reverse	L1_Cf	N/A	+	14274155	14274154	14274156	14274155	12287225	12286739	12287226	12286740	FALSE	N/A	1000	14274156-14274159	N/A	12286740\12286743	FALSE	N/A	N/A	12287226\12287229	12286747\12286749
LINE	A_WOLF	G_WOLF	chr22	12586666	12586761	14574196	14574196	TRUE	aaaaataagaagtgg	aaaaataagaagtgg	aaaaataagaagtgg	N/A	50	N/A	N/A	LINE/L1	N/A	Forward	L1_Cf	N/A	+	N/A	14574196	14574197	N/A	12586761	12586666	12586762	12586667	FALSE	tttttaa	1000	14574197-14574211	N/A	12586667\12586681	FALSE	N/A	N/A	12586762\12586776	12586756\12586759
LINE	A_WOLF	G_WOLF	chr22	13030343	13031550	15018165	15018165	TRUE	aaaatcagtgtcgtga	aaaatcagtgtcgtga	aaaatcagtgtcgtga	N/A	50	N/A	N/A	LINE/L1	N/A	Forward	L1_Cf	N/A	+	N/A	15018165	15018166	N/A	13031550	13030343	13031551	13030344	TRUE	ATTTTAA	1000	15018166-15018181	N/A	13030344\13030359	FALSE	N/A	N/A	13031551\13031566	13031545\13031550
LINE	A_WOLF	G_WOLF	chr22	13186546	13187135	15172921	15172921	TRUE	cctgacactggttttg	cctgacactggttttg	cctgacactggttttg	N/A	50	N/A	N/A	LINE/L1	N/A	Reverse	L1_Cf	N/A	+	N/A	15172921	15172922	N/A	13187135	13186546	13187136	13186547	FALSE	TTTTgaa	1000	15172922-15172937	N/A	13186547\13186562	FALSE	N/A	N/A	13187136\13187151	13186563\13186578
LINE	A_WOLF	G_WOLF	chr22	13465678	13466631	15453587	15453587	TRUE	tct	tct	tct	N/A	50	N/A	N/A	LINE/L1	N/A	Reverse	L1_Cf	N/A	+	N/A	15453587	15453588	N/A	13466631	13465678	13466632	13465679	FALSE	N/A	1000	15453588-15453590	N/A	13465679\13465681	FALSE	N/A	N/A	13466632\13466634	13465685\13465687
LINE	A_WOLF	G_WOLF	chr22	13503146	13503444	15490105	15490105	TRUE	taaaaga	taaaaga	taaaaga	N/A	50	N/A	N/A	LINE/L1	N/A	Forward	L1_Cf	N/A	+	N/A	15490105	15490106	N/A	13503444	13503146	13503445	13503147	FALSE	ttttaaa	1000	15490106-15490112	N/A	13503147\13503153	FALSE	N/A	N/A	13503445\13503451	13503440\13503444
LINE	A_WOLF	G_WOLF	chr22	13968495	13974896	15960496	15960496	TRUE	gaaaattaaaatgct	gaaaattaaaatgct	gaaaattaaaatgct	N/A	50	N/A	N/A	LINE/L1	N/A	Forward	L1_Cf	N/A	+	N/A	15960496	15960497	N/A	13974896	13968495	13974897	13968496	FALSE	ttttcaa	1000	15960497-15960511	N/A	13968496\13968510	FALSE	N/A	N/A	13974897\13974911	13974858\13974896
LINE	A_WOLF	G_WOLF	chr22	14530387	14530879	16526727	16526727	TRUE	aaagggaatataagg	aaagggaatataagg	aaagggaatataagg	N/A	50	N/A	N/A	LINE/L1	N/A	Forward	L1_Cf	N/A	+	N/A	16526727	16526728	N/A	14530879	14530387	14530880	14530388	FALSE	cctttaa	1000	16526728-16526742	N/A	14530388\14530402	FALSE	N/A	N/A	14530880\14530894	14530871\14530879
LINE	A_WOLF	G_WOLF	chr22	14957266	14958613	16953011	16953011	TRUE	aagaagtaat	aagaagtaat	aagaagtaat	N/A	50	N/A	N/A	LINE/L1	N/A	Forward	L1_Cf	N/A	+	N/A	16953011	16953012	N/A	14958613	14957266	14958614	14957267	FALSE	TTCTTGC	1000	16953012-16953021	N/A	14957267\14957276	FALSE	N/A	N/A	14958614\14958623	14958600\14958613
LINE	A_WOLF	G_WOLF	chr22	16185258	16191616	18181682	18181682	TRUE	tgttttagtaattctt	tgttttagtaattctt	tgttttagtaattctt	N/A	50	N/A	N/A	LINE/L1	N/A	Reverse	L1_Canis1\L1_Canis1	N/A	+	N/A	18181682	18181683	N/A	16191616	16185258	16191617	16185259	FALSE	TTCTTAG	1000	18181683-18181698	N/A	16185259\16185274	FALSE	N/A	N/A	16191617\16191632	16185275\16185290
LINE	A_WOLF	G_WOLF	chr22	18043997	18044167	20039526	20039526	TRUE	tcaaataaatcttt	tcaaataaatcttt	tcaaataaatcttt	N/A	50	N/A	N/A	LINE/L1	N/A	Reverse	L1_Cf	N/A	+	N/A	20039526	20039527	N/A	18044167	18043997	18044168	18043998	FALSE	tctttaa	1000	20039527-20039540	N/A	18043998\18044011	FALSE	N/A	N/A	18044168\18044181	18044012\18044018
LINE	A_WOLF	G_WOLF	chr22	19380653	19381239	21383635	21383635	TRUE	t	t	t	N/A	50	N/A	N/A	LINE/L1	N/A	Reverse	L1_Canis1	N/A	+	N/A	21383635	21383636	N/A	19381239	19380653	19381240	19380654	FALSE	N/A	1000	21383636-21383636	N/A	19380654\19380654	FALSE	N/A	N/A	19381240\19381240	19380656\19380666
LINE	A_WOLF	G_WOLF	chr22	19697134	19698720	21700720	21700720	TRUE	agaaacctctgcaccat	agaaacctctgcaccat	agaaacctctgcaccat	N/A	50	N/A	N/A	LINE/L1	N/A	Forward	L1_Cf	N/A	+	N/A	21700720	21700721	N/A	19698720	19697134	19698721	19697135	FALSE	TTTCTGA	1000	21700721-21700737	N/A	19697135\19697151	FALSE	N/A	N/A	19698721\19698737	19698703\19698720
LINE	A_WOLF	G_WOLF	chr22	22758634	22758693	24771369	24771369	TRUE	accactaaactagccccataa	accactaaactagccccataa	accactaaactagccccataa	N/A	50	N/A	N/A	LINE/L1	N/A	Forward	L1_Carn1	N/A	+	N/A	24771369	24771370	N/A	22758693	22758634	22758694	22758635	TRUE	gtggtca	1000	24771370-24771390	N/A	22758635\22758655	FALSE	N/A	N/A	22758694\22758714	22758693\22758693
LINE	A_WOLF	G_WOLF	chr22	25971724	25972104	27982296	27982296	TRUE	catttcctaaatatcttt	catttcctaaatatcttt	catttcctaaatatcttt	N/A	50	N/A	N/A	LINE/L1	N/A	Reverse	L1_Cf	N/A	+	N/A	27982296	27982297	N/A	25972104	25971724	25972105	25971725	FALSE	TCTTTAA	1000	27982297-27982314	N/A	25971725\25971742	FALSE	N/A	N/A	25972105\25972122	25971743\25971748
LINE	A_WOLF	G_WOLF	chr22	26409965	26411874	28418680	28418680	TRUE	gt	gt	gt	N/A	50	N/A	N/A	LINE/L1	N/A	Reverse	L1_Cf	N/A	+	28418683	28418681	28418684	28418682	26411877	26409966	26411878	26409967	FALSE	N/A	1000	28418681-28418681\28418684-28418684	N/A	26409966\26409967	FALSE	N/A	N/A	26411877\26411878	26409968\26409999
LINE	A_WOLF	G_WOLF	chr22	27254469	27254620	29260861	29260861	TRUE	ct	ct	ct	N/A	50	N/A	N/A	LINE/L1	N/A	Forward	L1_Cf	N/A	+	29260879	29260878	29260880	29260879	27254638	27254486	27254639	27254487	FALSE	N/A	1000	29260878-29260878\29260880-29260880	N/A	27254486\27254487	FALSE	N/A	N/A	27254638\27254639	27254633\27254634
LINE	A_WOLF	G_WOLF	chr22	28758930	28759227	30771569	30771569	TRUE	aagatacaaacttct	aagatacaaacttct	aagatacaaacttct	N/A	50	N/A	N/A	LINE/L1	N/A	Reverse	L1_Cf	N/A	+	N/A	30771569	30771570	N/A	28759227	28758930	28759228	28758931	FALSE	CTTCTGA	1000	30771570-30771584	N/A	28758931\28758945	FALSE	N/A	N/A	28759228\28759242	28758946\28758955
LINE	A_WOLF	G_WOLF	chr22	29373658	29373754	31393146	31393146	TRUE	cactctttct	cactctttct	cactctttct	N/A	50	N/A	N/A	LINE/L1	N/A	Reverse	L1_Cf	N/A	+	N/A	31393146	31393147	N/A	29373754	29373658	29373755	29373659	FALSE	tttctaa	1000	31393147-31393156	N/A	29373659\29373668	FALSE	N/A	N/A	29373755\29373764	29373669\29373689
LINE	A_WOLF	G_WOLF	chr22	29860682	29867000	31878145	31878145	TRUE	gaaaaaaacattttt	gaaaaaaacattttt	gaaaaaaacattttt	N/A	50	N/A	N/A	LINE/L1	N/A	Reverse	L1_Cf	N/A	+	N/A	31878145	31878146	N/A	29867000	29860682	29867001	29860683	FALSE	tttttga	1000	31878146-31878160	N/A	29860683\29860697	FALSE	N/A	N/A	29867001\29867015	29860698\29860701
LINE	A_WOLF	G_WOLF	chr22	31075932	31076437	33091384	33091384	TRUE	atctttta	atctttta	atctttta	N/A	50	N/A	N/A	LINE/L1	N/A	Reverse	L1_Cf	N/A	+	N/A	33091384	33091385	N/A	31076437	31075932	31076438	31075933	FALSE	ttttaaa	1000	33091385-33091392	N/A	31075933\31075940	FALSE	N/A	N/A	31076438\31076445	31075945\31075949
LINE	A_WOLF	G_WOLF	chr22	32320416	32320607	34336248	34336248	TRUE	ctccactgagtatt	ctccactgagtatt	ctccactgagtatt	N/A	50	N/A	N/A	LINE/L1	N/A	Reverse	L1_Cf	N/A	+	N/A	34336248	34336249	N/A	32320607	32320416	32320608	32320417	FALSE	GTATTAA	1000	34336249-34336262	N/A	32320417\32320430	FALSE	N/A	N/A	32320608\32320621	32320431\32320436
LINE	A_WOLF	G_WOLF	chr22	32408330	32414743	34422033	34422033	TRUE	taaaacaaatactac	taaaacaaatactac	taaaacaaatactac	N/A	50	N/A	N/A	LINE/L1	N/A	Forward	L1_Cf\L1_Cf\L1_Carn7	N/A	+	34422034	34422033	34422035	34422034	32414744	32408330	32414745	32408331	TRUE	ttttaaa	1000	34422019-34422033	N/A	32408316\32408330	FALSE	N/A	N/A	32414730\32414744	32414719\32414729
LINE	A_WOLF	G_WOLF	chr22	33629276	33635489	35650427	35650427	TRUE	tgttgaatttgtt	tgttgaatttgtt	tgttgaatttgtt	N/A	50	N/A	N/A	LINE/L1	N/A	Reverse	L1_Canis1	N/A	+	35650427	35650424	35650428	35650425	33635489	33629273	33635490	33629274	FALSE	ttgttat	1000	35650414-35650424\35650428-35650429	N/A	33629263\33629275	FALSE	N/A	N/A	33635479\33635491	33629277\33629283
LINE	A_WOLF	G_WOLF	chr22	33774012	33775180	35788932	35788932	TRUE	taaaatctgcatttctcaa	taaaatctgcatttctcaa	taaaatctgcatttctcaa	N/A	50	N/A	N/A	LINE/L1	N/A	Forward	L1_Cf	N/A	+	N/A	35788932	35788933	N/A	33775180	33774012	33775181	33774013	FALSE	ttttaaa	1000	35788933-35788951	N/A	33774013\33774031	FALSE	N/A	N/A	33775181\33775199	33775168\33775175
LINE	A_WOLF	G_WOLF	chr22	33946224	33946931	35959838	35959838	TRUE	tgcacactctttt	tgcacactctttt	tgcacactctttt	N/A	50	N/A	N/A	LINE/L1	N/A	Reverse	L1_Cf	N/A	+	N/A	35959838	35959839	N/A	33946931	33946224	33946932	33946225	FALSE	CTTTTAT	1000	35959839-35959851	N/A	33946225\33946237	FALSE	N/A	N/A	33946932\33946944	33946238\33946256
LINE	A_WOLF	G_WOLF	chr22	33976771	33980092	35989488	35989488	TRUE	aagaaaaa	aagaaaaa	aagaaaaa	N/A	50	N/A	N/A	LINE/L1	N/A	Forward	L1_Cf	N/A	+	N/A	35989488	35989489	N/A	33980092	33976771	33980093	33976772	FALSE	ttcttaa	1000	35989489-35989496	N/A	33976772\33976779	FALSE	N/A	N/A	33980093\33980100	33980085\33980092
LINE	A_WOLF	G_WOLF	chr22	33992259	33994910	36001633	36001633	TRUE	tgtctggccaaattt	tgtctggccaaattt	tgtctggccaaattt	N/A	50	N/A	N/A	LINE/L1	N/A	Forward	L1_Cf	N/A	+	N/A	36001633	36001634	N/A	33994910	33992259	33994911	33992260	FALSE	AGACAAA	1000	36001634-36001648	N/A	33992260\33992274	FALSE	N/A	N/A	33994911\33994925	33994906\33994908
LINE	A_WOLF	G_WOLF	chr22	35039741	35046015	37042621	37042621	TRUE	tctctgcccatttttt	tctctgcccatttttt	tctctgcccatttttt	N/A	50	N/A	N/A	LINE/L1	N/A	Reverse	L1MA9\L1_Cf	N/A	+	N/A	37042621	37042622	N/A	35046015	35039741	35046016	35039742	TRUE	tttttat	1000	37042622-37042637	N/A	35039742\35039757	FALSE	N/A	N/A	35046016\35046031	35039758\35039763
LINE	A_WOLF	G_WOLF	chr22	35446214	35452505	37442708	37442708	TRUE	agtcaatgtctctt	agtcaatgtctctt	agtcaatgtctctt	N/A	50	N/A	N/A	LINE/L1	N/A	Reverse	L1_Cf	N/A	+	N/A	37442708	37442709	N/A	35452505	35446214	35452506	35446215	FALSE	CTCTTAT	1000	37442709-37442722	N/A	35446215\35446228	FALSE	N/A	N/A	35452506\35452519	35446229\35446236
LINE	A_WOLF	G_WOLF	chr22	39318471	39318682	41315524	41315524	TRUE	a	a	a	N/A	50	N/A	N/A	LINE/L1	N/A	Forward	L1_Cf	N/A	+	N/A	41315524	41315525	N/A	39318682	39318471	39318683	39318472	FALSE	N/A	1000	41315525-41315525	N/A	39318472\39318472	FALSE	N/A	N/A	39318683\39318683	39318679\39318682
LINE	A_WOLF	G_WOLF	chr22	39610151	39616549	41607711	41607711	TRUE	taaaattgttactttga	taaaattgttactttga	taaaattgttactttga	N/A	50	N/A	N/A	LINE/L1	N/A	Forward	L1_Cf\L1_Cf	N/A	+	N/A	41607711	41607712	N/A	39616549	39610151	39616550	39610152	FALSE	TTTTAAC	1000	41607712-41607728	N/A	39610152\39610168	FALSE	N/A	N/A	39616550\39616566	39616540\39616549
LINE	A_WOLF	G_WOLF	chr22	40344714	40351024	42334285	42334285	TRUE	ccaccttgctgtctt	ccaccttgctgtctt	ccaccttgctgtctt	N/A	50	N/A	N/A	LINE/L1	N/A	Reverse	L1_Cf	N/A	+	N/A	42334285	42334286	N/A	40351024	40344714	40351025	40344715	FALSE	GTCTTAA	1000	42334286-42334300	N/A	40344715\40344729	FALSE	N/A	N/A	40351025\40351039	40344730\40344760
LINE	A_WOLF	G_WOLF	chr22	43663158	43664254	45667763	45667763	TRUE	agtttcttatgaaatt	agtttcttatgaaatt	agtttcttatgaaatt	N/A	50	N/A	N/A	LINE/L1	N/A	Multiple	L1_Cf\L1_Cf	N/A	+	N/A	45667763	45667764	N/A	43664254	43663158	43664255	43663159	FALSE	N/A	1000	45667764-45667779	N/A	43663159\43663174	FALSE	N/A	N/A	43664255\43664270	N/A
LINE	A_WOLF	G_WOLF	chr22	44731857	44732052	46733610	46733610	TRUE	gagaaaatg	gagaaaatg	gagaaaatg	N/A	50	N/A	N/A	LINE/L1	N/A	Forward	L1_Cf	N/A	+	46733612	46733610	46733613	46733611	44732054	44731857	44732055	44731858	FALSE	ttctcaa	1000	46733602-46733610	N/A	44731849\44731857	FALSE	N/A	N/A	44732046\44732054	44732037\44732045
LINE	A_WOLF	G_WOLF	chr22	44815971	44816255	46817431	46817431	TRUE	N/A	N/A	N/A	N/A	50	N/A	N/A	LINE/L1	N/A	Reverse	L1_Cf	N/A	+	N/A	46817431	46817432	N/A	44816255	44815971	44816256	44815972	FALSE	N/A	1000	N/A	N/A	N/A\N/A	FALSE	N/A	N/A	N/A\N/A	44815972\44815981
LINE	A_WOLF	G_WOLF	chr22	44969842	44972820	46970619	46970619	TRUE	caaaacttttt	caaaacttttt	caaaacttttt	N/A	50	N/A	N/A	LINE/L1	N/A	Reverse	L1_Cf	N/A	+	N/A	46970619	46970620	N/A	44972820	44969842	44972821	44969843	FALSE	tttttta	1000	46970620-46970630	N/A	44969843\44969853	FALSE	N/A	N/A	44972821\44972831	44969858\44969860
LINE	A_WOLF	G_WOLF	chr22	45024074	45024430	47021716	47021716	TRUE	N/A	N/A	N/A	N/A	50	N/A	N/A	LINE/L1	N/A	Reverse	L1_Cf	N/A	+	47021717	47021716	47021718	47021717	45024431	45024074	45024432	45024075	FALSE	N/A	1000	N/A	N/A	N/A\N/A	FALSE	N/A	N/A	N/A\N/A	45024075\45024081
LINE	A_WOLF	G_WOLF	chr22	47746979	47753313	49753403	49753403	TRUE	caacatgtcagttct	caacatgtcagttct	caacatgtcagttct	N/A	50	N/A	N/A	LINE/L1	N/A	Reverse	L1_Cf	N/A	+	N/A	49753403	49753404	N/A	47753313	47746979	47753314	47746980	FALSE	GTTCTAA	1000	49753404-49753418	N/A	47746980\47746994	FALSE	N/A	N/A	47753314\47753328	47746995\47747012
LINE	A_WOLF	G_WOLF	chr22	48025876	48029326	50025534	50025534	TRUE	ttgaacaaatttttc	ttgaacaaatttttc	ttgaacaaatttttc	N/A	50	N/A	N/A	LINE/L1	N/A	Reverse	L1_Cf	N/A	+	N/A	50025534	50025535	N/A	48029326	48025876	48029327	48025877	FALSE	TTTTCAT	1000	50025535-50025549	N/A	48025877\48025891	FALSE	N/A	N/A	48029327\48029341	48025892\48025917
LINE	A_WOLF	G_WOLF	chr22	51189457	51189703	53187009	53187009	TRUE	agaaataa	agaaataa	agaaataa	N/A	50	N/A	N/A	LINE/L1	N/A	Forward	L1_Cf	N/A	+	N/A	53187009	53187010	N/A	51189703	51189457	51189704	51189458	FALSE	tttctcA	1000	53187010-53187017	N/A	51189458\51189465	FALSE	N/A	N/A	51189704\51189711	51189683\51189703
LINE	A_WOLF	G_WOLF	chr22	51497770	51497932	53502012	53502012	TRUE	aaaacttta	aaaacttta	aaaacttta	N/A	50	N/A	N/A	LINE/L1	N/A	Reverse	L1_Cf	N/A	+	N/A	53502012	53502013	N/A	51497932	51497770	51497933	51497771	FALSE	ctttaat	1000	53502013-53502021	N/A	51497771\51497779	FALSE	N/A	N/A	51497933\51497941	51497783\51497784
LINE	A_WOLF	G_WOLF	chr22	52000027	52000399	54010223	54010223	TRUE	agat	agat	agat	N/A	50	N/A	N/A	LINE/L1	N/A	Forward	L1_Cf	N/A	+	N/A	54010223	54010224	N/A	52000399	52000027	52000400	52000028	FALSE	N/A	1000	54010224-54010227	N/A	52000028\52000031	FALSE	N/A	N/A	52000400\52000403	52000377\52000399
LINE	A_WOLF	G_WOLF	chr22	52650800	52650900	54660354	54660354	TRUE	ctatctctaggttctt	ctatctctaggttctt	ctatctctaggttctt	N/A	50	N/A	N/A	LINE/L1	N/A	Reverse	L1_Cf	N/A	+	N/A	54660354	54660355	N/A	52650900	52650800	52650901	52650801	FALSE	TTCTTCT	500	54660355-54660370	N/A	52650801\52650816	FALSE	N/A	N/A	52650901\52650916	52650817\52650828
LINE	A_WOLF	G_WOLF	chr22	54340810	54341201	56358589	56358589	TRUE	acctgtggccc	acctgtggccc	acctgtggccc	N/A	50	N/A	N/A	LINE/L1	N/A	Reverse	L1_Cf	N/A	+	N/A	56358589	56358590	N/A	54341201	54340810	54341202	54340811	FALSE	GGCCCTT	1000	56358590-56358600	N/A	54340811\54340821	FALSE	N/A	N/A	54341202\54341212	54340823\54340838
LINE	A_WOLF	G_WOLF	chr22	56618080	56618629	58645971	58645971	TRUE	taaaatgaaaattctt	taaaatgaaaattctt	taaaatgaaaattctt	N/A	50	N/A	N/A	LINE/L1	N/A	Reverse	L1_Cf	N/A	+	N/A	58645971	58645972	N/A	56618629	56618080	56618630	56618081	FALSE	ttcttga	1000	58645972-58645987	N/A	56618081\56618096	FALSE	N/A	N/A	56618630\56618645	56618097\56618119
LINE	A_WOLF	G_WOLF	chr22	59238537	59246110	61272845	61272845	TRUE	gcagtcccatttttt	gcagtcccatttttt	gcagtcccatttttt	N/A	50	N/A	N/A	LINE/L1	N/A	Multiple	L1M4\L1_Carn7\L1MEc	N/A	+	N/A	61272845	61272846	N/A	59246110	59238537	59246111	59238538	FALSE	N/A	1000	61272846-61272860	N/A	59238538\59238552	FALSE	N/A	N/A	59246111\59246125	N/A
LINE	A_WOLF	G_WOLF	chr22	61070106	61070312	63103110	63103110	TRUE	aagaacacctgc	aagaacacctgc	aagaacacctgc	N/A	50	N/A	N/A	LINE/L1	N/A	Forward	L1_Cf	N/A	+	N/A	63103110	63103111	N/A	61070312	61070106	61070313	61070107	FALSE	TTCTTGA	1000	63103111-63103122	N/A	61070107\61070118	FALSE	N/A	N/A	61070313\61070324	61070295\61070312
LINE	A_WOLF	G_WOLF	chr23	767902	770826	1004921	1004921	TRUE	ccacaatagccaaactgtgg	ccacaatagccaaactgtgg	ccacaatagccaaactgtgg	N/A	50	N/A	N/A	LINE/L1	N/A	Forward	L1_Canis1\L1_Canis1	N/A	+	N/A	1004921	1004922	N/A	770826	767902	770827	767903	TRUE	tgtggac	1000	1004922-1004941	N/A	767903\767922	FALSE	N/A	N/A	770827\770846	770822\770823
LINE	A_WOLF	G_WOLF	chr23	1005807	1006169	1239608	1239608	TRUE	tgttgtgacttttttt	tgttgtgacttttttt	tgttgtgacttttttt	N/A	50	N/A	N/A	LINE/L1	N/A	Reverse	L1_Cf	N/A	+	N/A	1239608	1239609	N/A	1006169	1005807	1006170	1005808	FALSE	tttttaa	1000	1239609-1239624	N/A	1005808\1005823	FALSE	N/A	N/A	1006170\1006185	1005824\1005830
LINE	A_WOLF	G_WOLF	chr23	3342221	3348426	3569570	3569570	TRUE	ctattccacagttttt	ctattccacagttttt	ctattccacagttttt	N/A	50	N/A	N/A	LINE/L1	N/A	Reverse	L1_Canis1	N/A	+	N/A	3569570	3569571	N/A	3348426	3342221	3348427	3342222	TRUE	tttttaa	1000	3569571-3569586	N/A	3342222\3342237	FALSE	N/A	N/A	3348427\3348442	3342238\3342247
LINE	A_WOLF	G_WOLF	chr23	4084629	4084932	4309704	4309704	TRUE	atgatttagattgagc	atgatttagattgagc	atgatttagattgagc	N/A	50	N/A	N/A	LINE/L1	N/A	Forward	L1_Cf	N/A	+	N/A	4309704	4309705	N/A	4084932	4084629	4084933	4084630	FALSE	ATCATAA	1000	4309705-4309720	N/A	4084630\4084645	FALSE	N/A	N/A	4084933\4084948	4084919\4084932
LINE	A_WOLF	G_WOLF	chr23	4730556	4736902	4953400	4953400	TRUE	aatggtgagttatag	aatggtgagttatag	aatggtgagttatag	N/A	50	N/A	N/A	LINE/L1	N/A	Forward	L1_Cf	N/A	+	N/A	4953400	4953401	N/A	4736902	4730556	4736903	4730557	FALSE	CCATTGT	1000	4953401-4953415	N/A	4730557\4730571	FALSE	N/A	N/A	4736903\4736917	4736876\4736902
LINE	A_WOLF	G_WOLF	chr23	4832864	4839057	5047803	5047803	TRUE	tttata	tttata	tttata	N/A	50	N/A	N/A	LINE/L1	N/A	Forward	L1_Canis1\L1_Canis1	N/A	+	N/A	5047803	5047804	N/A	4839057	4832864	4839058	4832865	FALSE	ataaaca	1000	5047804-5047809	N/A	4832865\4832870	FALSE	N/A	N/A	4839058\4839063	4839049\4839053
LINE	A_WOLF	G_WOLF	chr23	8694119	8700466	8896751	8896751	TRUE	cctctgtccatttctt	cctctgtccatttctt	cctctgtccatttctt	N/A	50	N/A	N/A	LINE/L1	N/A	Reverse	L1MEc\L1MEc	N/A	+	N/A	8896751	8896752	N/A	8700466	8694119	8700467	8694120	FALSE	ttcttga	1000	8896752-8896767	N/A	8694120\8694135	FALSE	N/A	N/A	8700467\8700482	8694136\8694152
LINE	A_WOLF	G_WOLF	chr23	9950957	9957340	10143686	10143686	TRUE	taaaaacctatcttg	taaaaacctatcttg	taaaaacctatcttg	N/A	50	N/A	N/A	LINE/L1	N/A	Forward	L1MEc	N/A	+	N/A	10143686	10143687	N/A	9957340	9950957	9957341	9950958	FALSE	ttttaaa	1000	10143687-10143701	N/A	9950958\9950972	FALSE	N/A	N/A	9957341\9957355	9957325\9957335
LINE	A_WOLF	G_WOLF	chr23	11227334	11227641	11410260	11410260	TRUE	agaaaatagaaagtga	agaaaatagaaagtga	agaaaatagaaagtga	N/A	50	N/A	N/A	LINE/L1	N/A	Forward	L1_Canis1	N/A	+	N/A	11410260	11410261	N/A	11227641	11227334	11227642	11227335	FALSE	TTTCTCT	1000	11410261-11410276	N/A	11227335\11227350	FALSE	N/A	N/A	11227642\11227657	11227618\11227637
LINE	A_WOLF	G_WOLF	chr23	11361943	11368277	11544201	11544201	TRUE	acaagtactggtttaa	acaagtactggtttaa	acaagtactggtttaa	N/A	50	N/A	N/A	LINE/L1	N/A	Forward	L1_Cf	N/A	+	N/A	11544201	11544202	N/A	11368277	11361943	11368278	11361944	FALSE	CTTGTGA	1000	11544202-11544217	N/A	11361944\11361959	FALSE	N/A	N/A	11368278\11368293	11368259\11368277
LINE	A_WOLF	G_WOLF	chr23	11690927	11691373	11867277	11867277	TRUE	taaagatgagtt	taaagatgagtt	taaagatgagtt	N/A	50	N/A	N/A	LINE/L1	N/A	Reverse	L1_Cf	N/A	+	N/A	11867277	11867278	N/A	11691373	11690927	11691374	11690928	FALSE	gagttaa	1000	11867278-11867289	N/A	11690928\11690939	FALSE	N/A	N/A	11691374\11691385	11690940\11690946
LINE	A_WOLF	G_WOLF	chr23	12022514	12022818	12198206	12198206	TRUE	ttttgaacatagctc	ttttgaacatagctc	ttttgaacatagctc	N/A	50	N/A	N/A	LINE/L1	N/A	Forward	L1_Cf	N/A	+	N/A	12198206	12198207	N/A	12022818	12022514	12022819	12022515	FALSE	caaaatt	500	12198207-12198221	N/A	12022515\12022529	FALSE	N/A	N/A	12022819\12022833	12022803\12022814
LINE	A_WOLF	G_WOLF	chr23	14099626	14099719	14276478	14276478	TRUE	ttct	ttct	ttct	N/A	50	N/A	N/A	LINE/L1	N/A	Reverse	L1_Cf	N/A	+	N/A	14276478	14276479	N/A	14099719	14099626	14099720	14099627	FALSE	N/A	1000	14276479-14276482	N/A	14099627\14099630	FALSE	N/A	N/A	14099720\14099723	14099631\14099643
LINE	A_WOLF	G_WOLF	chr23	14907118	14913397	15082260	15082260	TRUE	aaaaataatcataattga	aaaaataatcataattga	aaaaataatcataattga	N/A	50	N/A	N/A	LINE/L1	N/A	Forward	L1_Canis1	N/A	+	N/A	15082260	15082261	N/A	14913397	14907118	14913398	14907119	FALSE	tttttaa	1000	15082261-15082278	N/A	14907119\14907136	FALSE	N/A	N/A	14913398\14913415	14913378\14913397
LINE	A_WOLF	G_WOLF	chr23	15296849	15297030	15465232	15465232	TRUE	agaattacctgagca	agaattacctgagca	agaattacctgagca	N/A	50	N/A	N/A	LINE/L1	N/A	Forward	L1_Cf	N/A	+	N/A	15465232	15465233	N/A	15297030	15296849	15297031	15296850	FALSE	ATTCTAA	1000	15465233-15465247	N/A	15296850\15296864	FALSE	N/A	N/A	15297031\15297045	15297017\15297030
LINE	A_WOLF	G_WOLF	chr23	15932986	15933269	16091851	16091851	TRUE	aaacttaa	aaacttaa	aaacttaa	N/A	50	N/A	N/A	LINE/L1	N/A	Forward	L1_Cf	N/A	+	N/A	16091851	16091852	N/A	15933269	15932986	15933270	15932987	FALSE	agtttaa	1000	16091852-16091859	N/A	15932987\15932994	FALSE	N/A	N/A	15933270\15933277	15933258\15933269
LINE	A_WOLF	G_WOLF	chr23	20718623	20721323	20876076	20876076	TRUE	N/A	N/A	N/A	N/A	50	N/A	N/A	LINE/L1	N/A	Forward	L1_Cf	N/A	+	20876077	20876076	20876078	20876077	20721324	20718623	20721325	20718624	FALSE	N/A	1000	N/A	N/A	N/A\N/A	FALSE	N/A	N/A	N/A\N/A	N/A
LINE	A_WOLF	G_WOLF	chr23	21057653	21057964	21212787	21212787	TRUE	caaaactccaaatttt	caaaactccaaatttt	caaaactccaaatttt	N/A	50	N/A	N/A	LINE/L1	N/A	Reverse	L1_Cf	N/A	+	N/A	21212787	21212788	N/A	21057964	21057653	21057965	21057654	TRUE	attttaa	1000	21212788-21212803	N/A	21057654\21057669	FALSE	N/A	N/A	21057965\21057980	21057674\21057678
LINE	A_WOLF	G_WOLF	chr23	24245646	24246684	24410152	24410152	TRUE	aaataaataaataa	aaataaataaataa	aaataaataaataa	N/A	50	N/A	N/A	LINE/L1	N/A	Forward	L1_Cf	N/A	+	N/A	24410152	24410153	N/A	24246684	24245646	24246685	24245647	FALSE	tattttt	1000	24410153-24410166	N/A	24245647\24245660	FALSE	N/A	N/A	24246685\24246698	24246681\24246683
LINE	A_WOLF	G_WOLF	chr23	25727319	25727911	25890740	25890740	TRUE	tatatattatac	tatatattatac	tatatattatac	N/A	50	N/A	N/A	LINE/L1	N/A	Reverse	L1_Cf	N/A	+	N/A	25890740	25890741	N/A	25727911	25727319	25727912	25727320	FALSE	tatactt	1000	25890741-25890752	N/A	25727320\25727331	FALSE	N/A	N/A	25727912\25727923	25727333\25727346
LINE	A_WOLF	G_WOLF	chr23	27008988	27009841	27174554	27174554	TRUE	aa	aa	aa	N/A	50	N/A	N/A	LINE/L1	N/A	Forward	L1_Cf	N/A	+	N/A	27174554	27174555	N/A	27009841	27008988	27009842	27008989	FALSE	N/A	1000	27174555-27174556	N/A	27008989\27008990	FALSE	N/A	N/A	27009842\27009843	27009827\27009841
LINE	A_WOLF	G_WOLF	chr23	27735345	27735939	27899126	27899126	TRUE	cctgagattatttct	cctgagattatttct	cctgagattatttct	N/A	50	N/A	N/A	LINE/L1	N/A	Reverse	L1_Cf	N/A	+	N/A	27899126	27899127	N/A	27735939	27735345	27735940	27735346	FALSE	TTTCTGA	1000	27899127-27899141	N/A	27735346\27735360	FALSE	N/A	N/A	27735940\27735954	27735366\27735378
LINE	A_WOLF	G_WOLF	chr23	27898547	27898841	28061252	28061252	TRUE	tgtcatgtctggttct	tgtcatgtctggttct	tgtcatgtctggttct	N/A	50	N/A	N/A	LINE/L1	N/A	Reverse	L1_Cf	N/A	+	N/A	28061252	28061253	N/A	27898841	27898547	27898842	27898548	FALSE	gttctga	1000	28061253-28061268	N/A	27898548\27898563	FALSE	N/A	N/A	27898842\27898857	27898564\27898601
LINE	A_WOLF	G_WOLF	chr23	28346809	28347094	28509587	28509587	TRUE	aaagaagggacttgg	aaagaagggacttgg	aaagaagggacttgg	N/A	50	N/A	N/A	LINE/L1	N/A	Forward	L1_Cf	N/A	+	N/A	28509587	28509588	N/A	28347094	28346809	28347095	28346810	FALSE	TCTTTAA	1000	28509588-28509602	N/A	28346810\28346824	FALSE	N/A	N/A	28347095\28347109	28347082\28347094
LINE	A_WOLF	G_WOLF	chr23	32579446	32579744	32772946	32772946	TRUE	taaacataagtacc	taaacataagtacc	taaacataagtacc	N/A	50	N/A	N/A	LINE/L1	N/A	Forward	L1_Cf	N/A	+	N/A	32772946	32772947	N/A	32579744	32579446	32579745	32579447	FALSE	GTTTAAA	1000	32772947-32772960	N/A	32579447\32579460	FALSE	N/A	N/A	32579745\32579758	32579736\32579744
LINE	A_WOLF	G_WOLF	chr23	32731464	32732226	32924828	32924828	TRUE	aagaatcagtggcctaa	aagaatcagtggcctaa	aagaatcagtggcctaa	N/A	50	N/A	N/A	LINE/L1	N/A	Forward	L1_Cf	N/A	+	N/A	32924828	32924829	N/A	32732226	32731464	32732227	32731465	FALSE	ttcttaa	1000	32924829-32924845	N/A	32731465\32731481	FALSE	N/A	N/A	32732227\32732243	32732202\32732226
LINE	A_WOLF	G_WOLF	chr23	32792556	32792945	32984964	32984964	TRUE	aaaagacttcatgttg	aaaagacttcatgttg	aaaagacttcatgttg	N/A	50	N/A	N/A	LINE/L1	N/A	Forward	L1_Cf	N/A	+	N/A	32984964	32984965	N/A	32792945	32792556	32792946	32792557	FALSE	CTTTTAA	1000	32984965-32984980	N/A	32792557\32792572	FALSE	N/A	N/A	32792946\32792961	32792937\32792945
LINE	A_WOLF	G_WOLF	chr23	35616651	35616936	35791626	35791626	TRUE	tgtcattgatttct	tgtcattgatttct	tgtcattgatttct	N/A	50	N/A	N/A	LINE/L1	N/A	Reverse	L1_Cf	N/A	+	N/A	35791626	35791627	N/A	35616936	35616651	35616937	35616652	TRUE	tttctgc	1000	35791627-35791640	N/A	35616652\35616665	FALSE	N/A	N/A	35616937\35616950	35616666\35616682
LINE	A_WOLF	G_WOLF	chr23	36925598	36927693	37104308	37104308	TRUE	ataaatagaaaagttcc	ataaatagaaaagttcc	ataaatagaaaagttcc	N/A	50	N/A	N/A	LINE/L1	N/A	Forward	L1_Cf	N/A	+	N/A	37104308	37104309	N/A	36927693	36925598	36927694	36925599	FALSE	TTTATAG	1000	37104309-37104325	N/A	36925599\36925615	FALSE	N/A	N/A	36927694\36927710	36927640\36927693
LINE	A_WOLF	G_WOLF	chr23	37017261	37023584	37193769	37193769	TRUE	gaaaaaggaaatgagg	gaaaaaggaaatgagg	gaaaaaggaaatgagg	N/A	50	N/A	N/A	LINE/L1	N/A	Forward	L1MEc\L1MEc	N/A	+	N/A	37193769	37193770	N/A	37023584	37017261	37023585	37017262	FALSE	ttttcaa	1000	37193770-37193785	N/A	37017262\37017277	FALSE	N/A	N/A	37023585\37023600	37023564\37023584
LINE	A_WOLF	G_WOLF	chr23	39155726	39157876	39319652	39319652	TRUE	gattttcttgataccttttctt	gattttcttgataccttttctt	gattttcttgataccttttctt	N/A	50	N/A	N/A	LINE/L1	N/A	Reverse	L1_Canis1	N/A	+	N/A	39319652	39319653	N/A	39157876	39155726	39157877	39155727	FALSE	TTCTTAT	1000	39319653-39319674	N/A	39155727\39155748	FALSE	N/A	N/A	39157877\39157898	39155750\39155750
LINE	A_WOLF	G_WOLF	chr23	40316794	40323114	40477428	40477428	TRUE	ggatatggacatttta	ggatatggacatttta	ggatatggacatttta	N/A	50	N/A	N/A	LINE/L1	N/A	Reverse	L1_Cf	N/A	+	N/A	40477428	40477429	N/A	40323114	40316794	40323115	40316795	FALSE	ttttaaa	1000	40477429-40477444	N/A	40316795\40316810	FALSE	N/A	N/A	40323115\40323130	40316811\40316814
LINE	A_WOLF	G_WOLF	chr23	40896409	40896638	41053090	41053090	TRUE	cccaagaaatagattctt	cccaagaaatagattctt	cccaagaaatagattctt	N/A	50	N/A	N/A	LINE/L1	N/A	Reverse	L1_Cf	N/A	+	N/A	41053090	41053091	N/A	40896638	40896409	40896639	40896410	FALSE	ttcttaa	1000	41053091-41053108	N/A	40896410\40896427	FALSE	N/A	N/A	40896639\40896656	40896428\40896452
LINE	A_WOLF	G_WOLF	chr23	41470783	41472594	41626179	41626179	TRUE	aagaaag	aagaaag	aagaaag	N/A	50	N/A	N/A	LINE/L1	N/A	Forward	L1_Cf	N/A	+	N/A	41626179	41626180	N/A	41472594	41470783	41472595	41470784	FALSE	ttcttat	1000	41626180-41626186	N/A	41470784\41470790	FALSE	N/A	N/A	41472595\41472601	41472578\41472592
LINE	A_WOLF	G_WOLF	chr23	42402290	42404044	42564203	42564203	TRUE	agaaaagttggatg	agaaaagttggatg	agaaaagttggatg	N/A	50	N/A	N/A	LINE/L1	N/A	Forward	L1_Cf	N/A	+	N/A	42564203	42564204	N/A	42404044	42402290	42404045	42402291	FALSE	TTTCTAA	1000	42564204-42564217	N/A	42402291\42402304	FALSE	N/A	N/A	42404045\42404058	42404024\42404044
LINE	A_WOLF	G_WOLF	chr23	44390738	44391428	44558864	44558864	TRUE	tcatttcactttt	tcatttcactttt	tcatttcactttt	N/A	50	N/A	N/A	LINE/L1	N/A	Multiple	L1_Cf\L1_Cf	N/A	+	N/A	44558864	44558865	N/A	44391428	44390738	44391429	44390739	FALSE	N/A	1000	44558865-44558877	N/A	44390739\44390751	FALSE	N/A	N/A	44391429\44391441	N/A
LINE	A_WOLF	G_WOLF	chr23	44434470	44435348	44602049	44602049	TRUE	aaaatagc	aaaatagc	aaaatagc	N/A	50	N/A	N/A	LINE/L1	N/A	Forward	L1_Cf	N/A	+	N/A	44602049	44602050	N/A	44435348	44434470	44435349	44434471	FALSE	attttat	1000	44602050-44602057	N/A	44434471\44434478	FALSE	N/A	N/A	44435349\44435356	44435342\44435348
LINE	A_WOLF	G_WOLF	chr23	47587195	47587394	47755147	47755147	TRUE	cattta	cattta	cattta	N/A	50	N/A	N/A	LINE/L1	N/A	Reverse	L1_Cf	N/A	+	N/A	47755147	47755148	N/A	47587394	47587195	47587395	47587196	FALSE	atttaaa	1000	47755148-47755153	N/A	47587196\47587201	FALSE	N/A	N/A	47587395\47587400	47587202\47587213
LINE	A_WOLF	G_WOLF	chr23	47969266	47971045	48140628	48140628	TRUE	taaaagttgagaacc	taaaagttgagaacc	taaaagttgagaacc	N/A	50	N/A	N/A	LINE/L1	N/A	Forward	L1_Cf	N/A	+	N/A	48140628	48140629	N/A	47971045	47969266	47971046	47969267	FALSE	TTTTAGA	1000	48140629-48140643	N/A	47969267\47969281	FALSE	N/A	N/A	47971046\47971060	47971042\47971045
LINE	A_WOLF	G_WOLF	chr23	49178394	49178770	49353319	49353319	TRUE	aa	aa	aa	N/A	50	N/A	N/A	LINE/L1	N/A	Forward	L1_Cf\L1_Carn2	N/A	+	N/A	49353319	49353320	N/A	49178770	49178394	49178771	49178395	FALSE	N/A	1000	49353320-49353321	N/A	49178395\49178396	FALSE	N/A	N/A	49178771\49178772	49178758\49178770
LINE	A_WOLF	G_WOLF	chr23	50439766	50439917	50612317	50612317	TRUE	tttaccaacatgttt	tttaccaacatgttt	tttaccaacatgttt	N/A	50	N/A	N/A	LINE/L1	N/A	Reverse	L1_Cf	N/A	+	N/A	50612317	50612318	N/A	50439917	50439766	50439918	50439767	FALSE	TGTTTGA	1000	50612318-50612332	N/A	50439767\50439781	FALSE	N/A	N/A	50439918\50439932	50439782\50439791
LINE	A_WOLF	G_WOLF	chr23	51037509	51038025	51205408	51205408	TRUE	aaaaatggttg	aaaaatggttg	aaaaatggttg	N/A	50	N/A	N/A	LINE/L1	N/A	Forward	L1_Cf	N/A	+	N/A	51205408	51205409	N/A	51038025	51037509	51038026	51037510	FALSE	TTTTTAA	1000	51205409-51205419	N/A	51037510\51037520	FALSE	N/A	N/A	51038026\51038036	51038023\51038025
LINE	A_WOLF	G_WOLF	chr24	2210455	2216768	3978212	3978212	TRUE	gagaaaagacagtct	gagaaaagacagtct	gagaaaagacagtct	N/A	50	N/A	N/A	LINE/L1	N/A	Forward	L1MEc	N/A	+	N/A	3978212	3978213	N/A	2216768	2210455	2216769	2210456	FALSE	ttctcca	1000	3978213-3978227	N/A	2210456\2210470	FALSE	N/A	N/A	2216769\2216783	2216758\2216768
LINE	A_WOLF	G_WOLF	chr24	3666506	3672858	5433468	5433468	TRUE	atagaagtgtatcg	atagaagtgtatcg	atagaagtgtatcg	N/A	50	N/A	N/A	LINE/L1	N/A	Forward	L1_Cf	N/A	+	N/A	5433468	5433469	N/A	3672858	3666506	3672859	3666507	FALSE	tctatat	1000	5433469-5433482	N/A	3666507\3666520	FALSE	N/A	N/A	3672859\3672872	3672840\3672858
LINE	A_WOLF	G_WOLF	chr24	4246368	4252642	6006589	6006589	TRUE	gggactacattttct	gggactacattttct	gggactacattttct	N/A	50	N/A	N/A	LINE/L1	N/A	Reverse	L1MEc	N/A	+	N/A	6006589	6006590	N/A	4252642	4246368	4252643	4246369	FALSE	TTTCTAT	1000	6006590-6006604	N/A	4246369\4246383	FALSE	N/A	N/A	4252643\4252657	4246384\4246397
LINE	A_WOLF	G_WOLF	chr24	5630399	5630760	7398164	7398164	TRUE	gtccctcacctttttg	gtccctcacctttttg	gtccctcacctttttg	N/A	50	N/A	N/A	LINE/L1	N/A	Reverse	L1_Cf	N/A	+	N/A	7398164	7398165	N/A	5630760	5630399	5630761	5630400	FALSE	TTTTGGG	1000	7398165-7398180	N/A	5630400\5630415	FALSE	N/A	N/A	5630761\5630776	5630416\5630450
LINE	A_WOLF	G_WOLF	chr24	5982138	5988719	7749246	7749246	TRUE	taaaaatcaaaaaga	taaaaatcaaaaaga	taaaaatcaaaaaga	N/A	50	N/A	N/A	LINE/L1	N/A	Forward	L1MEc\L1MEc	N/A	+	N/A	7749246	7749247	N/A	5988719	5982138	5988720	5982139	FALSE	ttttaaa	1000	7749247-7749261	N/A	5982139\5982153	FALSE	N/A	N/A	5988720\5988734	5988710\5988719
LINE	A_WOLF	G_WOLF	chr24	6297662	6298152	8058196	8058196	TRUE	agaatagagtgtttt	agaatagagtgtttt	agaatagagtgtttt	N/A	50	N/A	N/A	LINE/L1	N/A	Reverse	L1_Cf\L1_Cf	N/A	+	N/A	8058196	8058197	N/A	6298152	6297662	6298153	6297663	FALSE	GTTTTGT	1000	8058197-8058211	N/A	6297663\6297677	FALSE	N/A	N/A	6298153\6298167	6297678\6297688
LINE	A_WOLF	G_WOLF	chr24	8023633	8023976	9785455	9785455	TRUE	taatttagg	taatttagg	taatttagg	N/A	50	N/A	N/A	LINE/L1	N/A	Forward	L1_Cf	N/A	+	N/A	9785455	9785456	N/A	8023976	8023633	8023977	8023634	FALSE	aattaaa	1000	9785456-9785464	N/A	8023634\8023642	FALSE	N/A	N/A	8023977\8023985	8023967\8023976
LINE	A_WOLF	G_WOLF	chr24	8856748	8863087	10616551	10616551	TRUE	tctccagagctttta	tctccagagctttta	tctccagagctttta	N/A	50	N/A	N/A	LINE/L1	N/A	Reverse	L1_Cf	N/A	+	N/A	10616551	10616552	N/A	8863087	8856748	8863088	8856749	TRUE	TTTTAGA	1000	10616552-10616566	N/A	8856749\8856763	FALSE	N/A	N/A	8863088\8863102	8856764\8856800
LINE	A_WOLF	G_WOLF	chr24	10171879	10174121	11937339	11937339	TRUE	tcaggttttggggacca	tcaggttttggggacca	tcaggttttggggacca	N/A	50	N/A	N/A	LINE/L1	N/A	Reverse	L1_Cf	N/A	+	N/A	11937339	11937340	N/A	10174121	10171879	10174122	10171880	FALSE	GACCAAA	1000	11937340-11937356	N/A	10171880\10171896	FALSE	N/A	N/A	10174122\10174138	10171897\10171898
LINE	A_WOLF	G_WOLF	chr24	12784184	12785365	14548104	14548104	TRUE	cctttctgattttct	cctttctgattttct	cctttctgattttct	N/A	50	N/A	N/A	LINE/L1	N/A	Reverse	L1_Cf	N/A	+	N/A	14548104	14548105	N/A	12785365	12784184	12785366	12784185	FALSE	TTTCTAA	1000	14548105-14548119	N/A	12784185\12784199	FALSE	N/A	N/A	12785366\12785380	12784200\12784209
LINE	A_WOLF	G_WOLF	chr24	13962498	13962764	15725453	15725453	TRUE	ca	ca	ca	N/A	50	N/A	N/A	LINE/L1	N/A	Forward	L1_Cf	N/A	+	N/A	15725453	15725454	N/A	13962764	13962498	13962765	13962499	FALSE	N/A	1000	15725454-15725455	N/A	13962499\13962500	FALSE	N/A	N/A	13962765\13962766	13962752\13962764
LINE	A_WOLF	G_WOLF	chr24	14528266	14528592	16290007	16290007	TRUE	agaaatctgtgta	agaaatctgtgta	agaaatctgtgta	N/A	50	N/A	N/A	LINE/L1	N/A	Multiple	L1_Cf\L1ME4b	N/A	+	N/A	16290007	16290008	N/A	14528592	14528266	14528593	14528267	TRUE	N/A	1000	16290008-16290020	N/A	14528267\14528279	FALSE	N/A	N/A	14528593\14528605	N/A
LINE	A_WOLF	G_WOLF	chr24	21275610	21275960	23040824	23040824	TRUE	aaattgtgttaag	aaattgtgttaag	aaattgtgttaag	N/A	50	N/A	N/A	LINE/L1	N/A	Forward	L1_Cf	N/A	+	N/A	23040824	23040825	N/A	21275960	21275610	21275961	21275611	TRUE	aatttct	1000	23040825-23040837	N/A	21275611\21275623	FALSE	N/A	N/A	21275961\21275973	21275950\21275955
LINE	A_WOLF	G_WOLF	chr24	25723176	25723491	27485299	27485299	TRUE	gagaaaaaagatt	gagaaaaaagatt	gagaaaaaagatt	N/A	50	N/A	N/A	LINE/L1	N/A	Reverse	L1_Cf	N/A	+	N/A	27485299	27485300	N/A	25723491	25723176	25723492	25723177	FALSE	AGATTAT	1000	27485300-27485312	N/A	25723177\25723189	FALSE	N/A	N/A	25723492\25723504	25723190\25723200
LINE	A_WOLF	G_WOLF	chr24	27558103	27558290	29333537	29333537	TRUE	taaaattaaaaaaatt	taaaattaaaaaaatt	taaaattaaaaaaatt	N/A	50	N/A	N/A	LINE/L1	N/A	Forward	L1_Cf	N/A	+	N/A	29333537	29333538	N/A	27558290	27558103	27558291	27558104	FALSE	ttttaaa	1000	29333538-29333553	N/A	27558104\27558119	FALSE	N/A	N/A	27558291\27558306	27558283\27558290
LINE	A_WOLF	G_WOLF	chr24	30312846	30319176	32087688	32087688	TRUE	caaaactggaatatttg	caaaactggaatatttg	caaaactggaatatttg	N/A	50	N/A	N/A	LINE/L1	N/A	Forward	L1MEc	N/A	+	N/A	32087688	32087689	N/A	30319176	30312846	30319177	30312847	FALSE	TTTTGAA	1000	32087689-32087705	N/A	30312847\30312863	FALSE	N/A	N/A	30319177\30319193	30319150\30319176
LINE	A_WOLF	G_WOLF	chr24	31231972	31238307	33000959	33000959	TRUE	cccttcaatatttc	cccttcaatatttc	cccttcaatatttc	N/A	50	N/A	N/A	LINE/L1	N/A	Reverse	L1MEc	N/A	+	N/A	33000959	33000960	N/A	31238307	31231972	31238308	31231973	FALSE	ATTTCAC	1000	33000960-33000973	N/A	31231973\31231986	FALSE	N/A	N/A	31238308\31238321	31231987\31232007
LINE	A_WOLF	G_WOLF	chr24	36782042	36782253	38558418	38558418	TRUE	aaattctccctcta	aaattctccctcta	aaattctccctcta	N/A	50	N/A	N/A	LINE/L1	N/A	Forward	L1_Cf	N/A	+	N/A	38558418	38558419	N/A	36782253	36782042	36782254	36782043	FALSE	AATTTAA	1000	38558419-38558432	N/A	36782043\36782056	FALSE	N/A	N/A	36782254\36782267	36782247\36782253
LINE	A_WOLF	G_WOLF	chr24	38159078	38159295	39935700	39935700	TRUE	agaagttacacaccata	agaagttacacaccata	agaagttacacaccata	N/A	50	N/A	N/A	LINE/L1	N/A	Forward	L1_Cf	N/A	+	N/A	39935700	39935701	N/A	38159295	38159078	38159296	38159079	FALSE	CTTCTAT	1000	39935701-39935717	N/A	38159079\38159095	FALSE	N/A	N/A	38159296\38159312	38159284\38159295
LINE	A_WOLF	G_WOLF	chr24	39080300	39080883	40854813	40854813	TRUE	aca	aca	aca	N/A	50	N/A	N/A	LINE/L1	N/A	Forward	L1_Cf	N/A	+	N/A	40854813	40854814	N/A	39080883	39080300	39080884	39080301	FALSE	N/A	1000	40854814-40854816	N/A	39080301\39080303	FALSE	N/A	N/A	39080884\39080886	39080867\39080883
LINE	A_WOLF	G_WOLF	chr24	40405107	40405385	42177957	42177957	TRUE	gagagtcagacactt	gagagtcagacactt	gagagtcagacactt	N/A	50	N/A	N/A	LINE/L1	N/A	Reverse	L1_Cf	N/A	+	N/A	42177957	42177958	N/A	40405385	40405107	40405386	40405108	FALSE	cacttaa	1000	42177958-42177972	N/A	40405108\40405122	FALSE	N/A	N/A	40405386\40405400	40405123\40405128
LINE	A_WOLF	G_WOLF	chr24	40442185	40448573	42214739	42214739	TRUE	a	a	a	N/A	50	N/A	N/A	LINE/L1	N/A	Forward	L1_Cf	N/A	+	42214743	42214742	42214744	42214743	40448577	40442188	40448578	40442189	FALSE	N/A	1000	42214744-42214744	N/A	40442189\40442189	FALSE	N/A	N/A	40448578\40448578	40448561\40448575
LINE	A_WOLF	G_WOLF	chr24	41923867	41924244	43696316	43696316	TRUE	tgaattgcagtttg	tgaattgcagtttg	tgaattgcagtttg	N/A	50	N/A	N/A	LINE/L1	N/A	Forward	L1_Cf	N/A	+	N/A	43696316	43696317	N/A	41924244	41923867	41924245	41923868	FALSE	ATTCAGA	1000	43696317-43696330	N/A	41923868\41923881	FALSE	N/A	N/A	41924245\41924258	41924230\41924244
LINE	A_WOLF	G_WOLF	chr25	4570742	4577116	47100990	47100990	TRUE	ccaccatcttg	ccaccatcttg	ccaccatcttg	-revcom2	50	N/A	N/A	LINE/L1	N/A	Reverse	L1MEc	N/A	-	N/A	47101002	47101001	N/A	4577105	4570731	4577106	4570732	FALSE	tCTTGGT	1000	47100991-47101001	N/A	4570732\4570742	FALSE	N/A	N/A	4577106\4577116	4570743\4570750
LINE	A_WOLF	G_WOLF	chr25	4928794	4929622	46748583	46748583	TRUE	cagtttggtcttttg	cagtttggtcttttg	cagtttggtcttttg	-revcom2	50	N/A	N/A	LINE/L1	N/A	Reverse	L1MEd\L1M2	N/A	-	N/A	46748599	46748598	N/A	4929607	4928779	4929608	4928780	TRUE	TTTTGGA	1000	46748584-46748598	N/A	4928780\4928794	FALSE	N/A	N/A	4929608\4929622	4928795\4928811
LINE	A_WOLF	G_WOLF	chr25	5270997	5277322	46408098	46408098	TRUE	taaaagtctatattg	taaaagtctatattg	taaaagtctatattg	-revcom2	50	N/A	N/A	LINE/L1	N/A	Forward	L1_Cf	N/A	-	N/A	46408114	46408113	N/A	5277307	5270982	5277308	5270983	FALSE	ttttaaa	1000	46408099-46408113	N/A	5270983\5270997	FALSE	N/A	N/A	5277308\5277322	5277298\5277307
LINE	A_WOLF	G_WOLF	chr25	7737705	7738014	43942032	43942032	TRUE	tg	tg	tg	-revcom2	50	N/A	N/A	LINE/L1	N/A	Forward	L1_Cf	N/A	-	43942034	43942035	43942032	43942033	7738014	7737703	7738015	7737704	FALSE	N/A	1000	43942035-43942035\43942032-43942032	N/A	7737703\7737704	FALSE	N/A	N/A	7738014\7738015	7738009\7738009
LINE	A_WOLF	G_WOLF	chr25	10045542	10045941	41623795	41623795	TRUE	aaaaggtatgtcaacca	aaaaggtatgtcaacca	aaaaggtatgtcaacca	-revcom2	50	N/A	N/A	LINE/L1	N/A	Forward	L1_Cf	N/A	-	N/A	41623813	41623812	N/A	10045924	10045525	10045925	10045526	FALSE	CTTTTAA	1000	41623796-41623812	N/A	10045526\10045542	FALSE	N/A	N/A	10045925\10045941	10045918\10045924
LINE	A_WOLF	G_WOLF	chr25	10134576	10140939	41535202	41535202	TRUE	tcaaatatacctttc	tcaaatatacctttc	tcaaatatacctttc	-revcom2	50	N/A	N/A	LINE/L1	N/A	Reverse	L1MEc	N/A	-	N/A	41535218	41535217	N/A	10140924	10134561	10140925	10134562	FALSE	CTTTCAA	1000	41535203-41535217	N/A	10134562\10134576	FALSE	N/A	N/A	10140925\10140939	10134577\10134629
LINE	A_WOLF	G_WOLF	chr25	10973776	10980013	40702221	40702221	TRUE	aaaacactgtctt	aaaacactgtctt	aaaacactgtctt	-revcom2	50	N/A	N/A	LINE/L1	N/A	Forward	L1_Canis1	N/A	-	N/A	40702235	40702234	N/A	10980000	10973763	10980001	10973764	FALSE	GTTTTAT	1000	40702222-40702234	N/A	10973764\10973776	FALSE	N/A	N/A	10980001\10980013	10979992\10980000
LINE	A_WOLF	G_WOLF	chr25	11828156	11828445	39860202	39860202	TRUE	ccttttactattatttttt	ccttttactattatttttt	ccttttactattatttttt	-revcom2	50	N/A	N/A	LINE/L1	N/A	Reverse	L1_Cf	N/A	-	N/A	39860222	39860221	N/A	11828426	11828137	11828427	11828138	FALSE	tttttaa	1000	39860203-39860221	N/A	11828138\11828156	FALSE	N/A	N/A	11828427\11828445	11828162\11828167
LINE	A_WOLF	G_WOLF	chr25	12724082	12724401	38963092	38963092	TRUE	aaaattatttggtt	aaaattatttggtt	aaaattatttggtt	-revcom2	50	N/A	N/A	LINE/L1	N/A	Forward	L1_Cf	N/A	-	N/A	38963107	38963106	N/A	12724387	12724068	12724388	12724069	FALSE	attttaa	1000	38963093-38963106	N/A	12724069\12724082	FALSE	N/A	N/A	12724388\12724401	12724384\12724387
LINE	A_WOLF	G_WOLF	chr25	12866615	12870118	38818623	38818623	TRUE	aagaaaaatgtgcctg	aagaaaaatgtgcctg	aagaaaaatgtgcctg	-revcom2	50	N/A	N/A	LINE/L1	N/A	Forward	L1_Cf	N/A	-	N/A	38818640	38818639	N/A	12870102	12866599	12870103	12866600	FALSE	TTCTTGA	1000	38818624-38818639	N/A	12866600\12866615	FALSE	N/A	N/A	12870103\12870118	12870088\12870102
LINE	A_WOLF	G_WOLF	chr25	13352357	13358660	38336525	38336525	TRUE	aagattgctaattagtg	aagattgctaattagtg	aagattgctaattagtg	-revcom2	50	N/A	N/A	LINE/L1	N/A	Forward	L1_Cf	N/A	-	N/A	38336543	38336542	N/A	13358643	13352340	13358644	13352341	FALSE	ATCTTGA	1000	38336526-38336542	N/A	13352341\13352357	FALSE	N/A	N/A	13358644\13358660	13358632\13358643
LINE	A_WOLF	G_WOLF	chr25	13546064	13546844	38150010	38150010	TRUE	tcatgagagacctt	tcatgagagacctt	tcatgagagacctt	-revcom2	50	N/A	N/A	LINE/L1	N/A	Reverse	L1_Cf	N/A	-	N/A	38150025	38150024	N/A	13546830	13546050	13546831	13546051	FALSE	accTTAA	1000	38150011-38150024	N/A	13546051\13546064	FALSE	N/A	N/A	13546831\13546844	13546065\13546073
LINE	A_WOLF	G_WOLF	chr25	14993485	14999814	36702600	36702600	TRUE	ttatttgtgctgttcctttttta	ttatttgtgctgttcctttttta	ttatttgtgctgttcctttttta	-revcom2	50	N/A	N/A	LINE/L1	N/A	Reverse	L1_Cf	N/A	-	N/A	36702624	36702623	N/A	14999791	14993462	14999792	14993463	FALSE	ttttaat	1000	36702601-36702623	N/A	14993463\14993485	FALSE	N/A	N/A	14999792\14999814	14993490\14993499
LINE	A_WOLF	G_WOLF	chr25	15636354	15637617	36065587	36065587	TRUE	attttt	attttt	attttt	-revcom2	50	N/A	N/A	LINE/L1	N/A	Reverse	L1_Cf	N/A	-	N/A	36065594	36065593	N/A	15637611	15636348	15637612	15636349	FALSE	tttttgt	1000	36065588-36065593	N/A	15636349\15636354	FALSE	N/A	N/A	15637612\15637617	15636355\15636365
LINE	A_WOLF	G_WOLF	chr25	19123616	19124109	32581966	32581966	TRUE	tttt	tttt	tttt	-revcom2	50	N/A	N/A	LINE/L1	N/A	Forward	L1_Cf	N/A	-	32581968	32581969	32581967	32581968	19124108	19123614	19124109	19123615	FALSE	N/A	1000	32581969-32581972	N/A	19123611\19123614	FALSE	N/A	N/A	19124105\19124108	19124101\19124102
LINE	A_WOLF	G_WOLF	chr25	20222651	20228982	31476443	31476443	TRUE	cagttatcagaattta	cagttatcagaattta	cagttatcagaattta	-revcom2	50	N/A	N/A	LINE/L1	N/A	Reverse	L1_Cf	N/A	-	N/A	31476460	31476459	N/A	20228966	20222635	20228967	20222636	FALSE	ATTTAAA	250	31476444-31476459	N/A	20222636\20222651	FALSE	N/A	N/A	20228967\20228982	20222652\20222672
LINE	A_WOLF	G_WOLF	chr25	21429422	21430690	30268974	30268974	TRUE	ttat	ttat	ttat	-revcom2	50	N/A	N/A	LINE/L1	N/A	Reverse	L1_Cf	N/A	-	N/A	30268979	30268978	N/A	21430686	21429418	21430687	21429419	FALSE	N/A	1000	30268975-30268978	N/A	21429419\21429422	FALSE	N/A	N/A	21430687\21430690	21429423\21429433
LINE	A_WOLF	G_WOLF	chr25	21533509	21533826	30165598	30165598	TRUE	tcat	tcat	tcat	-revcom2	50	N/A	N/A	LINE/L1	N/A	Reverse	L1_Cf	N/A	-	N/A	30165603	30165602	N/A	21533822	21533505	21533823	21533506	FALSE	N/A	1000	30165599-30165602	N/A	21533506\21533509	FALSE	N/A	N/A	21533823\21533826	21533512\21533512
LINE	A_WOLF	G_WOLF	chr25	22840876	22841293	28841147	28841147	TRUE	ttcttttta	ttcttttta	ttcttttta	-revcom2	50	N/A	N/A	LINE/L1	N/A	Reverse	L1_Cf	N/A	-	N/A	28841157	28841156	N/A	22841284	22840867	22841285	22840868	FALSE	ttttaaa	1000	28841148-28841156	N/A	22840868\22840876	FALSE	N/A	N/A	22841285\22841293	22840877\22840908
LINE	A_WOLF	G_WOLF	chr25	23728031	23734214	27955914	27955914	TRUE	cttaaatacaaattct	cttaaatacaaattct	cttaaatacaaattct	-revcom2	50	N/A	N/A	LINE/L1	N/A	Reverse	L1_Canis1	N/A	-	N/A	27955931	27955930	N/A	23734198	23728015	23734199	23728016	FALSE	ATTCTAG	1000	27955915-27955930	N/A	23728016\23728031	FALSE	N/A	N/A	23734199\23734214	23728032\23728043
LINE	A_WOLF	G_WOLF	chr25	29837795	29838032	21845021	21845021	TRUE	ttcc	ttcc	ttcc	-revcom2	50	N/A	N/A	LINE/L1	N/A	Reverse	L1_Cf	N/A	-	N/A	21845026	21845025	N/A	29838028	29837791	29838029	29837792	FALSE	N/A	1000	21845022-21845025	N/A	29837792\29837795	FALSE	N/A	N/A	29838029\29838032	29837796\29837811
LINE	A_WOLF	G_WOLF	chr25	31174468	31174593	20507840	20507840	TRUE	aaaataaggataacag	aaaataaggataacag	aaaataaggataacag	-revcom2	50	N/A	N/A	LINE/L1	N/A	Forward	L1_Cf	N/A	-	N/A	20507857	20507856	N/A	31174577	31174452	31174578	31174453	FALSE	ATTTTGC	1000	20507841-20507856	N/A	31174453\31174468	FALSE	N/A	N/A	31174578\31174593	31174570\31174577
LINE	A_WOLF	G_WOLF	chr25	32412065	32418417	19266778	19266778	TRUE	tgtgtgttagttttatt	tgtgtgttagttttatt	tgtgtgttagttttatt	-revcom2	50	N/A	N/A	LINE/L1	N/A	Reverse	L1_Cf	N/A	-	N/A	19266803	19266802	N/A	32418392	32412041	32418393	32412042	FALSE	ttattag	1000	19266786-19266802	N/A	32412042\32412058	FALSE	N/A	N/A	32418393\32418409	32412059\32412065
LINE	A_WOLF	G_WOLF	chr25	32947077	32947547	18749105	18749105	TRUE	agaatgactggctg	agaatgactggctg	agaatgactggctg	-revcom2	50	N/A	N/A	LINE/L1	N/A	Forward	L1_Cf	N/A	-	N/A	18749120	18749119	N/A	32947533	32947063	32947534	32947064	FALSE	ATTCTAA	1000	18749106-18749119	N/A	32947064\32947077	FALSE	N/A	N/A	32947534\32947547	32947513\32947533
LINE	A_WOLF	G_WOLF	chr25	36064365	36070731	15627618	15627618	TRUE	tattctaatactttt	tattctaatactttt	tattctaatactttt	-revcom2	50	N/A	N/A	LINE/L1	N/A	Reverse	L1MEc\L1MEc\L1MEc	N/A	-	N/A	15627634	15627633	N/A	36070716	36064350	36070717	36064351	FALSE	CTTTTGA	1000	15627619-15627633	N/A	36064351\36064365	FALSE	N/A	N/A	36070717\36070731	36064366\36064379
LINE	A_WOLF	G_WOLF	chr25	37630008	37630100	14059297	14059297	TRUE	tatacacattttt	tatacacattttt	tatacacattttt	-revcom2	50	N/A	N/A	LINE/L1	N/A	Reverse	L1_Cf	N/A	-	N/A	14059311	14059310	N/A	37630087	37629995	37630088	37629996	FALSE	tttttaa	500	14059298-14059310	N/A	37629996\37630008	FALSE	N/A	N/A	37630088\37630100	37630009\37630011
LINE	A_WOLF	G_WOLF	chr25	40543003	40543760	11144013	11144013	TRUE	caattcgattatt	caattcgattatt	caattcgattatt	-revcom2	50	N/A	N/A	LINE/L1	N/A	Multiple	L1_Cf\L1_Cf	N/A	-	N/A	11144027	11144026	N/A	40543747	40542990	40543748	40542991	TRUE	N/A	250	11144014-11144026	N/A	40542991\40543003	FALSE	N/A	N/A	40543748\40543760	N/A
LINE	A_WOLF	G_WOLF	chr25	41091577	41097887	10593628	10593628	TRUE	aacatttaagttgaa	aacatttaagttgaa	aacatttaagttgaa	-revcom2	50	N/A	N/A	LINE/L1	N/A	Forward	L1_Cf	N/A	-	N/A	10593644	10593643	N/A	41097872	41091562	41097873	41091563	FALSE	atgttaa	1000	10593629-10593643	N/A	41091563\41091577	FALSE	N/A	N/A	41097873\41097887	41097866\41097872
LINE	A_WOLF	G_WOLF	chr25	41550990	41551989	10141283	10141283	TRUE	taaccatgactttt	taaccatgactttt	taaccatgactttt	-revcom2	50	N/A	N/A	LINE/L1	N/A	Reverse	L1_Cf	N/A	-	N/A	10141298	10141297	N/A	41551975	41550976	41551976	41550977	FALSE	CTTTTAA	1000	10141284-10141297	N/A	41550977\41550990	FALSE	N/A	N/A	41551976\41551989	41550991\41551009
LINE	A_WOLF	G_WOLF	chr25	42714406	42714565	8977292	8977292	TRUE	gcaacttctt	gcaacttctt	gcaacttctt	-revcom2	50	N/A	N/A	LINE/L1	N/A	Reverse	L1_Cf	N/A	-	N/A	8977303	8977302	N/A	42714555	42714396	42714556	42714397	FALSE	TTCTTAA	1000	8977293-8977302	N/A	42714397\42714406	FALSE	N/A	N/A	42714556\42714565	42714407\42714425
LINE	A_WOLF	G_WOLF	chr26	2959477	2959794	39370013	39370013	TRUE	tctgggcggttttta	tctgggcggttttta	tctgggcggttttta	-revcom2	50	N/A	N/A	LINE/L1	N/A	Reverse	L1_Cf	N/A	-	N/A	39370029	39370028	N/A	2959779	2959462	2959780	2959463	TRUE	TTTTAAA	1000	39370014-39370028	N/A	2959463\2959477	FALSE	N/A	N/A	2959780\2959794	2959478\2959483
LINE	A_WOLF	G_WOLF	chr26	3054802	3054853	39275013	39275013	TRUE	ag	ag	ag	-revcom2	50	N/A	N/A	LINE/L1	N/A	Forward	L1_Cf	N/A	-	N/A	39275016	39275015	N/A	3054851	3054800	3054852	3054801	FALSE	N/A	1000	39275014-39275015	N/A	3054801\3054802	FALSE	N/A	N/A	3054852\3054853	3054849\3054851
LINE	A_WOLF	G_WOLF	chr26	3498082	3500694	38833317	38833317	TRUE	aagatttaggtt	aagatttaggtt	aagatttaggtt	-revcom2	50	N/A	N/A	LINE/L1	N/A	Multiple	L1_Cf\L1_Cf	N/A	-	N/A	38833330	38833329	N/A	3500682	3498070	3500683	3498071	FALSE	N/A	1000	38833318-38833329	N/A	3498071\3498082	FALSE	N/A	N/A	3500683\3500694	N/A
LINE	A_WOLF	G_WOLF	chr26	4760964	4761337	37566925	37566925	TRUE	aacatacaatatatgt	aacatacaatatatgt	aacatacaatatatgt	-revcom2	50	N/A	N/A	LINE/L1	N/A	Reverse	L1_Cf	N/A	-	N/A	37566942	37566941	N/A	4761321	4760948	4761322	4760949	FALSE	TATGTAT	1000	37566926-37566941	N/A	4760949\4760964	FALSE	N/A	N/A	4761322\4761337	4760965\4760982
LINE	A_WOLF	G_WOLF	chr26	5088489	5094964	37240342	37240342	TRUE	aaaacaaaacaaaaca	aaaacaaaacaaaaca	aaaacaaaacaaaaca	-revcom2	50	N/A	N/A	LINE/L1	N/A	Forward	L1MEc\L1MEc	N/A	-	N/A	37240359	37240358	N/A	5094948	5088473	5094949	5088474	FALSE	gttttgc	1000	37240343-37240358	N/A	5088474\5088489	FALSE	N/A	N/A	5094949\5094964	5094942\5094948
LINE	A_WOLF	G_WOLF	chr26	5656088	5656397	36683572	36683572	TRUE	taaagtgtgattag	taaagtgtgattag	taaagtgtgattag	-revcom2	50	N/A	N/A	LINE/L1	N/A	Forward	L1_Cf	N/A	-	N/A	36683587	36683586	N/A	5656383	5656074	5656384	5656075	FALSE	CTTTAAA	1000	36683573-36683586	N/A	5656075\5656088	FALSE	N/A	N/A	5656384\5656397	5656375\5656383
LINE	A_WOLF	G_WOLF	chr26	7592210	7592554	34744746	34744746	TRUE	tacaatttctatcttt	tacaatttctatcttt	tacaatttctatcttt	-revcom2	50	N/A	N/A	LINE/L1	N/A	Reverse	L1_Cf	N/A	-	N/A	34744763	34744762	N/A	7592538	7592194	7592539	7592195	FALSE	TCTTTAA	1000	34744747-34744762	N/A	7592195\7592210	FALSE	N/A	N/A	7592539\7592554	7592211\7592217
LINE	A_WOLF	G_WOLF	chr26	11925790	11926318	30409543	30409543	TRUE	t	t	t	-revcom2	50	N/A	N/A	LINE/L1	N/A	Reverse	L1_Cf	N/A	-	N/A	30409545	30409544	N/A	11926317	11925789	11926318	11925790	FALSE	N/A	1000	30409544-30409544	N/A	11925790\11925790	FALSE	N/A	N/A	11926318\11926318	11925791\11925809
LINE	A_WOLF	G_WOLF	chr26	12198172	12198300	30137067	30137067	TRUE	tcatttaacaaa	tcatttaacaaa	tcatttaacaaa	-revcom2	50	N/A	N/A	LINE/L1	N/A	Forward	L1_Cf	N/A	-	N/A	30137080	30137079	N/A	12198288	12198160	12198289	12198161	FALSE	aatgaat	1000	30137068-30137079	N/A	12198161\12198172	FALSE	N/A	N/A	12198289\12198300	12198283\12198285
LINE	A_WOLF	G_WOLF	chr26	15779554	15782182	26552378	26552378	TRUE	aatcctcacagtt	aatcctcacagtt	aatcctcacagtt	-revcom2	50	N/A	N/A	LINE/L1	N/A	Forward	L1_Cf	N/A	-	N/A	26552392	26552391	N/A	15782169	15779541	15782170	15779542	FALSE	GGATTAT	1000	26552379-26552391	N/A	15779542\15779554	FALSE	N/A	N/A	15782170\15782182	15782162\15782169
LINE	A_WOLF	G_WOLF	chr26	21069869	21070545	21268746	21268746	TRUE	aaataacccatcctt	aaataacccatcctt	aaataacccatcctt	-revcom2	50	N/A	N/A	LINE/L1	N/A	Multiple	L1_Cf\L1_Cf	N/A	-	N/A	21268762	21268761	N/A	21070530	21069854	21070531	21069855	FALSE	N/A	1000	21268747-21268761	N/A	21069855\21069869	FALSE	N/A	N/A	21070531\21070545	N/A
LINE	A_WOLF	G_WOLF	chr26	23401197	23401547	18939755	18939755	TRUE	ga	ga	ga	-revcom2	50	N/A	N/A	LINE/L1	N/A	Forward	L1_Cf	N/A	-	N/A	18939758	18939757	N/A	23401545	23401195	23401546	23401196	FALSE	N/A	1000	18939756-18939757	N/A	23401196\23401197	FALSE	N/A	N/A	23401546\23401547	N/A
LINE	A_WOLF	G_WOLF	chr26	25606236	25606362	16737739	16737739	TRUE	ttgggtttactctatcttt	ttgggtttactctatcttt	ttgggtttactctatcttt	-revcom2	50	N/A	N/A	LINE/L1	N/A	Reverse	L1_Cf	N/A	-	N/A	16737759	16737758	N/A	25606343	25606217	25606344	25606218	FALSE	TCTTTAT	1000	16737740-16737758	N/A	25606218\25606236	FALSE	N/A	N/A	25606344\25606362	25606237\25606248
LINE	A_WOLF	G_WOLF	chr26	25698581	25700099	16645151	16645151	TRUE	N/A	N/A	N/A	-revcom2	50	N/A	N/A	LINE/L1	N/A	Reverse	L1_Cf	N/A	-	16645167	16645168	16645166	16645167	25700084	25698565	25700085	25698566	FALSE	N/A	1000	N/A	N/A	N/A\N/A	FALSE	N/A	N/A	N/A\N/A	25698567\25698567
LINE	A_WOLF	G_WOLF	chr26	25763961	25766365	16579964	16579964	TRUE	aggatccaacagtacattaagaaaattattcaccatgaccaagtaggatttatccc	aggatccaacagtacattaagaaaattattcaccatgaccaagtaggatttatccc	aggatccaacagtacattaagaaaattattcaccatgaccaagtaggatttatccc	-revcom2	50	N/A	N/A	LINE/L1	N/A	Forward	L1_Canis1	N/A	-	N/A	16580021	16580020	N/A	25766309	25763905	25766310	25763906	TRUE	atcctat	1000	16579965-16580020	N/A	25763906\25763961	FALSE	N/A	N/A	25766310\25766365	25766281\25766309
LINE	A_WOLF	G_WOLF	chr26	26506817	26507532	11547950	11547950	TRUE	taaaaacaatcaatgt	taaaaacaatcaatgt	taaaaacaatcaatgt	N/A	50	N/A	N/A	LINE/L1	N/A	Multiple	L1_Cf\L1_Cf	N/A	+	N/A	11547950	11547951	N/A	26507532	26506817	26507533	26506818	FALSE	N/A	1000	11547951-11547966	N/A	26506818\26506833	FALSE	N/A	N/A	26507533\26507548	N/A
LINE	A_WOLF	G_WOLF	chr26	29278609	29284992	7304631	7304631	TRUE	ggtaatatttattttta	ggtaatatttattttta	ggtaatatttattttta	-revcom2	50	N/A	N/A	LINE/L1	N/A	Reverse	L1_Cf	N/A	-	N/A	7304649	7304648	N/A	29284975	29278592	29284976	29278593	FALSE	ttttaat	1000	7304632-7304648	N/A	29278593\29278609	FALSE	N/A	N/A	29284976\29284992	29278610\29278612
LINE	A_WOLF	G_WOLF	chr26	30460119	30466500	6116068	6116068	TRUE	agttgtattttg	agttgtattttg	agttgtattttg	-revcom2	50	N/A	N/A	LINE/L1	N/A	Reverse	L1MEc	N/A	-	N/A	6116081	6116080	N/A	30466488	30460107	30466489	30460108	FALSE	TTTTGAA	1000	6116069-6116080	N/A	30460108\30460119	FALSE	N/A	N/A	30466489\30466500	30460120\30460132
LINE	A_WOLF	G_WOLF	chr26	31062932	31063237	5519591	5519591	TRUE	taaaataaa	taaaataaa	taaaataaa	-revcom2	50	N/A	N/A	LINE/L1	N/A	Forward	L1_Cf	N/A	-	N/A	5519601	5519600	N/A	31063228	31062923	31063229	31062924	FALSE	ttttaaa	1000	5519592-5519600	N/A	31062924\31062932	FALSE	N/A	N/A	31063229\31063237	31063214\31063223
LINE	A_WOLF	G_WOLF	chr26	31667609	31674239	4910729	4910729	TRUE	aaataaataaataaata	aaataaataaataaata	aaataaataaataaata	-revcom2	50	N/A	N/A	LINE/L1	N/A	Forward	L1_Cf	N/A	-	N/A	4910747	4910746	N/A	31674222	31667592	31674223	31667593	FALSE	tatttga	1000	4910730-4910746	N/A	31667593\31667609	FALSE	N/A	N/A	31674223\31674239	31674219\31674221
LINE	A_WOLF	G_WOLF	chr26	32299637	32305958	4285953	4285953	TRUE	aaaaatctattttt	aaaaatctattttt	aaaaatctattttt	-revcom2	50	N/A	N/A	LINE/L1	N/A	Forward	L1MEc	N/A	-	N/A	4285968	4285967	N/A	32305944	32299623	32305945	32299624	FALSE	tttttag	1000	4285954-4285967	N/A	32299624\32299637	FALSE	N/A	N/A	32305945\32305958	32305940\32305944
LINE	A_WOLF	G_WOLF	chr26	32435191	32441545	4157350	4157350	TRUE	gaaaatgctattgaag	gaaaatgctattgaag	gaaaatgctattgaag	-revcom2	50	N/A	N/A	LINE/L1	N/A	Forward	L1_Cf	N/A	-	N/A	4157367	4157366	N/A	32441529	32435175	32441530	32435176	FALSE	TTTTCGT	1000	4157351-4157366	N/A	32435176\32435191	FALSE	N/A	N/A	32441530\32441545	32441516\32441529
LINE	A_WOLF	G_WOLF	chr26	32631104	32633005	3967835	3967835	TRUE	taaagtcgctgcca	taaagtcgctgcca	taaagtcgctgcca	-revcom2	50	N/A	N/A	LINE/L1	N/A	Forward	L1_Cf	N/A	-	N/A	3967850	3967849	N/A	32632991	32631090	32632992	32631091	FALSE	CTTTAGA	1000	3967836-3967849	N/A	32631091\32631104	FALSE	N/A	N/A	32632992\32633005	32632973\32632986
LINE	A_WOLF	G_WOLF	chr27	2623230	2629558	43830381	43830381	TRUE	tgatttgaaagactta	tgatttgaaagactta	tgatttgaaagactta	-revcom2	50	N/A	N/A	LINE/L1	N/A	Reverse	L1_Cf	N/A	-	N/A	43830398	43830397	N/A	2629542	2623214	2629543	2623215	FALSE	ACTTAAA	1000	43830382-43830397	N/A	2623215\2623230	FALSE	N/A	N/A	2629543\2629558	2623231\2623243
LINE	A_WOLF	G_WOLF	chr27	5232744	5233054	41226644	41226644	TRUE	gaaaagcaagggag	gaaaagcaagggag	gaaaagcaagggag	-revcom2	50	N/A	N/A	LINE/L1	N/A	Forward	L1_Cf	N/A	-	N/A	41226659	41226658	N/A	5233040	5232730	5233041	5232731	FALSE	TTTTCGT	1000	41226645-41226658	N/A	5232731\5232744	FALSE	N/A	N/A	5233041\5233054	5233017\5233040
LINE	A_WOLF	G_WOLF	chr27	9588470	9594767	36873455	36873455	TRUE	taaactggatttta	taaactggatttta	taaactggatttta	-revcom2	50	N/A	N/A	LINE/L1	N/A	Reverse	L1_Cf	N/A	-	N/A	36873470	36873469	N/A	9594753	9588456	9594754	9588457	FALSE	TTTTAAA	1000	36873456-36873469	N/A	9588457\9588470	FALSE	N/A	N/A	9594754\9594767	9588471\9588474
LINE	A_WOLF	G_WOLF	chr27	9650962	9651276	36810649	36810649	TRUE	gaaatgaatcggcctg	gaaatgaatcggcctg	gaaatgaatcggcctg	-revcom2	50	N/A	N/A	LINE/L1	N/A	Multiple	L1_Cf\L1_Cf	N/A	-	N/A	36810666	36810665	N/A	9651260	9650946	9651261	9650947	FALSE	N/A	1000	36810650-36810665	N/A	9650947\9650962	FALSE	N/A	N/A	9651261\9651276	N/A
LINE	A_WOLF	G_WOLF	chr27	10897041	10897352	35464102	35464102	TRUE	aaaaaaagtaatagc	aaaaaaagtaatagc	aaaaaaagtaatagc	-revcom2	50	N/A	N/A	LINE/L1	N/A	Forward	L1_Cf	N/A	-	N/A	35464118	35464117	N/A	10897337	10897026	10897338	10897027	FALSE	TTTTTGa	1000	35464103-35464117	N/A	10897027\10897041	FALSE	N/A	N/A	10897338\10897352	10897327\10897337
LINE	A_WOLF	G_WOLF	chr27	12663467	12663619	33681153	33681153	TRUE	gaaaaaactggtttc	gaaaaaactggtttc	gaaaaaactggtttc	-revcom2	50	N/A	N/A	LINE/L1	N/A	Reverse	L1_Cf	N/A	-	N/A	33681169	33681168	N/A	12663604	12663452	12663605	12663453	FALSE	GTTTCAA	1000	33681154-33681168	N/A	12663453\12663467	FALSE	N/A	N/A	12663605\12663619	12663468\12663495
LINE	A_WOLF	G_WOLF	chr27	13327589	13330304	33016920	33016920	TRUE	aaaagaagaaaagaaaacag	aaaagaagaaaagaaaacag	aaaagaagaaaagaaaacag	-revcom2	50	N/A	N/A	LINE/L1	N/A	Forward	L1_Cf	N/A	-	N/A	33016941	33016940	N/A	13330284	13327569	13330285	13327570	FALSE	cttttct	1000	33016921-33016940	N/A	13327570\13327589	FALSE	N/A	N/A	13330285\13330304	13330272\13330284
LINE	A_WOLF	G_WOLF	chr27	14407892	14408344	31935488	31935488	TRUE	aagaacac	aagaacac	aagaacac	-revcom2	50	N/A	N/A	LINE/L1	N/A	Forward	L1_Cf	N/A	-	N/A	31935497	31935496	N/A	14408336	14407884	14408337	14407885	FALSE	ttcTTAA	1000	31935489-31935496	N/A	14407885\14407892	FALSE	N/A	N/A	14408337\14408344	14408316\14408336
LINE	A_WOLF	G_WOLF	chr27	14418212	14418463	31925409	31925409	TRUE	cctt	cctt	cctt	-revcom2	50	N/A	N/A	LINE/L1	N/A	Reverse	L1_Cf	N/A	-	N/A	31925414	31925413	N/A	14418459	14418208	14418460	14418209	FALSE	N/A	1000	31925410-31925413	N/A	14418209\14418212	FALSE	N/A	N/A	14418460\14418463	14418213\14418251
LINE	A_WOLF	G_WOLF	chr27	14922979	14923310	31420833	31420833	TRUE	N/A	N/A	N/A	-revcom2	50	N/A	N/A	LINE/L1	N/A	Reverse	L1_Cf	N/A	-	31420834	31420835	31420833	31420834	14923310	14922978	14923311	14922979	FALSE	N/A	1000	N/A	N/A	N/A\N/A	FALSE	N/A	N/A	N/A\N/A	14922980\14922993
LINE	A_WOLF	G_WOLF	chr27	15849658	15850116	30497707	30497707	TRUE	acaat	acaat	acaat	-revcom2	50	N/A	N/A	LINE/L1	N/A	Forward	L1_Cf	N/A	-	N/A	30497713	30497712	N/A	15850111	15849653	15850112	15849654	FALSE	attgtaT	1000	30497708-30497712	N/A	15849654\15849658	FALSE	N/A	N/A	15850112\15850116	15850099\15850111
LINE	A_WOLF	G_WOLF	chr27	16573206	16579543	29775175	29775175	TRUE	ataatcttataggg	ataatcttataggg	ataatcttataggg	-revcom2	50	N/A	N/A	LINE/L1	N/A	Forward	L1_Cf\L1_Cf	N/A	-	N/A	29775190	29775189	N/A	16579529	16573192	16579530	16573193	FALSE	ATTATAA	1000	29775176-29775189	N/A	16573193\16573206	FALSE	N/A	N/A	16579530\16579543	16579521\16579529
LINE	A_WOLF	G_WOLF	chr27	16928009	16934326	29431313	29431313	TRUE	ataaaaata	ataaaaata	ataaaaata	-revcom2	50	N/A	N/A	LINE/L1	N/A	Forward	L1_Cf	N/A	-	N/A	29431323	29431322	N/A	16934317	16928000	16934318	16928001	FALSE	tttatac	1000	29431314-29431322	N/A	16928001\16928009	FALSE	N/A	N/A	16934318\16934326	16934308\16934317
LINE	A_WOLF	G_WOLF	chr27	17310141	17310253	29057432	29057432	TRUE	tattaacatctttta	tattaacatctttta	tattaacatctttta	-revcom2	50	N/A	N/A	LINE/L1	N/A	Reverse	L1_Cf	N/A	-	N/A	29057448	29057447	N/A	17310238	17310126	17310239	17310127	FALSE	TTTTAAA	1000	29057433-29057447	N/A	17310127\17310141	FALSE	N/A	N/A	17310239\17310253	17310142\17310145
LINE	A_WOLF	G_WOLF	chr27	17758192	17764530	28595918	28595918	TRUE	aaaattgttaatgag	aaaattgttaatgag	aaaattgttaatgag	-revcom2	50	N/A	N/A	LINE/L1	N/A	Forward	L1_Cf	N/A	-	N/A	28595934	28595933	N/A	17764515	17758177	17764516	17758178	FALSE	attttaa	1000	28595919-28595933	N/A	17758178\17758192	FALSE	N/A	N/A	17764516\17764530	17764507\17764515
LINE	A_WOLF	G_WOLF	chr27	18614369	18621480	27747123	27747123	TRUE	aagcccactgattttt	aagcccactgattttt	aagcccactgattttt	-revcom2	50	N/A	N/A	LINE/L1	N/A	Reverse	L1_Cf	N/A	-	N/A	27747140	27747139	N/A	18621464	18614353	18621465	18614354	TRUE	tttttaa	1000	27747124-27747139	N/A	18614354\18614369	FALSE	N/A	N/A	18621465\18621480	18614370\18614387
LINE	A_WOLF	G_WOLF	chr27	18639249	18645533	27729350	27729350	TRUE	gtaaaaaggtttt	gtaaaaaggtttt	gtaaaaaggtttt	-revcom2	50	N/A	N/A	LINE/L1	N/A	Reverse	L1_Canis1\L1_Canis1	N/A	-	N/A	27729364	27729363	N/A	18645520	18639236	18645521	18639237	FALSE	GTTTTGA	1000	27729351-27729363	N/A	18639237\18639249	FALSE	N/A	N/A	18645521\18645533	18639250\18639253
LINE	A_WOLF	G_WOLF	chr27	19789467	19789674	26579586	26579586	TRUE	ctgtgctgcatttta	ctgtgctgcatttta	ctgtgctgcatttta	-revcom2	50	N/A	N/A	LINE/L1	N/A	Reverse	L1_Cf	N/A	-	N/A	26579602	26579601	N/A	19789659	19789452	19789660	19789453	FALSE	TTTTAAA	1000	26579587-26579601	N/A	19789453\19789467	FALSE	N/A	N/A	19789660\19789674	19789473\19789482
LINE	A_WOLF	G_WOLF	chr27	21031917	21034540	25441578	25441578	TRUE	aaaagataggaaag	aaaagataggaaag	aaaagataggaaag	-revcom2	50	N/A	N/A	LINE/L1	N/A	Multiple	L1_Cf\L1_Cf	N/A	-	N/A	25441593	25441592	N/A	21034526	21031903	21034527	21031904	FALSE	N/A	1000	25441579-25441592	N/A	21031904\21031917	FALSE	N/A	N/A	21034527\21034540	N/A
LINE	A_WOLF	G_WOLF	chr27	21248027	21248246	25228396	25228396	TRUE	tctacatcagggaaagtt	tctacatcagggaaagtt	tctacatcagggaaagtt	-revcom2	50	N/A	N/A	LINE/L1	N/A	Reverse	L1_Cf	N/A	-	N/A	25228415	25228414	N/A	21248228	21248009	21248229	21248010	FALSE	AAGTTAA	1000	25228397-25228414	N/A	21248010\21248027	FALSE	N/A	N/A	21248229\21248246	21248028\21248039
LINE	A_WOLF	G_WOLF	chr27	21833973	21840354	24649359	24649359	TRUE	tcattatacgattttt	tcattatacgattttt	tcattatacgattttt	-revcom2	50	N/A	N/A	LINE/L1	N/A	Reverse	L1_Cf	N/A	-	N/A	24649376	24649375	N/A	21840338	21833957	21840339	21833958	FALSE	TTTTTAA	1000	24649360-24649375	N/A	21833958\21833973	FALSE	N/A	N/A	21840339\21840354	21833974\21833977
LINE	A_WOLF	G_WOLF	chr27	24542837	24549178	21946547	21946547	TRUE	aagacctgatctgtag	aagacctgatctgtag	aagacctgatctgtag	-revcom2	50	N/A	N/A	LINE/L1	N/A	Forward	L1_Cf	N/A	-	N/A	21946564	21946563	N/A	24549162	24542821	24549163	24542822	FALSE	GTCTTAA	1000	21946548-21946563	N/A	24542822\24542837	FALSE	N/A	N/A	24549163\24549178	24549150\24549162
LINE	A_WOLF	G_WOLF	chr27	25196565	25202840	21298634	21298634	TRUE	aatctccacatctg	aatctccacatctg	aatctccacatctg	-revcom2	50	N/A	N/A	LINE/L1	N/A	Forward	L1_Cf\L1_Cf	N/A	-	N/A	21298649	21298648	N/A	25202826	25196551	25202827	25196552	FALSE	AGATTGT	1000	21298635-21298648	N/A	25196552\25196565	FALSE	N/A	N/A	25202827\25202840	25202816\25202826
LINE	A_WOLF	G_WOLF	chr27	25398143	25398398	21103252	21103252	TRUE	gaatttaaattttaa	gaatttaaattttaa	gaatttaaattttaa	-revcom2	50	N/A	N/A	LINE/L1	N/A	Forward	L1_Cf	N/A	-	N/A	21103268	21103267	N/A	25398383	25398128	25398384	25398129	TRUE	aattcaa	1000	21103253-21103267	N/A	25398129\25398143	FALSE	N/A	N/A	25398384\25398398	25398380\25398383
LINE	A_WOLF	G_WOLF	chr27	25892422	25892812	20606996	20606996	TRUE	gagcttcacaactctt	gagcttcacaactctt	gagcttcacaactctt	-revcom2	50	N/A	N/A	LINE/L1	N/A	Reverse	L1_Cf	N/A	-	N/A	20607013	20607012	N/A	25892796	25892406	25892797	25892407	FALSE	CTCTTAA	1000	20606997-20607012	N/A	25892407\25892422	FALSE	N/A	N/A	25892797\25892812	25892423\25892432
LINE	A_WOLF	G_WOLF	chr27	27099756	27100110	19398216	19398216	TRUE	N/A	N/A	N/A	-revcom2	50	N/A	N/A	LINE/L1	N/A	Forward	L1_Cf	N/A	-	19398218	19398219	19398213	19398214	27100113	27099754	27100114	27099755	FALSE	N/A	1000	N/A	N/A	N/A\N/A	FALSE	N/A	N/A	N/A\N/A	27100103\27100110
LINE	A_WOLF	G_WOLF	chr27	27165879	27166305	19332483	19332483	TRUE	aaaaagcaatct	aaaaagcaatct	aaaaagcaatct	-revcom2	50	N/A	N/A	LINE/L1	N/A	Multiple	L1_Cf\L1_Cf	N/A	-	N/A	19332496	19332495	N/A	27166293	27165867	27166294	27165868	FALSE	N/A	1000	19332484-19332495	N/A	27165868\27165879	FALSE	N/A	N/A	27166294\27166305	N/A
LINE	A_WOLF	G_WOLF	chr27	31774192	31780509	14715295	14715295	TRUE	agaataattgtgtgg	agaataattgtgtgg	agaataattgtgtgg	-revcom2	50	N/A	N/A	LINE/L1	N/A	Forward	L1_Cf\L1_Cf	N/A	-	N/A	14715311	14715310	N/A	31780494	31774177	31780495	31774178	FALSE	ATTCTAA	1000	14715296-14715310	N/A	31774178\31774192	FALSE	N/A	N/A	31780495\31780509	31780479\31780494
LINE	A_WOLF	G_WOLF	chr27	32509468	32510117	13986575	13986575	TRUE	a	a	a	-revcom2	50	N/A	N/A	LINE/L1	N/A	Forward	L1_Cf	N/A	-	13986575	13986576	13986573	13986574	32510119	32509468	32510120	32509469	FALSE	N/A	1000	13986576-13986576	N/A	32509468\32509468	FALSE	N/A	N/A	32510119\32510119	32510107\32510113
LINE	A_WOLF	G_WOLF	chr27	33467030	33467304	13045730	13045730	TRUE	ct	ct	ct	-revcom2	50	N/A	N/A	LINE/L1	N/A	Reverse	L1_Cf	N/A	-	N/A	13045733	13045732	N/A	33467302	33467028	33467303	33467029	FALSE	N/A	1000	13045731-13045732	N/A	33467029\33467030	FALSE	N/A	N/A	33467303\33467304	33467031\33467057
LINE	A_WOLF	G_WOLF	chr27	33471269	33471823	13041759	13041759	TRUE	tgttgataaaatatttt	tgttgataaaatatttt	tgttgataaaatatttt	-revcom2	50	N/A	N/A	LINE/L1	N/A	Reverse	L1_Cf	N/A	-	N/A	13041777	13041776	N/A	33471806	33471252	33471807	33471253	FALSE	attttgt	1000	13041760-13041776	N/A	33471253\33471269	FALSE	N/A	N/A	33471807\33471823	33471270\33471273
LINE	A_WOLF	G_WOLF	chr27	33625785	33626132	12887749	12887749	TRUE	aaagaaa	aaagaaa	aaagaaa	-revcom2	50	N/A	N/A	LINE/L1	N/A	Forward	L1_Cf	N/A	-	N/A	12887757	12887756	N/A	33626125	33625778	33626126	33625779	FALSE	tctttag	1000	12887750-12887756	N/A	33625779\33625785	FALSE	N/A	N/A	33626126\33626132	33626115\33626125
LINE	A_WOLF	G_WOLF	chr27	37193692	37194641	9322228	9322228	TRUE	tttttttttta	tttttttttta	tttttttttta	-revcom2	50	N/A	N/A	LINE/L1	N/A	Reverse	L1_Cf	N/A	-	N/A	9322240	9322239	N/A	37194630	37193681	37194631	37193682	FALSE	ttttaaa	1000	9322229-9322239	N/A	37193682\37193692	FALSE	N/A	N/A	37194631\37194641	37193697\37193706
LINE	A_WOLF	G_WOLF	chr27	37784101	37790298	8733614	8733614	TRUE	aaagaaataaaggagtag	aaagaaataaaggagtag	aaagaaataaaggagtag	-revcom2	50	N/A	N/A	LINE/L1	N/A	Forward	L1_Canis1	N/A	-	N/A	8733633	8733632	N/A	37790280	37784083	37790281	37784084	FALSE	tctttaa	1000	8733615-8733632	N/A	37784084\37784101	FALSE	N/A	N/A	37790281\37790298	37790272\37790280
LINE	A_WOLF	G_WOLF	chr27	38150360	38150996	8373305	8373305	TRUE	N/A	N/A	N/A	-revcom2	50	N/A	N/A	LINE/L1	N/A	Reverse	L1_Cf	N/A	-	8373306	8373307	8373305	8373306	38150996	38150359	38150997	38150360	FALSE	N/A	1000	N/A	N/A	N/A\N/A	FALSE	N/A	N/A	N/A\N/A	38150360\38150370
LINE	A_WOLF	G_WOLF	chr27	43950299	43951543	2488428	2488428	TRUE	aaaacaactcagccctatga	aaaacaactcagccctatga	aaaacaactcagccctatga	-revcom2	50	N/A	N/A	LINE/L1	N/A	Forward	L1_Cf	N/A	-	N/A	2488449	2488448	N/A	43951523	43950279	43951524	43950280	FALSE	gttttaa	1000	2488429-2488448	N/A	43950280\43950299	FALSE	N/A	N/A	43951524\43951543	43951514\43951519
LINE	A_WOLF	G_WOLF	chr27	44120937	44122489	2321203	2321203	TRUE	aagattttatttattta	aagattttatttattta	aagattttatttattta	-revcom2	50	N/A	N/A	LINE/L1	N/A	Forward	L1_Cf	N/A	-	2321208	2321209	2321204	2321205	44122488	44120928	44122489	44120929	FALSE	atcttaa	1000	2321188-2321204	N/A	44120929\44120945	FALSE	N/A	N/A	44122489\44122505	44122478\44122488
LINE	A_WOLF	G_WOLF	chr27	45079726	45080089	1365847	1365847	TRUE	taacaagagaga	taacaagagaga	taacaagagaga	-revcom2	50	N/A	N/A	LINE/L1	N/A	Forward	L1_Cf	N/A	-	N/A	1365860	1365859	N/A	45080077	45079714	45080078	45079715	FALSE	tgttaaa	1000	1365848-1365859	N/A	45079715\45079726	FALSE	N/A	N/A	45080078\45080089	45080048\45080077
LINE	A_WOLF	G_WOLF	chr28	753226	753473	1851869	1851869	TRUE	aaacaatgctttac	aaacaatgctttac	aaacaatgctttac	N/A	50	N/A	N/A	LINE/L1	N/A	Forward	L1_Cf	N/A	+	N/A	1851869	1851870	N/A	753473	753226	753474	753227	FALSE	TGTTTAC	1000	1851870-1851883	N/A	753227\753240	FALSE	N/A	N/A	753474\753487	753444\753473
LINE	A_WOLF	G_WOLF	chr28	880938	882474	1978843	1978843	TRUE	aatccctccaaagc	aatccctccaaagc	aatccctccaaagc	N/A	50	N/A	N/A	LINE/L1	N/A	Forward	L1_Cf	N/A	+	N/A	1978843	1978844	N/A	882474	880938	882475	880939	FALSE	GGATTGA	1000	1978844-1978857	N/A	880939\880952	FALSE	N/A	N/A	882475\882488	882404\882474
LINE	A_WOLF	G_WOLF	chr28	1075813	1082129	2172381	2172381	TRUE	taaaaattctt	taaaaattctt	taaaaattctt	N/A	50	N/A	N/A	LINE/L1	N/A	Reverse	L1MEc	N/A	+	N/A	2172381	2172382	N/A	1082129	1075813	1082130	1075814	FALSE	ttcttaa	1000	2172382-2172392	N/A	1075814\1075824	FALSE	N/A	N/A	1082130\1082140	1075825\1075840
LINE	A_WOLF	G_WOLF	chr28	2396082	2398023	3490226	3490226	TRUE	ctggcagggaacttg	ctggcagggaacttg	ctggcagggaacttg	N/A	50	N/A	N/A	LINE/L1	N/A	Reverse	L1_Cf	N/A	+	N/A	3490226	3490227	N/A	2398023	2396082	2398024	2396083	FALSE	acttggg	1000	3490227-3490241	N/A	2396083\2396097	FALSE	N/A	N/A	2398024\2398038	2396102\2396103
LINE	A_WOLF	G_WOLF	chr28	2499425	2499621	3656896	3656896	TRUE	aaa	aaa	aaa	N/A	50	N/A	N/A	LINE/L1	N/A	Forward	L1_Cf	N/A	+	N/A	3656896	3656897	N/A	2499621	2499425	2499622	2499426	FALSE	N/A	1000	3656897-3656899	N/A	2499426\2499428	FALSE	N/A	N/A	2499622\2499624	2499589\2499621
LINE	A_WOLF	G_WOLF	chr28	2663683	2669934	3821383	3821383	TRUE	tgtttttccacttat	tgtttttccacttat	tgtttttccacttat	N/A	50	N/A	N/A	LINE/L1	N/A	Reverse	L1_Canis1	N/A	+	N/A	3821383	3821384	N/A	2669934	2663683	2669935	2663684	FALSE	CTTATAA	1000	3821384-3821398	N/A	2663684\2663698	FALSE	N/A	N/A	2669935\2669949	2663699\2663723
LINE	A_WOLF	G_WOLF	chr28	2716216	2716660	3867416	3867416	TRUE	gaatagtcccatttt	gaatagtcccatttt	gaatagtcccatttt	N/A	50	N/A	N/A	LINE/L1	N/A	Reverse	L1_Cf	N/A	+	N/A	3867416	3867417	N/A	2716660	2716216	2716661	2716217	FALSE	attttat	500	3867417-3867431	N/A	2716217\2716231	FALSE	N/A	N/A	2716661\2716675	2716232\2716259
LINE	A_WOLF	G_WOLF	chr28	4282040	4282514	5436610	5436610	TRUE	taaaaccgatcctg	taaaaccgatcctg	taaaaccgatcctg	N/A	50	N/A	N/A	LINE/L1	N/A	Forward	L1_Cf	N/A	+	N/A	5436610	5436611	N/A	4282514	4282040	4282515	4282041	FALSE	ttttaaa	1000	5436611-5436624	N/A	4282041\4282054	FALSE	N/A	N/A	4282515\4282528	4282510\4282514
LINE	A_WOLF	G_WOLF	chr28	5188680	5194884	6346919	6346919	TRUE	tatataggaggatactg	tatataggaggatactg	tatataggaggatactg	N/A	50	N/A	N/A	LINE/L1	N/A	Forward	L1_Canis1	N/A	+	N/A	6346919	6346920	N/A	5194884	5188680	5194885	5188681	FALSE	ATATAAA	1000	6346920-6346936	N/A	5188681\5188697	FALSE	N/A	N/A	5194885\5194901	5194884\5194884
LINE	A_WOLF	G_WOLF	chr28	9230740	9231531	10380047	10380047	TRUE	aacagtgtttct	aacagtgtttct	aacagtgtttct	N/A	50	N/A	N/A	LINE/L1	N/A	Reverse	L1_Cf	N/A	+	N/A	10380047	10380048	N/A	9231531	9230740	9231532	9230741	FALSE	TTTCTAA	1000	10380048-10380059	N/A	9230741\9230752	FALSE	N/A	N/A	9231532\9231543	9230753\9230759
LINE	A_WOLF	G_WOLF	chr28	12348594	12348862	13494442	13494442	TRUE	ggaga	ggaga	ggaga	N/A	50	N/A	N/A	LINE/L1	N/A	Forward	L1_Carn7	N/A	+	N/A	13494442	13494443	N/A	12348862	12348594	12348863	12348595	FALSE	TCTCCTA	1000	13494443-13494447	N/A	12348595\12348599	FALSE	N/A	N/A	12348863\12348867	12348858\12348861
LINE	A_WOLF	G_WOLF	chr28	12892187	12892493	14037778	14037778	TRUE	aaaaaagtctactctt	aaaaaagtctactctt	aaaaaagtctactctt	N/A	50	N/A	N/A	LINE/L1	N/A	Reverse	L1_Cf	N/A	+	N/A	14037778	14037779	N/A	12892493	12892187	12892494	12892188	FALSE	CTCTTGA	1000	14037779-14037794	N/A	12892188\12892203	FALSE	N/A	N/A	12892494\12892509	12892204\12892224
LINE	A_WOLF	G_WOLF	chr28	16930507	16930822	18080696	18080696	TRUE	aagttttct	aagttttct	aagttttct	N/A	50	N/A	N/A	LINE/L1	N/A	Reverse	L1_Cf	N/A	+	N/A	18080696	18080697	N/A	16930822	16930507	16930823	16930508	FALSE	TTTCTGT	1000	18080697-18080705	N/A	16930508\16930516	FALSE	N/A	N/A	16930823\16930831	16930517\16930526
LINE	A_WOLF	G_WOLF	chr28	17121989	17122126	18272009	18272009	TRUE	agaagcaaccaa	agaagcaaccaa	agaagcaaccaa	N/A	50	N/A	N/A	LINE/L1	N/A	Forward	L1_Cf	N/A	+	N/A	18272009	18272010	N/A	17122126	17121989	17122127	17121990	TRUE	cttctaa	1000	18272010-18272021	N/A	17121990\17122001	FALSE	N/A	N/A	17122127\17122138	17122110\17122126
LINE	A_WOLF	G_WOLF	chr28	18879847	18880059	20031023	20031023	TRUE	aagataagaagcttctg	aagataagaagcttctg	aagataagaagcttctg	N/A	50	N/A	N/A	LINE/L1	N/A	Forward	L1_Cf	N/A	+	N/A	20031023	20031024	N/A	18880059	18879847	18880060	18879848	TRUE	atcttga	1000	20031024-20031040	N/A	18879848\18879864	FALSE	N/A	N/A	18880060\18880076	18880049\18880059
LINE	A_WOLF	G_WOLF	chr28	19330796	19331012	20482890	20482890	TRUE	ccatggactttcttca	ccatggactttcttca	ccatggactttcttca	N/A	50	N/A	N/A	LINE/L1	N/A	Forward	L1_Canis2	N/A	+	N/A	20482890	20482891	N/A	19331012	19330796	19331013	19330797	TRUE	catggta	1000	20482891-20482906	N/A	19330797\19330812	FALSE	N/A	N/A	19331013\19331028	19331010\19331011
LINE	A_WOLF	G_WOLF	chr28	19547138	19547380	20711197	20711197	TRUE	a	a	a	N/A	50	N/A	N/A	LINE/L1	N/A	Forward	L1_Cf	N/A	+	20711199	20711197	20711200	20711198	19547382	19547138	19547383	19547139	FALSE	N/A	1000	20711197-20711197	N/A	19547138\19547138	FALSE	N/A	N/A	19547382\19547382	19547377\19547379
LINE	A_WOLF	G_WOLF	chr28	19579515	19579980	20743046	20743046	TRUE	accttttgttt	accttttgttt	accttttgttt	N/A	50	N/A	N/A	LINE/L1	N/A	Reverse	L1_Cf	N/A	+	N/A	20743046	20743047	N/A	19579980	19579515	19579981	19579516	FALSE	TGTTTCA	1000	20743047-20743057	N/A	19579516\19579526	FALSE	N/A	N/A	19579981\19579991	19579532\19579542
LINE	A_WOLF	G_WOLF	chr28	19627164	19627370	20790871	20790871	TRUE	ttt	ttt	ttt	N/A	50	N/A	N/A	LINE/L1	N/A	Reverse	L1_Cf	N/A	+	N/A	20790871	20790872	N/A	19627370	19627164	19627371	19627165	FALSE	N/A	250	20790872-20790874	N/A	19627165\19627167	FALSE	N/A	N/A	19627371\19627373	19627169\19627182
LINE	A_WOLF	G_WOLF	chr28	20306857	20313177	21478587	21478587	TRUE	tagacagtgtt	tagacagtgtt	tagacagtgtt	N/A	50	N/A	N/A	LINE/L1	N/A	Reverse	L1_Cf	N/A	+	N/A	21478587	21478588	N/A	20313177	20306857	20313178	20306858	FALSE	GTGTTAT	1000	21478588-21478598	N/A	20306858\20306868	FALSE	N/A	N/A	20313178\20313188	20306869\20306879
LINE	A_WOLF	G_WOLF	chr28	20341186	20341549	21506565	21506565	TRUE	aataacatgcaaa	aataacatgcaaa	aataacatgcaaa	N/A	50	N/A	N/A	LINE/L1	N/A	Forward	L1_Canis1	N/A	+	N/A	21506565	21506566	N/A	20341549	20341186	20341550	20341187	FALSE	ttattgt	1000	21506566-21506578	N/A	20341187\20341199	FALSE	N/A	N/A	20341550\20341562	20341543\20341549
LINE	A_WOLF	G_WOLF	chr28	20709674	20709825	21873576	21873576	TRUE	ttagctggtctattttt	ttagctggtctattttt	ttagctggtctattttt	N/A	50	N/A	N/A	LINE/L1	N/A	Reverse	L1_Cf	N/A	+	N/A	21873576	21873577	N/A	20709825	20709674	20709826	20709675	FALSE	tttttgc	1000	21873577-21873593	N/A	20709675\20709691	FALSE	N/A	N/A	20709826\20709842	20709692\20709699
LINE	A_WOLF	G_WOLF	chr28	21280867	21287236	22443654	22443654	TRUE	aaaggtagagacacagg	aaaggtagagacacagg	aaaggtagagacacagg	N/A	50	N/A	N/A	LINE/L1	N/A	Forward	L1MEc\L1MEc	N/A	+	N/A	22443654	22443655	N/A	21287236	21280867	21287237	21280868	FALSE	cctttac	125	22443655-22443671	N/A	21280868\21280884	FALSE	N/A	N/A	21287237\21287253	21287211\21287236
LINE	A_WOLF	G_WOLF	chr28	23047298	23053647	24199363	24199363	TRUE	ctccacatatcaaattt	ctccacatatcaaattt	ctccacatatcaaattt	N/A	50	N/A	N/A	LINE/L1	N/A	Reverse	L1_Cf	N/A	+	N/A	24199363	24199364	N/A	23053647	23047298	23053648	23047299	FALSE	AATTTAT	1000	24199364-24199380	N/A	23047299\23047315	FALSE	N/A	N/A	23053648\23053664	23047316\23047321
LINE	A_WOLF	G_WOLF	chr28	23076102	23076533	24221754	24221754	TRUE	tttattttaag	tttattttaag	tttattttaag	N/A	50	N/A	N/A	LINE/L1	N/A	Reverse	L1_Cf	N/A	+	N/A	24221754	24221755	N/A	23076533	23076102	23076534	23076103	FALSE	ttaagtt	1000	24221755-24221765	N/A	23076103\23076113	FALSE	N/A	N/A	23076534\23076544	23076115\23076122
LINE	A_WOLF	G_WOLF	chr28	23670207	23670389	24821572	24821572	TRUE	tattttt	tattttt	tattttt	N/A	50	N/A	N/A	LINE/L1	N/A	Reverse	L1_Cf	N/A	+	N/A	24821572	24821573	N/A	23670389	23670207	23670390	23670208	FALSE	tttttaa	1000	24821573-24821579	N/A	23670208\23670214	FALSE	N/A	N/A	23670390\23670396	23670215\23670230
LINE	A_WOLF	G_WOLF	chr28	26440680	26447027	27585650	27585650	TRUE	tggtgaactttttct	tggtgaactttttct	tggtgaactttttct	N/A	50	N/A	N/A	LINE/L1	N/A	Reverse	L1_Cf	N/A	+	N/A	27585650	27585651	N/A	26447027	26440680	26447028	26440681	FALSE	tttctaa	1000	27585651-27585665	N/A	26440681\26440695	FALSE	N/A	N/A	26447028\26447042	26440696\26440717
LINE	A_WOLF	G_WOLF	chr28	26535739	26542069	27674382	27674382	TRUE	taatcctttta	taatcctttta	taatcctttta	N/A	50	N/A	N/A	LINE/L1	N/A	Reverse	L1_Cf	N/A	+	N/A	27674382	27674383	N/A	26542069	26535739	26542070	26535740	TRUE	ttttaat	1000	27674383-27674393	N/A	26535740\26535750	FALSE	N/A	N/A	26542070\26542080	26535751\26535754
LINE	A_WOLF	G_WOLF	chr28	27821625	27827944	28952836	28952836	TRUE	tattttaaaactt	tattttaaaactt	tattttaaaactt	N/A	50	N/A	N/A	LINE/L1	N/A	Reverse	L1MEc\L1MEc	N/A	+	N/A	28952836	28952837	N/A	27827944	27821625	27827945	27821626	FALSE	aacttat	1000	28952837-28952849	N/A	27821626\27821638	FALSE	N/A	N/A	27827945\27827957	27821639\27821646
LINE	A_WOLF	G_WOLF	chr28	27880287	27880748	29005103	29005103	TRUE	ttggccttatatttct	ttggccttatatttct	ttggccttatatttct	N/A	50	N/A	N/A	LINE/L1	N/A	Reverse	L1_Cf	N/A	+	N/A	29005103	29005104	N/A	27880748	27880287	27880749	27880288	FALSE	TTTCTGC	1000	29005104-29005119	N/A	27880288\27880303	FALSE	N/A	N/A	27880749\27880764	27880307\27880317
LINE	A_WOLF	G_WOLF	chr28	28125896	28126094	29249638	29249638	TRUE	aga	aga	aga	N/A	50	N/A	N/A	LINE/L1	N/A	Forward	L1_Canis1	N/A	+	29249645	29249639	29249646	29249640	28126097	28125897	28126098	28125898	FALSE	N/A	1000	29249637-29249639	N/A	28125895\28125897	FALSE	N/A	N/A	28126095\28126097	28126093\28126093
LINE	A_WOLF	G_WOLF	chr28	29333966	29334073	30459178	30459178	TRUE	aaaaaaagcaatatccct	aaaaaaagcaatatccct	aaaaaaagcaatatccct	N/A	50	N/A	N/A	LINE/L1	N/A	Forward	L1_Cf	N/A	+	N/A	30459178	30459179	N/A	29334073	29333966	29334074	29333967	FALSE	tttttgt	1000	30459179-30459196	N/A	29333967\29333984	FALSE	N/A	N/A	29334074\29334091	29334069\29334073
LINE	A_WOLF	G_WOLF	chr28	32415308	32415634	33546355	33546355	TRUE	agaa	agaa	agaa	N/A	50	N/A	N/A	LINE/L1	N/A	Forward	L1_Cf	N/A	+	N/A	33546355	33546356	N/A	32415634	32415308	32415635	32415309	FALSE	N/A	1000	33546356-33546359	N/A	32415309\32415312	FALSE	N/A	N/A	32415635\32415638	32415624\32415634
LINE	A_WOLF	G_WOLF	chr28	32530529	32536888	33661001	33661001	TRUE	taaagtaaatcca	taaagtaaatcca	taaagtaaatcca	N/A	50	N/A	N/A	LINE/L1	N/A	Forward	L1MEc\L1MEc	N/A	+	N/A	33661001	33661002	N/A	32536888	32530529	32536889	32530530	FALSE	CTTTAAA	1000	33661002-33661014	N/A	32530530\32530542	FALSE	N/A	N/A	32536889\32536901	32536886\32536888
LINE	A_WOLF	G_WOLF	chr28	33475710	33475904	34599324	34599324	TRUE	ttctt	ttctt	ttctt	N/A	50	N/A	N/A	LINE/L1	N/A	Reverse	L1_Cf	N/A	+	N/A	34599324	34599325	N/A	33475904	33475710	33475905	33475711	FALSE	ttcttaa	1000	34599325-34599329	N/A	33475711\33475715	FALSE	N/A	N/A	33475905\33475909	33475716\33475744
LINE	A_WOLF	G_WOLF	chr28	33817158	33820244	34941630	34941630	TRUE	attcta	attcta	attcta	N/A	50	N/A	N/A	LINE/L1	N/A	Forward	L1_Cf\L1_Cf	N/A	+	N/A	34941630	34941631	N/A	33820244	33817158	33820245	33817159	FALSE	agaATTG	1000	34941631-34941636	N/A	33817159\33817164	FALSE	N/A	N/A	33820245\33820250	33820243\33820243
LINE	A_WOLF	G_WOLF	chr28	35043984	35044163	36169824	36169824	TRUE	aaaataaaaagtc	aaaataaaaagtc	aaaataaaaagtc	N/A	50	N/A	N/A	LINE/L1	N/A	Forward	L1_Cf	N/A	+	N/A	36169824	36169825	N/A	35044163	35043984	35044164	35043985	FALSE	attttta	1000	36169825-36169837	N/A	35043985\35043997	FALSE	N/A	N/A	35044164\35044176	35044158\35044162
LINE	A_WOLF	G_WOLF	chr28	37097107	37098148	38219298	38219298	TRUE	tgcgagcttctt	tgcgagcttctt	tgcgagcttctt	N/A	50	N/A	N/A	LINE/L1	N/A	Multiple	L1_Cf\L1_Cf	N/A	+	N/A	38219298	38219299	N/A	37098148	37097107	37098149	37097108	FALSE	N/A	1000	38219299-38219310	N/A	37097108\37097119	FALSE	N/A	N/A	37098149\37098160	N/A
LINE	A_WOLF	G_WOLF	chr28	39898149	39899676	41021079	41021079	TRUE	ttatttta	ttatttta	ttatttta	N/A	50	N/A	N/A	LINE/L1	N/A	Reverse	L1_Canis1	N/A	+	N/A	41021079	41021080	N/A	39899676	39898149	39899677	39898150	FALSE	ttttact	1000	41021080-41021087	N/A	39898150\39898157	FALSE	N/A	N/A	39899677\39899684	39898158\39898161
LINE	A_WOLF	G_WOLF	chr29	456115	456280	2534707	2534707	TRUE	gggagacttttc	gggagacttttc	gggagacttttc	N/A	50	N/A	N/A	LINE/L1	N/A	Reverse	L1_Cf	N/A	+	N/A	2534707	2534708	N/A	456280	456115	456281	456116	TRUE	TTTTCAT	1000	2534708-2534719	N/A	456116\456127	FALSE	N/A	N/A	456281\456292	456128\456151
LINE	A_WOLF	G_WOLF	chr29	646325	650485	2723687	2723687	TRUE	aagatcttagactaca	aagatcttagactaca	aagatcttagactaca	N/A	50	N/A	N/A	LINE/L1	N/A	Forward	L1_Cf	N/A	+	N/A	2723687	2723688	N/A	650485	646325	650486	646326	FALSE	atcttaa	1000	2723688-2723703	N/A	646326\646341	FALSE	N/A	N/A	650486\650501	650454\650485
LINE	A_WOLF	G_WOLF	chr29	1658883	1665089	3742857	3742857	TRUE	gattaaaagattttga	gattaaaagattttga	gattaaaagattttga	N/A	50	N/A	N/A	LINE/L1	N/A	Reverse	L1_Canis1	N/A	+	N/A	3742857	3742858	N/A	1665089	1658883	1665090	1658884	FALSE	TTTGAAG	1000	3742858-3742873	N/A	1658884\1658899	FALSE	N/A	N/A	1665090\1665105	1658900\1658909
LINE	A_WOLF	G_WOLF	chr29	1992629	1992883	4069506	4069506	TRUE	taagatgtc	taagatgtc	taagatgtc	N/A	50	N/A	N/A	LINE/L1	N/A	Forward	L1_Cf	N/A	+	N/A	4069506	4069507	N/A	1992883	1992629	1992884	1992630	FALSE	TCTTAAA	1000	4069507-4069515	N/A	1992630\1992638	FALSE	N/A	N/A	1992884\1992892	1992865\1992883
LINE	A_WOLF	G_WOLF	chr29	2098805	2105139	4173114	4173114	TRUE	N/A	N/A	N/A	N/A	50	N/A	N/A	LINE/L1	N/A	Reverse	L1_Cf	N/A	+	4173114	4173106	4173115	4173107	2105139	2098784	2105140	2098785	FALSE	N/A	1000	N/A	N/A	N/A\N/A	FALSE	N/A	N/A	N/A\N/A	2098785\2098795
LINE	A_WOLF	G_WOLF	chr29	3437902	3444380	5510240	5510240	TRUE	tgtccaggacaattttt	tgtccaggacaattttt	tgtccaggacaattttt	N/A	50	N/A	N/A	LINE/L1	N/A	Reverse	L1_Canis1\L1_Canis1	N/A	+	N/A	5510240	5510241	N/A	3444380	3437902	3444381	3437903	FALSE	TTTTTAA	1000	5510241-5510257	N/A	3437903\3437919	FALSE	N/A	N/A	3444381\3444397	3437920\3437928
LINE	A_WOLF	G_WOLF	chr29	3575996	3582294	5641624	5641624	TRUE	aagaagaatataggaa	aagaagaatataggaa	aagaagaatataggaa	N/A	50	N/A	N/A	LINE/L1	N/A	Forward	L1_Canis1\L1_Canis1	N/A	+	N/A	5641624	5641625	N/A	3582294	3575996	3582295	3575997	FALSE	TTCTTGA	1000	5641625-5641640	N/A	3575997\3576012	FALSE	N/A	N/A	3582295\3582310	3582287\3582294
LINE	A_WOLF	G_WOLF	chr29	4954039	4960444	7010662	7010662	TRUE	tgcttgattaggttt	tgcttgattaggttt	tgcttgattaggttt	N/A	50	N/A	N/A	LINE/L1	N/A	Reverse	L1_Cf	N/A	+	N/A	7010662	7010663	N/A	4960444	4954039	4960445	4954040	FALSE	GGTTTAA	1000	7010663-7010677	N/A	4954040\4954054	FALSE	N/A	N/A	4960445\4960459	4954055\4954077
LINE	A_WOLF	G_WOLF	chr29	5020065	5020218	7076949	7076949	TRUE	gggggctcgggggcggctccgtggagggggctgcggg	gggggctcgggggcggctccgtggagggggctgcggg	gggggctcgggggcggctccgtggagggggctgcggg	N/A	50	N/A	N/A	LINE/L1	N/A	Forward	L1_Cf	N/A	+	N/A	7076949	7076950	N/A	5020218	5020065	5020219	5020066	TRUE	ccccccc	1000	7076950-7076986	N/A	5020066\5020102	FALSE	N/A	N/A	5020219\5020255	5020213\5020213
LINE	A_WOLF	G_WOLF	chr29	5339067	5339445	7393312	7393312	TRUE	atcttt	atcttt	atcttt	N/A	50	N/A	N/A	LINE/L1	N/A	Reverse	L1_Cf	N/A	+	N/A	7393312	7393313	N/A	5339445	5339067	5339446	5339068	FALSE	tctttat	1000	7393313-7393318	N/A	5339068\5339073	FALSE	N/A	N/A	5339446\5339451	5339074\5339080
LINE	A_WOLF	G_WOLF	chr29	5419665	5419949	7473747	7473747	TRUE	tttattta	tttattta	tttattta	N/A	50	N/A	N/A	LINE/L1	N/A	Reverse	L1_Cf	N/A	+	N/A	7473747	7473748	N/A	5419949	5419665	5419950	5419666	FALSE	aTTTAAA	1000	7473748-7473755	N/A	5419666\5419673	FALSE	N/A	N/A	5419950\5419957	5419674\5419676
LINE	A_WOLF	G_WOLF	chr29	5532124	5532593	7584614	7584614	TRUE	ggttctgtactt	ggttctgtactt	ggttctgtactt	N/A	50	N/A	N/A	LINE/L1	N/A	Reverse	L1_Cf	N/A	+	N/A	7584614	7584615	N/A	5532593	5532124	5532594	5532125	TRUE	TACTTGA	1000	7584615-7584626	N/A	5532125\5532136	FALSE	N/A	N/A	5532594\5532605	5532137\5532145
LINE	A_WOLF	G_WOLF	chr29	6007944	6014294	8055392	8055392	TRUE	aaccacttttta	aaccacttttta	aaccacttttta	N/A	50	N/A	N/A	LINE/L1	N/A	Reverse	L1_Cf	N/A	+	N/A	8055392	8055393	N/A	6014294	6007944	6014295	6007945	FALSE	TTTTAAA	1000	8055393-8055404	N/A	6007945\6007956	FALSE	N/A	N/A	6014295\6014306	6007957\6007961
LINE	A_WOLF	G_WOLF	chr29	6683201	6688850	8746414	8746414	TRUE	tagccctttatct	tagccctttatct	tagccctttatct	N/A	50	N/A	N/A	LINE/L1	N/A	Reverse	L1_Canis1	N/A	+	N/A	8746414	8746415	N/A	6688850	6683201	6688851	6683202	FALSE	tatctga	1000	8746415-8746427	N/A	6683202\6683214	FALSE	N/A	N/A	6688851\6688863	6683215\6683243
LINE	A_WOLF	G_WOLF	chr29	6711258	6711996	8768813	8768813	TRUE	ttattttactattttt	ttattttactattttt	ttattttactattttt	N/A	50	N/A	N/A	LINE/L1	N/A	Reverse	L1_Cf	N/A	+	N/A	8768813	8768814	N/A	6711996	6711258	6711997	6711259	FALSE	tttttaa	1000	8768814-8768829	N/A	6711259\6711274	FALSE	N/A	N/A	6711997\6712012	6711275\6711278
LINE	A_WOLF	G_WOLF	chr29	8333096	8333975	10392580	10392580	TRUE	gattatctcttcc	gattatctcttcc	gattatctcttcc	N/A	50	N/A	N/A	LINE/L1	N/A	Multiple	L1_Cf\L1_Cf	N/A	+	N/A	10392580	10392581	N/A	8333975	8333096	8333976	8333097	FALSE	N/A	1000	10392581-10392593	N/A	8333097\8333109	FALSE	N/A	N/A	8333976\8333988	N/A
LINE	A_WOLF	G_WOLF	chr29	8701047	8707095	10758068	10758068	TRUE	gggttgccctcttctc	gggttgccctcttctc	gggttgccctcttctc	N/A	50	N/A	N/A	LINE/L1	N/A	Reverse	L1_Cf\L1_Cf	N/A	+	N/A	10758068	10758069	N/A	8707095	8701047	8707096	8701048	FALSE	TTCTCAA	1000	10758069-10758084	N/A	8701048\8701063	FALSE	N/A	N/A	8707096\8707111	8701064\8701087
LINE	A_WOLF	G_WOLF	chr29	9383326	9384190	11440794	11440794	TRUE	gcttttggtcaattttt	gcttttggtcaattttt	gcttttggtcaattttt	N/A	50	N/A	N/A	LINE/L1	N/A	Reverse	L1_Cf	N/A	+	N/A	11440794	11440795	N/A	9384190	9383326	9384191	9383327	TRUE	TTTTTAA	1000	11440795-11440811	N/A	9383327\9383343	FALSE	N/A	N/A	9384191\9384207	9383344\9383347
LINE	A_WOLF	G_WOLF	chr29	9721754	9721969	11778525	11778525	TRUE	ggagcagctcgggggg	ggagcagctcgggggg	ggagcagctcgggggg	N/A	50	N/A	N/A	LINE/L1	N/A	Forward	L1_Cf	N/A	+	N/A	11778525	11778526	N/A	9721969	9721754	9721970	9721755	TRUE	gctccgg	1000	11778526-11778541	N/A	9721755\9721770	FALSE	N/A	N/A	9721970\9721985	N/A
LINE	A_WOLF	G_WOLF	chr29	10300191	10300698	12356164	12356164	TRUE	tccttaccccttcc	tccttaccccttcc	tccttaccccttcc	N/A	50	N/A	N/A	LINE/L1	N/A	Reverse	L1_Cf	N/A	+	N/A	12356164	12356165	N/A	10300698	10300191	10300699	10300192	FALSE	CTTCCAT	1000	12356165-12356178	N/A	10300192\10300205	FALSE	N/A	N/A	10300699\10300712	10300206\10300230
LINE	A_WOLF	G_WOLF	chr29	10531559	10532360	12586306	12586306	TRUE	agaagttactattaga	agaagttactattaga	agaagttactattaga	N/A	50	N/A	N/A	LINE/L1	N/A	Forward	L1_Cf	N/A	+	N/A	12586306	12586307	N/A	10532360	10531559	10532361	10531560	FALSE	CTTCTAA	1000	12586307-12586322	N/A	10531560\10531575	FALSE	N/A	N/A	10532361\10532376	10532353\10532360
LINE	A_WOLF	G_WOLF	chr29	10910596	10916935	12963792	12963792	TRUE	cagcaatctgtgttct	cagcaatctgtgttct	cagcaatctgtgttct	N/A	50	N/A	N/A	LINE/L1	N/A	Reverse	L1_Cf	N/A	+	N/A	12963792	12963793	N/A	10916935	10910596	10916936	10910597	FALSE	GTTCTAA	1000	12963793-12963808	N/A	10910597\10910612	FALSE	N/A	N/A	10916936\10916951	10910613\10910654
LINE	A_WOLF	G_WOLF	chr29	12509116	12509429	14570716	14570716	TRUE	aggagtttttattttg	aggagtttttattttg	aggagtttttattttg	N/A	50	N/A	N/A	LINE/L1	N/A	Reverse	L1_Cf	N/A	+	N/A	14570716	14570717	N/A	12509429	12509116	12509430	12509117	FALSE	ttttggt	1000	14570717-14570732	N/A	12509117\12509132	FALSE	N/A	N/A	12509430\12509445	12509133\12509144
LINE	A_WOLF	G_WOLF	chr29	12788703	12789923	14846580	14846580	TRUE	aaaaacaaccagtgta	aaaaacaaccagtgta	aaaaacaaccagtgta	N/A	50	N/A	N/A	LINE/L1	N/A	Forward	L1_Cf	N/A	+	N/A	14846580	14846581	N/A	12789923	12788703	12789924	12788704	TRUE	TTTTTAT	1000	14846581-14846596	N/A	12788704\12788719	FALSE	N/A	N/A	12789924\12789939	12789918\12789923
LINE	A_WOLF	G_WOLF	chr29	12925440	12931746	14988782	14988782	TRUE	caattcttggagtttta	caattcttggagtttta	caattcttggagtttta	N/A	50	N/A	N/A	LINE/L1	N/A	Reverse	L1_Cf	N/A	+	N/A	14988782	14988783	N/A	12931746	12925440	12931747	12925441	FALSE	TTTTACA	1000	14988783-14988799	N/A	12925441\12925457	FALSE	N/A	N/A	12931747\12931763	12925458\12925470
LINE	A_WOLF	G_WOLF	chr29	13580060	13582166	15637308	15637308	TRUE	catcttccagaaatatt	catcttccagaaatatt	catcttccagaaatatt	N/A	50	N/A	N/A	LINE/L1	N/A	Reverse	L1_Cf	N/A	+	N/A	15637308	15637309	N/A	13582166	13580060	13582167	13580061	FALSE	atattct	1000	15637309-15637325	N/A	13580061\13580077	FALSE	N/A	N/A	13582167\13582183	13580078\13580084
LINE	A_WOLF	G_WOLF	chr29	14594613	14595422	16647353	16647353	TRUE	taaaatattctgttatt	taaaatattctgttatt	taaaatattctgttatt	N/A	50	N/A	N/A	LINE/L1	N/A	Forward	L1_Cf	N/A	+	N/A	16647353	16647354	N/A	14595422	14594613	14595423	14594614	FALSE	TTTTAGT	1000	16647354-16647370	N/A	14594614\14594630	FALSE	N/A	N/A	14595423\14595439	14595408\14595422
LINE	A_WOLF	G_WOLF	chr29	15267070	15273283	17319343	17319343	TRUE	aaagaatacatatgggg	aaagaatacatatgggg	aaagaatacatatgggg	N/A	50	N/A	N/A	LINE/L1	N/A	Forward	L1_Canis1	N/A	+	N/A	17319343	17319344	N/A	15273283	15267070	15273284	15267071	FALSE	TCTTTAC	1000	17319344-17319360	N/A	15267071\15267087	FALSE	N/A	N/A	15273284\15273300	15273273\15273283
LINE	A_WOLF	G_WOLF	chr29	17476705	17477176	19548208	19548208	TRUE	aacacacagtt	aacacacagtt	aacacacagtt	N/A	50	N/A	N/A	LINE/L1	N/A	Forward	L1_Cf	N/A	+	N/A	19548199	19548200	N/A	17477166	17476696	17477167	17476697	FALSE	GTGTTGT	1000	19548200-19548210	N/A	17476697\17476707	FALSE	N/A	N/A	17477167\17477177	17477142\17477166
LINE	A_WOLF	G_WOLF	chr29	18675756	18676393	20750541	20750541	TRUE	taatgtaagcagtatt	taatgtaagcagtatt	taatgtaagcagtatt	N/A	50	N/A	N/A	LINE/L1	N/A	Reverse	L1_Cf	N/A	+	N/A	20750541	20750542	N/A	18676393	18675756	18676394	18675757	FALSE	Gtattga	1000	20750542-20750557	N/A	18675757\18675772	FALSE	N/A	N/A	18676394\18676409	18675773\18675780
LINE	A_WOLF	G_WOLF	chr29	20088205	20089197	22166739	22166739	TRUE	a	a	a	N/A	50	N/A	N/A	LINE/L1	N/A	Reverse	L1MC\L1_Carn2	N/A	+	N/A	22166739	22166740	N/A	20089197	20088205	20089198	20088206	FALSE	N/A	1000	22166740-22166740	N/A	20088206\20088206	FALSE	N/A	N/A	20089198\20089198	20088207\20088208
LINE	A_WOLF	G_WOLF	chr29	20846897	20853253	22921409	22921409	TRUE	taaagtaatgaagtga	taaagtaatgaagtga	taaagtaatgaagtga	N/A	50	N/A	N/A	LINE/L1	N/A	Forward	L1_Cf	N/A	+	N/A	22921409	22921410	N/A	20853253	20846897	20853254	20846898	FALSE	CTTTAAA	1000	22921410-22921425	N/A	20846898\20846913	FALSE	N/A	N/A	20853254\20853269	20853239\20853253
LINE	A_WOLF	G_WOLF	chr29	21336771	21337012	23406401	23406401	TRUE	caagatttgctttt	caagatttgctttt	caagatttgctttt	N/A	50	N/A	N/A	LINE/L1	N/A	Reverse	L1_Cf	N/A	+	N/A	23406401	23406402	N/A	21337012	21336771	21337013	21336772	FALSE	cttttaa	1000	23406402-23406415	N/A	21336772\21336785	FALSE	N/A	N/A	21337013\21337026	21336786\21336796
LINE	A_WOLF	G_WOLF	chr29	21556572	21562875	23623767	23623767	TRUE	aatacagcacttttt	aatacagcacttttt	aatacagcacttttt	N/A	50	N/A	N/A	LINE/L1	N/A	Reverse	L1_Cf	N/A	+	N/A	23623767	23623768	N/A	21562875	21556572	21562876	21556573	FALSE	tttttaa	1000	23623768-23623782	N/A	21556573\21556587	FALSE	N/A	N/A	21562876\21562890	21556588\21556592
LINE	A_WOLF	G_WOLF	chr29	25990970	25991822	28054986	28054986	TRUE	taaaatagaagataga	taaaatagaagataga	taaaatagaagataga	N/A	50	N/A	N/A	LINE/L1	N/A	Multiple	L1_Cf\L1_Cf	N/A	+	N/A	28054986	28054987	N/A	25991822	25990970	25991823	25990971	FALSE	N/A	1000	28054987-28055002	N/A	25990971\25990986	FALSE	N/A	N/A	25991823\25991838	N/A
LINE	A_WOLF	G_WOLF	chr29	29232351	29232552	31304555	31304555	TRUE	catgtttctgcttctt	catgtttctgcttctt	catgtttctgcttctt	N/A	50	N/A	N/A	LINE/L1	N/A	Reverse	L1_Cf	N/A	+	N/A	31304555	31304556	N/A	29232552	29232351	29232553	29232352	FALSE	TTCTTGA	1000	31304556-31304571	N/A	29232352\29232367	FALSE	N/A	N/A	29232553\29232568	29232368\29232376
LINE	A_WOLF	G_WOLF	chr29	29928999	29929114	32011877	32011877	TRUE	aagatttctccaacatt	aagatttctccaacatt	aagatttctccaacatt	N/A	50	N/A	N/A	LINE/L1	N/A	Forward	L1_Cf	N/A	+	N/A	32011877	32011878	N/A	29929114	29928999	29929115	29929000	FALSE	ATCTTAA	1000	32011878-32011894	N/A	29929000\29929016	FALSE	N/A	N/A	29929115\29929131	29929105\29929114
LINE	A_WOLF	G_WOLF	chr29	31356508	31356678	33446003	33446003	TRUE	aaaagcttacatgt	aaaagcttacatgt	aaaagcttacatgt	N/A	50	N/A	N/A	LINE/L1	N/A	Forward	L1_Cf	N/A	+	N/A	33446003	33446004	N/A	31356678	31356508	31356679	31356509	FALSE	cttttaa	1000	33446004-33446017	N/A	31356509\31356522	FALSE	N/A	N/A	31356679\31356692	31356670\31356677
LINE	A_WOLF	G_WOLF	chr29	31397382	31397866	33485118	33485118	TRUE	g	g	g	N/A	50	N/A	N/A	LINE/L1	N/A	Reverse	L1_Cf	N/A	+	33485119	33485118	33485120	33485119	31397867	31397382	31397868	31397383	FALSE	N/A	1000	33485118-33485118	N/A	31397382\31397382	FALSE	N/A	N/A	31397867\31397867	31397384\31397384
LINE	A_WOLF	G_WOLF	chr29	33920637	33920949	36017644	36017644	TRUE	tgctcggtcatttttt	tgctcggtcatttttt	tgctcggtcatttttt	N/A	50	N/A	N/A	LINE/L1	N/A	Reverse	L1_Cf	N/A	+	N/A	36017644	36017645	N/A	33920949	33920637	33920950	33920638	FALSE	TTTTTAT	1000	36017645-36017660	N/A	33920638\33920653	FALSE	N/A	N/A	33920950\33920965	33920654\33920675
LINE	A_WOLF	G_WOLF	chr29	34600938	34601016	36698931	36698931	TRUE	ta	ta	ta	N/A	50	N/A	N/A	LINE/L1	N/A	Forward	L1_Cf	N/A	+	N/A	36698931	36698932	N/A	34601016	34600938	34601017	34600939	FALSE	N/A	1000	36698932-36698933	N/A	34600939\34600940	FALSE	N/A	N/A	34601017\34601018	34601009\34601016
LINE	A_WOLF	G_WOLF	chr29	34912440	34918777	37010174	37010174	TRUE	aaaaaaaaa	aaaaaaaaa	aaaaaaaaa	N/A	50	N/A	N/A	LINE/L1	N/A	Forward	L1_Cf	N/A	+	N/A	37010174	37010175	N/A	34918777	34912440	34918778	34912441	FALSE	tttttga	1000	37010175-37010183	N/A	34912441\34912449	FALSE	N/A	N/A	34918778\34918786	34918773\34918775
LINE	A_WOLF	G_WOLF	chr29	35715574	35721882	37807710	37807710	TRUE	tgtaaccccattttt	tgtaaccccattttt	tgtaaccccattttt	N/A	50	N/A	N/A	LINE/L1	N/A	Reverse	L1_Cf	N/A	+	N/A	37807710	37807711	N/A	35721882	35715574	35721883	35715575	FALSE	TTTTTAG	1000	37807711-37807725	N/A	35715575\35715589	FALSE	N/A	N/A	35721883\35721897	35715590\35715595
LINE	A_WOLF	G_WOLF	chr29	35807433	35808118	37893226	37893226	TRUE	tgaagcaagtct	tgaagcaagtct	tgaagcaagtct	N/A	50	N/A	N/A	LINE/L1	N/A	Forward	L1_Cf	N/A	+	N/A	37893226	37893227	N/A	35808118	35807433	35808119	35807434	FALSE	CTTCAAA	1000	37893227-37893238	N/A	35807434\35807445	FALSE	N/A	N/A	35808119\35808130	35808110\35808118
LINE	A_WOLF	G_WOLF	chr29	36756600	36759043	38848086	38848086	TRUE	gcaaatttgtttat	gcaaatttgtttat	gcaaatttgtttat	N/A	50	N/A	N/A	LINE/L1	N/A	Reverse	L1_Carn7\L1_Carn7	N/A	+	N/A	38848086	38848087	N/A	36759043	36756600	36759044	36756601	FALSE	TTTATAA	1000	38848087-38848100	N/A	36756601\36756614	FALSE	N/A	N/A	36759044\36759057	36756618\36756620
LINE	A_WOLF	G_WOLF	chr29	36780759	36780991	38869739	38869739	TRUE	taaatagggatattct	taaatagggatattct	taaatagggatattct	N/A	50	N/A	N/A	LINE/L1	N/A	Forward	L1_Cf	N/A	+	N/A	38869739	38869740	N/A	36780991	36780759	36780992	36780760	FALSE	ATTTAAA	1000	38869740-38869755	N/A	36780760\36780775	FALSE	N/A	N/A	36780992\36781007	36780983\36780991
LINE	A_WOLF	G_WOLF	chr29	38702411	38704255	40791516	40791516	TRUE	gaagtcagaggagag	gaagtcagaggagag	gaagtcagaggagag	N/A	50	N/A	N/A	LINE/L1	N/A	Reverse	L1_Cf\L1_Cf	N/A	+	N/A	40791516	40791517	N/A	38704255	38702411	38704256	38702412	FALSE	GAGAGGA	1000	40791517-40791531	N/A	38702412\38702426	FALSE	N/A	N/A	38704256\38704270	38702427\38702430
LINE	A_WOLF	G_WOLF	chr29	38789948	38790479	40883902	40883902	TRUE	t	t	t	N/A	50	N/A	N/A	LINE/L1	N/A	Reverse	L1_Cf	N/A	+	40883910	40883909	40883911	40883910	38790487	38789955	38790488	38789956	FALSE	N/A	1000	40883911-40883911	N/A	38789956\38789956	FALSE	N/A	N/A	38790488\38790488	38789962\38789965
LINE	A_WOLF	G_WOLF	chr29	39275135	39275193	41369028	41369028	TRUE	tagaacattaaatttt	tagaacattaaatttt	tagaacattaaatttt	N/A	50	N/A	N/A	LINE/L1	N/A	Reverse	L1_Cf	N/A	+	N/A	41369028	41369029	N/A	39275193	39275135	39275194	39275136	FALSE	attttaa	500	41369029-41369044	N/A	39275136\39275151	FALSE	N/A	N/A	39275194\39275209	39275152\39275154
LINE	A_WOLF	G_WOLF	chr29	41107419	41107608	43155648	43155648	TRUE	aaagatgtaccggg	aaagatgtaccggg	aaagatgtaccggg	N/A	50	N/A	N/A	LINE/L1	N/A	Forward	L1_Cf	N/A	+	N/A	43155648	43155649	N/A	41107608	41107419	41107609	41107420	FALSE	TCTTTAC	1000	43155649-43155662	N/A	41107420\41107433	FALSE	N/A	N/A	41107609\41107622	41107582\41107608
LINE	A_WOLF	G_WOLF	chr3	2655412	2658288	3643986	3643986	TRUE	taaactggaagttgtga	taaactggaagttgtga	taaactggaagttgtga	N/A	50	N/A	N/A	LINE/L1	N/A	Forward	L1_Cf	N/A	+	N/A	3643986	3643987	N/A	2658288	2655412	2658289	2655413	FALSE	GTTTAAA	1000	3643987-3644003	N/A	2655413\2655429	FALSE	N/A	N/A	2658289\2658305	2658286\2658288
LINE	A_WOLF	G_WOLF	chr3	2944089	2950430	3930003	3930003	TRUE	aagaaatgt	aagaaatgt	aagaaatgt	N/A	50	N/A	N/A	LINE/L1	N/A	Forward	L1MEc	N/A	+	N/A	3930003	3930004	N/A	2950430	2944089	2950431	2944090	FALSE	ttcttaa	1000	3930004-3930012	N/A	2944090\2944098	FALSE	N/A	N/A	2950431\2950439	2950413\2950430
LINE	A_WOLF	G_WOLF	chr3	7078065	7078454	8064813	8064813	TRUE	taaaataaacaa	taaaataaacaa	taaaataaacaa	N/A	50	N/A	N/A	LINE/L1	N/A	Forward	L1_Cf	N/A	+	N/A	8064813	8064814	N/A	7078454	7078065	7078455	7078066	FALSE	ttttaga	1000	8064814-8064825	N/A	7078066\7078077	FALSE	N/A	N/A	7078455\7078466	7078443\7078449
LINE	A_WOLF	G_WOLF	chr3	8968508	8968674	9953874	9953874	TRUE	aaa	aaa	aaa	N/A	50	N/A	N/A	LINE/L1	N/A	Forward	L1_Cf	N/A	+	N/A	9953874	9953875	N/A	8968674	8968508	8968675	8968509	FALSE	N/A	1000	9953875-9953877	N/A	8968509\8968511	FALSE	N/A	N/A	8968675\8968677	8968668\8968674
LINE	A_WOLF	G_WOLF	chr3	9293262	9293791	10278747	10278747	TRUE	cttttgcaccattttt	cttttgcaccattttt	cttttgcaccattttt	N/A	50	N/A	N/A	LINE/L1	N/A	Reverse	L1_Cf	N/A	+	N/A	10278747	10278748	N/A	9293791	9293262	9293792	9293263	FALSE	TTTTTAG	1000	10278748-10278763	N/A	9293263\9293278	FALSE	N/A	N/A	9293792\9293807	9293279\9293288
LINE	A_WOLF	G_WOLF	chr3	10333208	10334618	11318420	11318420	TRUE	agaa	agaa	agaa	N/A	50	N/A	N/A	LINE/L1	N/A	Forward	L1_Cf\L1_Cf	N/A	+	N/A	11318420	11318421	N/A	10334618	10333208	10334619	10333209	FALSE	N/A	1000	11318421-11318424	N/A	10333209\10333212	FALSE	N/A	N/A	10334619\10334622	10334597\10334618
LINE	A_WOLF	G_WOLF	chr3	10378137	10379266	11362613	11362613	TRUE	taaaacaaaagataaa	taaaacaaaagataaa	taaaacaaaagataaa	N/A	50	N/A	N/A	LINE/L1	N/A	Forward	L1_Cf	N/A	+	N/A	11362613	11362614	N/A	10379266	10378137	10379267	10378138	TRUE	ttttaga	1000	11362614-11362629	N/A	10378138\10378153	FALSE	N/A	N/A	10379267\10379282	10379262\10379266
LINE	A_WOLF	G_WOLF	chr3	10527570	10533920	11510860	11510860	TRUE	taaaattaaaaaaggg	taaaattaaaaaaggg	taaaattaaaaaaggg	N/A	50	N/A	N/A	LINE/L1	N/A	Forward	L1_Carn3	N/A	+	N/A	11510860	11510861	N/A	10533920	10527570	10533921	10527571	FALSE	ttttaaa	1000	11510861-11510876	N/A	10527571\10527586	FALSE	N/A	N/A	10533921\10533936	10533900\10533920
LINE	A_WOLF	G_WOLF	chr3	11208615	11209227	12180168	12180168	TRUE	tttttttttttaat	tttttttttttaat	tttttttttttaat	N/A	50	N/A	N/A	LINE/L1	N/A	Reverse	L1_Cf	N/A	+	N/A	12180168	12180169	N/A	11209227	11208615	11209228	11208616	TRUE	ttaattg	1000	12180169-12180182	N/A	11208616\11208629	FALSE	N/A	N/A	11209228\11209241	11208634\11208635
LINE	A_WOLF	G_WOLF	chr3	12584479	12590895	13566609	13566609	TRUE	cattgattattcttt	cattgattattcttt	cattgattattcttt	N/A	50	N/A	N/A	LINE/L1	N/A	Reverse	L1_Canis1	N/A	+	N/A	13566609	13566610	N/A	12590895	12584479	12590896	12584480	FALSE	tctttaa	1000	13566610-13566624	N/A	12584480\12584494	FALSE	N/A	N/A	12590896\12590910	12584495\12584502
LINE	A_WOLF	G_WOLF	chr3	13182596	13183783	14165416	14165416	TRUE	gtctcacttcaattct	gtctcacttcaattct	gtctcacttcaattct	N/A	50	N/A	N/A	LINE/L1	N/A	Reverse	L1_Cf	N/A	+	N/A	14165416	14165417	N/A	13183783	13182596	13183784	13182597	FALSE	ATTCTAT	1000	14165417-14165432	N/A	13182597\13182612	FALSE	N/A	N/A	13183784\13183799	13182613\13182631
LINE	A_WOLF	G_WOLF	chr3	15361174	15362493	16347902	16347902	TRUE	acttt	acttt	acttt	N/A	50	N/A	N/A	LINE/L1	N/A	Reverse	L1_Cf	N/A	+	N/A	16347902	16347903	N/A	15362493	15361174	15362494	15361175	FALSE	aCTTTGA	1000	16347903-16347907	N/A	15361175\15361179	FALSE	N/A	N/A	15362494\15362498	15361180\15361204
LINE	A_WOLF	G_WOLF	chr3	17296430	17302748	18290684	18290684	TRUE	aagaagacatggtctc	aagaagacatggtctc	aagaagacatggtctc	N/A	50	N/A	N/A	LINE/L1	N/A	Forward	L1_Cf	N/A	+	N/A	18290684	18290685	N/A	17302748	17296430	17302749	17296431	FALSE	TTcttaa	1000	18290685-18290700	N/A	17296431\17296446	FALSE	N/A	N/A	17302749\17302764	17302724\17302748
LINE	A_WOLF	G_WOLF	chr3	18294406	18296468	19281828	19281828	TRUE	taaaccctctgatg	taaaccctctgatg	taaaccctctgatg	N/A	50	N/A	N/A	LINE/L1	N/A	Forward	L1_Cf	N/A	+	N/A	19281828	19281829	N/A	18296468	18294406	18296469	18294407	FALSE	GTTTAGT	1000	19281829-19281842	N/A	18294407\18294420	FALSE	N/A	N/A	18296469\18296482	18296450\18296468
LINE	A_WOLF	G_WOLF	chr3	18685691	18686005	19671495	19671495	TRUE	aagtcaatacttttcttttt	aagtcaatacttttcttttt	aagtcaatacttttcttttt	N/A	50	N/A	N/A	LINE/L1	N/A	Reverse	L1_Cf	N/A	+	N/A	19671495	19671496	N/A	18686005	18685691	18686006	18685692	FALSE	tttttat	1000	19671496-19671515	N/A	18685692\18685711	FALSE	N/A	N/A	18686006\18686025	18685712\18685724
LINE	A_WOLF	G_WOLF	chr3	23425046	23431503	24426137	24426137	TRUE	aaaaaatatatata	aaaaaatatatata	aaaaaatatatata	N/A	50	N/A	N/A	LINE/L1	N/A	Forward	L1_Cf	N/A	+	N/A	24426137	24426138	N/A	23431503	23425046	23431504	23425047	FALSE	tttttaa	1000	24426138-24426151	N/A	23425047\23425060	FALSE	N/A	N/A	23431504\23431517	23431475\23431503
LINE	A_WOLF	G_WOLF	chr3	23745696	23752038	24742572	24742572	TRUE	t	t	t	N/A	50	N/A	N/A	LINE/L1	N/A	Reverse	L1_Cf\L1_Cf	N/A	+	N/A	24742572	24742573	N/A	23752038	23745696	23752039	23745697	FALSE	N/A	1000	24742573-24742573	N/A	23745697\23745697	FALSE	N/A	N/A	23752039\23752039	23745699\23745701
LINE	A_WOLF	G_WOLF	chr3	26131075	26137270	27119668	27119668	TRUE	aagtcttagtttct	aagtcttagtttct	aagtcttagtttct	N/A	50	N/A	N/A	LINE/L1	N/A	Reverse	L1_Canis1	N/A	+	N/A	27119668	27119669	N/A	26137270	26131075	26137271	26131076	FALSE	TTTCTAA	1000	27119669-27119682	N/A	26131076\26131089	FALSE	N/A	N/A	26137271\26137284	26131090\26131105
LINE	A_WOLF	G_WOLF	chr3	27121383	27121804	28103691	28103691	TRUE	cctcagctctgttctt	cctcagctctgttctt	cctcagctctgttctt	N/A	50	N/A	N/A	LINE/L1	N/A	Forward	L1_Carn2	N/A	+	N/A	28103691	28103692	N/A	27121804	27121383	27121805	27121384	FALSE	tgaGGGT	1000	28103692-28103707	N/A	27121384\27121399	FALSE	N/A	N/A	27121805\27121820	27121801\27121803
LINE	A_WOLF	G_WOLF	chr3	29495554	29501936	30477106	30477106	TRUE	aaataaata	aaataaata	aaataaata	N/A	50	N/A	N/A	LINE/L1	N/A	Forward	L1MEc\L1MEc	N/A	+	N/A	30477106	30477107	N/A	29501936	29495554	29501937	29495555	FALSE	tatttat	1000	30477107-30477115	N/A	29495555\29495563	FALSE	N/A	N/A	29501937\29501945	29501911\29501933
LINE	A_WOLF	G_WOLF	chr3	30296605	30296710	31279853	31279853	TRUE	tgaactccttttttctt	tgaactccttttttctt	tgaactccttttttctt	N/A	50	N/A	N/A	LINE/L1	N/A	Reverse	L1_Cf	N/A	+	N/A	31279853	31279854	N/A	30296710	30296605	30296711	30296606	FALSE	ttctttc	1000	31279854-31279870	N/A	30296606\30296622	FALSE	N/A	N/A	30296711\30296727	30296624\30296626
LINE	A_WOLF	G_WOLF	chr3	32057845	32058411	33428092	33428092	TRUE	aatttatattccaagttaa	aatttatattccaagttaa	aatttatattccaagttaa	N/A	50	N/A	N/A	LINE/L1	N/A	Forward	L1_Cf	N/A	+	N/A	33428092	33428093	N/A	32058411	32057845	32058412	32057846	FALSE	AAATTGA	1000	33428093-33428111	N/A	32057846\32057864	FALSE	N/A	N/A	32058412\32058430	32058400\32058411
LINE	A_WOLF	G_WOLF	chr3	32522513	32526753	33895327	33895327	TRUE	tttattccctatttt	tttattccctatttt	tttattccctatttt	N/A	50	N/A	N/A	LINE/L1	N/A	Reverse	L1_Cf	N/A	+	N/A	33895327	33895328	N/A	32526753	32522513	32526754	32522514	FALSE	ATTTTAG	1000	33895328-33895342	N/A	32522514\32522528	FALSE	N/A	N/A	32526754\32526768	32522529\32522533
LINE	A_WOLF	G_WOLF	chr3	32601087	32604285	33970103	33970103	TRUE	ctcagtctggactctt	ctcagtctggactctt	ctcagtctggactctt	N/A	50	N/A	N/A	LINE/L1	N/A	Reverse	L1_Cf	N/A	+	N/A	33970103	33970104	N/A	32604285	32601087	32604286	32601088	FALSE	CTCTTAG	1000	33970104-33970119	N/A	32601088\32601103	FALSE	N/A	N/A	32604286\32604301	32601104\32601111
LINE	A_WOLF	G_WOLF	chr3	32645776	32646126	34011062	34011062	TRUE	agaacttatat	agaacttatat	agaacttatat	N/A	50	N/A	N/A	LINE/L1	N/A	Forward	L1_Cf	N/A	+	N/A	34011062	34011063	N/A	32646126	32645776	32646127	32645777	FALSE	GTTctaa	1000	34011063-34011073	N/A	32645777\32645787	FALSE	N/A	N/A	32646127\32646137	32646119\32646126
LINE	A_WOLF	G_WOLF	chr3	32939984	32940293	34311501	34311501	TRUE	atacttattttattttt	atacttattttattttt	atacttattttattttt	N/A	50	N/A	N/A	LINE/L1	N/A	Reverse	L1_Cf	N/A	+	N/A	34311501	34311502	N/A	32940293	32939984	32940294	32939985	TRUE	tttttcc	1000	34311502-34311518	N/A	32939985\32940001	FALSE	N/A	N/A	32940294\32940310	32940006\32940010
LINE	A_WOLF	G_WOLF	chr3	33207793	33207913	34575330	34575330	TRUE	ggggctcgggcggcggctccgcggagggggctgcgcggccc	ggggctcgggcggcggctccgcggagggggctgcgcggccc	ggggctcgggcggcggctccgcggagggggctgcgcggccc	N/A	50	N/A	N/A	LINE/L1	N/A	Forward	L1_Cf	N/A	+	N/A	34575330	34575331	N/A	33207913	33207793	33207914	33207794	TRUE	gcccccc	1000	34575331-34575371	N/A	33207794\33207834	FALSE	N/A	N/A	33207914\33207954	33207913\33207913
LINE	A_WOLF	G_WOLF	chr3	33234561	33235105	34601985	34601985	TRUE	gagagtgagtgacatag	gagagtgagtgacatag	gagagtgagtgacatag	N/A	50	N/A	N/A	LINE/L1	N/A	Reverse	L1_Cf	N/A	+	N/A	34601985	34601986	N/A	33235105	33234561	33235106	33234562	FALSE	catagaa	1000	34601986-34602002	N/A	33234562\33234578	FALSE	N/A	N/A	33235106\33235122	33234584\33234585
LINE	A_WOLF	G_WOLF	chr3	33508355	33508621	34880689	34880689	TRUE	ccagaggcca	ccagaggcca	ccagaggcca	N/A	50	N/A	N/A	LINE/L1	N/A	Forward	L1_Cf	N/A	+	N/A	34880689	34880690	N/A	33508621	33508355	33508622	33508356	FALSE	tctgGTC	1000	34880690-34880699	N/A	33508356\33508365	FALSE	N/A	N/A	33508622\33508631	33508597\33508620
LINE	A_WOLF	G_WOLF	chr3	33722298	33722748	35093837	35093837	TRUE	agaagactgcttgg	agaagactgcttgg	agaagactgcttgg	N/A	50	N/A	N/A	LINE/L1	N/A	Multiple	L1_Cf\L1_Cf	N/A	+	N/A	35093837	35093838	N/A	33722748	33722298	33722749	33722299	FALSE	N/A	1000	35093838-35093851	N/A	33722299\33722312	FALSE	N/A	N/A	33722749\33722762	N/A
LINE	A_WOLF	G_WOLF	chr3	34494433	34500765	35867272	35867272	TRUE	agaaatacagattta	agaaatacagattta	agaaatacagattta	N/A	50	N/A	N/A	LINE/L1	N/A	Reverse	L1_Cf	N/A	+	N/A	35867272	35867273	N/A	34500765	34494433	34500766	34494434	FALSE	atttaaa	1000	35867273-35867287	N/A	34494434\34494448	FALSE	N/A	N/A	34500766\34500780	34494449\34494457
LINE	A_WOLF	G_WOLF	chr3	34629133	34629355	35995703	35995703	TRUE	aagaagaggatctctt	aagaagaggatctctt	aagaagaggatctctt	N/A	50	N/A	N/A	LINE/L1	N/A	Reverse	L1_Cf	N/A	+	N/A	35995703	35995704	N/A	34629355	34629133	34629356	34629134	FALSE	CTCTTAA	1000	35995704-35995719	N/A	34629134\34629149	FALSE	N/A	N/A	34629356\34629371	34629150\34629167
LINE	A_WOLF	G_WOLF	chr3	34913508	34919800	36280801	36280801	TRUE	tttttttttttttttt	tttttttttttttttt	tttttttttttttttt	N/A	50	N/A	N/A	LINE/L1	N/A	Multiple	L1MEc\L1_Cf	N/A	+	36280804	36280803	36280805	36280804	34919803	34913510	34919804	34913511	TRUE	N/A	1000	36280801-36280803\36280805-36280817	N/A	34913508\34913523	FALSE	N/A	N/A	34919801\34919816	N/A
LINE	A_WOLF	G_WOLF	chr3	35761282	35761614	37118719	37118719	TRUE	actgggtgttattct	actgggtgttattct	actgggtgttattct	N/A	50	N/A	N/A	LINE/L1	N/A	Reverse	L1_Cf	N/A	+	N/A	37118719	37118720	N/A	35761614	35761282	35761615	35761283	TRUE	attctat	1000	37118720-37118734	N/A	35761283\35761297	FALSE	N/A	N/A	35761615\35761629	35761298\35761320
LINE	A_WOLF	G_WOLF	chr3	36746748	36749454	38088906	38088906	TRUE	aaaataaaattaaa	aaaataaaattaaa	aaaataaaattaaa	N/A	50	N/A	N/A	LINE/L1	N/A	Forward	L1_Cf	N/A	+	N/A	38088906	38088907	N/A	36749454	36746748	36749455	36746749	FALSE	attttta	1000	38088907-38088920	N/A	36746749\36746762	FALSE	N/A	N/A	36749455\36749468	36749450\36749453
LINE	A_WOLF	G_WOLF	chr3	36837501	36838028	38177116	38177116	TRUE	t	t	t	N/A	50	N/A	N/A	LINE/L1	N/A	Reverse	L1_Cf	N/A	+	38177116	38177105	38177117	38177106	36838028	36837499	36838029	36837500	FALSE	N/A	1000	38177117-38177117	N/A	36837500\36837500	FALSE	N/A	N/A	36838029\36838029	36837501\36837507
LINE	A_WOLF	G_WOLF	chr3	37340145	37340569	38689070	38689070	TRUE	aggaaa	aggaaa	aggaaa	N/A	50	N/A	N/A	LINE/L1	N/A	Forward	L1_Cf	N/A	+	N/A	38689070	38689071	N/A	37340569	37340145	37340570	37340146	FALSE	ttcctAA	1000	38689071-38689076	N/A	37340146\37340151	FALSE	N/A	N/A	37340570\37340575	37340559\37340569
LINE	A_WOLF	G_WOLF	chr3	39368135	39374483	40715111	40715111	TRUE	gtgatgtactgtt	gtgatgtactgtt	gtgatgtactgtt	N/A	50	N/A	N/A	LINE/L1	N/A	Reverse	L1_Cf\L1_Cf	N/A	+	N/A	40715111	40715112	N/A	39374483	39368135	39374484	39368136	TRUE	CTGTTAA	1000	40715112-40715124	N/A	39368136\39368148	FALSE	N/A	N/A	39374484\39374496	39368149\39368171
LINE	A_WOLF	G_WOLF	chr3	42683946	42685299	44032553	44032553	TRUE	tcagaatacaaacttt	tcagaatacaaacttt	tcagaatacaaacttt	N/A	50	N/A	N/A	LINE/L1	N/A	Reverse	L1_Cf	N/A	+	N/A	44032553	44032554	N/A	42685299	42683946	42685300	42683947	FALSE	ACTTTAG	1000	44032554-44032569	N/A	42683947\42683962	FALSE	N/A	N/A	42685300\42685315	42683963\42683970
LINE	A_WOLF	G_WOLF	chr3	42736848	42736958	44085182	44085182	TRUE	aaagacttct	aaagacttct	aaagacttct	N/A	50	N/A	N/A	LINE/L1	N/A	Reverse	L1_Cf	N/A	+	N/A	44085182	44085183	N/A	42736958	42736848	42736959	42736849	FALSE	CTTCTAA	1000	44085183-44085192	N/A	42736849\42736858	FALSE	N/A	N/A	42736959\42736968	42736859\42736873
LINE	A_WOLF	G_WOLF	chr3	45743266	45743599	47093734	47093734	TRUE	taaaggaaaataagg	taaaggaaaataagg	taaaggaaaataagg	N/A	50	N/A	N/A	LINE/L1	N/A	Forward	L1_Cf	N/A	+	N/A	47093734	47093735	N/A	45743599	45743266	45743600	45743267	FALSE	ctttaaa	1000	47093735-47093749	N/A	45743267\45743281	FALSE	N/A	N/A	45743600\45743614	45743591\45743599
LINE	A_WOLF	G_WOLF	chr3	47996042	47998097	49356390	49356390	TRUE	tgtatagacattt	tgtatagacattt	tgtatagacattt	N/A	50	N/A	N/A	LINE/L1	N/A	Reverse	L1_Cf\L1_Cf	N/A	+	N/A	49356390	49356391	N/A	47998097	47996042	47998098	47996043	FALSE	CATTTGA	1000	49356391-49356403	N/A	47996043\47996055	FALSE	N/A	N/A	47998098\47998110	47996056\47996059
LINE	A_WOLF	G_WOLF	chr3	48004336	48010637	49362677	49362677	TRUE	tcccttgaagtt	tcccttgaagtt	tcccttgaagtt	N/A	50	N/A	N/A	LINE/L1	N/A	Reverse	L1_Cf	N/A	+	N/A	49362677	49362678	N/A	48010637	48004336	48010638	48004337	FALSE	AAGTTAA	1000	49362678-49362689	N/A	48004337\48004348	FALSE	N/A	N/A	48010638\48010649	48004349\48004361
LINE	A_WOLF	G_WOLF	chr3	48699048	48699459	50051577	50051577	TRUE	ttgaatgtctgtctc	ttgaatgtctgtctc	ttgaatgtctgtctc	N/A	50	N/A	N/A	LINE/L1	N/A	Reverse	L1_Cf	N/A	+	N/A	50051577	50051578	N/A	48699459	48699048	48699460	48699049	FALSE	GTCTCAA	1000	50051578-50051592	N/A	48699049\48699063	FALSE	N/A	N/A	48699460\48699474	48699064\48699073
LINE	A_WOLF	G_WOLF	chr3	49077748	49084087	50429464	50429464	TRUE	taaaaaattgaggac	taaaaaattgaggac	taaaaaattgaggac	N/A	50	N/A	N/A	LINE/L1	N/A	Forward	L1MEc	N/A	+	N/A	50429464	50429465	N/A	49084087	49077748	49084088	49077749	FALSE	ttttaaa	1000	50429465-50429479	N/A	49077749\49077763	FALSE	N/A	N/A	49084088\49084102	49084083\49084087
LINE	A_WOLF	G_WOLF	chr3	53792361	53795553	55140057	55140057	TRUE	tctcctgaatcaattatt	tctcctgaatcaattatt	tctcctgaatcaattatt	N/A	50	N/A	N/A	LINE/L1	N/A	Reverse	L1MEc	N/A	+	N/A	55140057	55140058	N/A	53795553	53792361	53795554	53792362	FALSE	TTATTAT	1000	55140058-55140075	N/A	53792362\53792379	FALSE	N/A	N/A	53795554\53795571	53792383\53792383
LINE	A_WOLF	G_WOLF	chr3	55339064	55339458	56685776	56685776	TRUE	N/A	N/A	N/A	N/A	50	N/A	N/A	LINE/L1	N/A	Multiple	L1_Cf\L1_Cf	N/A	+	56685782	56685781	56685783	56685782	55339464	55339069	55339465	55339070	FALSE	N/A	1000	N/A	N/A	N/A\N/A	FALSE	N/A	N/A	N/A\N/A	N/A
LINE	A_WOLF	G_WOLF	chr3	55370058	55376410	56716384	56716384	TRUE	agaaagtgctgaca	agaaagtgctgaca	agaaagtgctgaca	N/A	50	N/A	N/A	LINE/L1	N/A	Forward	L1MEc\L1MEc	N/A	+	N/A	56716384	56716385	N/A	55376410	55370058	55376411	55370059	FALSE	TTTCTGA	1000	56716385-56716398	N/A	55370059\55370072	FALSE	N/A	N/A	55376411\55376424	55376406\55376410
LINE	A_WOLF	G_WOLF	chr3	56416148	56422599	57757049	57757049	TRUE	aaagtttactttt	aaagtttactttt	aaagtttactttt	N/A	50	N/A	N/A	LINE/L1	N/A	Forward	L1_Cf	N/A	+	N/A	57757049	57757050	N/A	56422599	56416148	56422600	56416149	FALSE	actttat	1000	57757050-57757062	N/A	56416149\56416161	FALSE	N/A	N/A	56422600\56422612	56422593\56422599
LINE	A_WOLF	G_WOLF	chr3	57695069	57697336	59028808	59028808	TRUE	cagttcttt	cagttcttt	cagttcttt	N/A	50	N/A	N/A	LINE/L1	N/A	Reverse	L1_Cf	N/A	+	N/A	59028808	59028809	N/A	57697336	57695069	57697337	57695070	FALSE	TCTTTAT	1000	59028809-59028817	N/A	57695070\57695078	FALSE	N/A	N/A	57697337\57697345	57695079\57695101
LINE	A_WOLF	G_WOLF	chr3	58122346	58122544	59454046	59454046	TRUE	taaaacaggaagtaa	taaaacaggaagtaa	taaaacaggaagtaa	N/A	50	N/A	N/A	LINE/L1	N/A	Forward	L1_Cf	N/A	+	N/A	59454046	59454047	N/A	58122544	58122346	58122545	58122347	FALSE	TTTTAGA	1000	59454047-59454061	N/A	58122347\58122361	FALSE	N/A	N/A	58122545\58122559	58122537\58122540
LINE	A_WOLF	G_WOLF	chr3	58181633	58183056	59512917	59512917	TRUE	N/A	N/A	N/A	N/A	50	N/A	N/A	LINE/L1	N/A	Reverse	L1_Cf	N/A	+	59512921	59512920	59512922	59512921	58183060	58181636	58183061	58181637	FALSE	N/A	1000	N/A	N/A	N/A\N/A	FALSE	N/A	N/A	N/A\N/A	N/A
LINE	A_WOLF	G_WOLF	chr3	59286152	59286295	60615614	60615614	TRUE	gcataagggtatt	gcataagggtatt	gcataagggtatt	N/A	50	N/A	N/A	LINE/L1	N/A	Reverse	L1_Cf	N/A	+	N/A	60615614	60615615	N/A	59286295	59286152	59286296	59286153	FALSE	GTATTGA	1000	60615615-60615627	N/A	59286153\59286165	FALSE	N/A	N/A	59286296\59286308	59286166\59286186
LINE	A_WOLF	G_WOLF	chr3	61567877	61569965	62896648	62896648	TRUE	tgacttatttc	tgacttatttc	tgacttatttc	N/A	50	N/A	N/A	LINE/L1	N/A	Reverse	L1_Cf	N/A	+	N/A	62896648	62896649	N/A	61569965	61567877	61569966	61567878	TRUE	atttcac	1000	62896649-62896659	N/A	61567878\61567888	FALSE	N/A	N/A	61569966\61569976	61567889\61567898
LINE	A_WOLF	G_WOLF	chr3	62372232	62372544	63700234	63700234	TRUE	taaagataagaact	taaagataagaact	taaagataagaact	N/A	50	N/A	N/A	LINE/L1	N/A	Forward	L1_Cf	N/A	+	N/A	63700234	63700235	N/A	62372544	62372232	62372545	62372233	FALSE	CTTTAAT	1000	63700235-63700248	N/A	62372233\62372246	FALSE	N/A	N/A	62372545\62372558	62372538\62372544
LINE	A_WOLF	G_WOLF	chr3	63728894	63733575	65049026	65049026	TRUE	ctggtgtgatcttc	ctggtgtgatcttc	ctggtgtgatcttc	N/A	50	N/A	N/A	LINE/L1	N/A	Reverse	L1_Cf	N/A	+	N/A	65049026	65049027	N/A	63733575	63728894	63733576	63728895	FALSE	TCTTCAA	1000	65049027-65049040	N/A	63728895\63728908	FALSE	N/A	N/A	63733576\63733589	63728912\63728915
LINE	A_WOLF	G_WOLF	chr3	64210920	64217252	65524892	65524892	TRUE	aagggagtgctatga	aagggagtgctatga	aagggagtgctatga	N/A	50	N/A	N/A	LINE/L1	N/A	Forward	L1MEc	N/A	+	N/A	65524892	65524893	N/A	64217252	64210920	64217253	64210921	FALSE	CCCTTAA	1000	65524893-65524907	N/A	64210921\64210935	FALSE	N/A	N/A	64217253\64217267	64217228\64217252
LINE	A_WOLF	G_WOLF	chr3	65768540	65769009	67076846	67076846	TRUE	tgt	tgt	tgt	N/A	50	N/A	N/A	LINE/L1	N/A	Forward	L1_Cf	N/A	+	N/A	67076846	67076847	N/A	65769009	65768540	65769010	65768541	FALSE	N/A	1000	67076847-67076849	N/A	65768541\65768543	FALSE	N/A	N/A	65769010\65769012	65769006\65769006
LINE	A_WOLF	G_WOLF	chr3	65976190	65982498	67283912	67283912	TRUE	ctccattgcatatat	ctccattgcatatat	ctccattgcatatat	N/A	50	N/A	N/A	LINE/L1	N/A	Reverse	L1_Cf	N/A	+	N/A	67283912	67283913	N/A	65982498	65976190	65982499	65976191	FALSE	tatatgt	1000	67283913-67283927	N/A	65976191\65976205	FALSE	N/A	N/A	65982499\65982513	65976206\65976214
LINE	A_WOLF	G_WOLF	chr3	66448218	66454442	67756729	67756729	TRUE	aaaaccatgtaagg	aaaaccatgtaagg	aaaaccatgtaagg	N/A	50	N/A	N/A	LINE/L1	N/A	Forward	L1_Canis1	N/A	+	N/A	67756729	67756730	N/A	66454442	66448218	66454443	66448219	FALSE	GTTTTCA	1000	67756730-67756743	N/A	66448219\66448232	FALSE	N/A	N/A	66454443\66454456	66454434\66454442
LINE	A_WOLF	G_WOLF	chr3	66699092	66699301	68000955	68000955	TRUE	gaaaat	gaaaat	gaaaat	N/A	50	N/A	N/A	LINE/L1	N/A	Forward	L1_Cf	N/A	+	N/A	68000955	68000956	N/A	66699301	66699092	66699302	66699093	FALSE	ttttcat	1000	68000956-68000961	N/A	66699093\66699098	FALSE	N/A	N/A	66699302\66699307	66699289\66699301
LINE	A_WOLF	G_WOLF	chr3	67010925	67017330	68318645	68318645	TRUE	cacctgaaactaatatt	cacctgaaactaatatt	cacctgaaactaatatt	N/A	50	N/A	N/A	LINE/L1	N/A	Reverse	L1MEc	N/A	+	N/A	68318645	68318646	N/A	67017330	67010925	67017331	67010926	FALSE	atattac	1000	68318646-68318662	N/A	67010926\67010942	FALSE	N/A	N/A	67017331\67017347	67010943\67010956
LINE	A_WOLF	G_WOLF	chr3	67296136	67299229	68598097	68598097	TRUE	aaaaatatgtatgaaga	aaaaatatgtatgaaga	aaaaatatgtatgaaga	N/A	50	N/A	N/A	LINE/L1	N/A	Forward	L1_Cf	N/A	+	N/A	68598097	68598098	N/A	67299229	67296136	67299230	67296137	FALSE	tttttaa	1000	68598098-68598114	N/A	67296137\67296153	FALSE	N/A	N/A	67299230\67299246	67299227\67299229
LINE	A_WOLF	G_WOLF	chr3	67575070	67581219	68867843	68867843	TRUE	tagcgcctgccttct	tagcgcctgccttct	tagcgcctgccttct	N/A	50	N/A	N/A	LINE/L1	N/A	Reverse	L1_Cf	N/A	+	N/A	68867843	68867844	N/A	67581219	67575070	67581220	67575071	FALSE	cttctgc	1000	68867844-68867858	N/A	67575071\67575085	FALSE	N/A	N/A	67581220\67581234	67575086\67575098
LINE	A_WOLF	G_WOLF	chr3	68567367	68567643	69857902	69857902	TRUE	agaaacaaccagtg	agaaacaaccagtg	agaaacaaccagtg	N/A	50	N/A	N/A	LINE/L1	N/A	Forward	L1_Canis1	N/A	+	N/A	69857902	69857903	N/A	68567643	68567367	68567644	68567368	FALSE	TTTCTca	1000	69857903-69857916	N/A	68567368\68567381	FALSE	N/A	N/A	68567644\68567657	68567624\68567639
LINE	A_WOLF	G_WOLF	chr3	70667341	70667430	71954822	71954822	TRUE	aaagagtgacagtca	aaagagtgacagtca	aaagagtgacagtca	N/A	50	N/A	N/A	LINE/L1	N/A	Forward	L1_Cf	N/A	+	N/A	71954822	71954823	N/A	70667430	70667341	70667431	70667342	FALSE	TCTTTGA	1000	71954823-71954837	N/A	70667342\70667356	FALSE	N/A	N/A	70667431\70667445	70667420\70667430
LINE	A_WOLF	G_WOLF	chr3	71081580	71087893	72369599	72369599	TRUE	aaaaaagtatttctg	aaaaaagtatttctg	aaaaaagtatttctg	N/A	50	N/A	N/A	LINE/L1	N/A	Forward	L1MEc\L1MEc	N/A	+	N/A	72369599	72369600	N/A	71087893	71081580	71087894	71081581	FALSE	tttttaa	1000	72369600-72369614	N/A	71081581\71081595	FALSE	N/A	N/A	71087894\71087908	71087883\71087893
LINE	A_WOLF	G_WOLF	chr3	71554236	71554685	72837223	72837223	TRUE	N/A	N/A	N/A	N/A	50	N/A	N/A	LINE/L1	N/A	Forward	L1_Cf	N/A	+	72837243	72837242	72837244	72837243	71554705	71554255	71554706	71554256	FALSE	N/A	1000	N/A	N/A	N/A\N/A	FALSE	N/A	N/A	N/A\N/A	71554703\71554704
LINE	A_WOLF	G_WOLF	chr3	71741119	71747439	73023126	73023126	TRUE	aatacaatttcttt	aatacaatttcttt	aatacaatttcttt	N/A	50	N/A	N/A	LINE/L1	N/A	Reverse	L1MEc	N/A	+	N/A	73023126	73023127	N/A	71747439	71741119	71747440	71741120	FALSE	TCTTTGA	1000	73023127-73023140	N/A	71741120\71741133	FALSE	N/A	N/A	71747440\71747453	71741134\71741139
LINE	A_WOLF	G_WOLF	chr3	73614016	73615332	74896052	74896052	TRUE	aaaaataccaatcat	aaaaataccaatcat	aaaaataccaatcat	N/A	50	N/A	N/A	LINE/L1	N/A	Forward	L1_Cf	N/A	+	N/A	74896052	74896053	N/A	73615332	73614016	73615333	73614017	FALSE	tttttaa	1000	74896053-74896067	N/A	73614017\73614031	FALSE	N/A	N/A	73615333\73615347	73615330\73615332
LINE	A_WOLF	G_WOLF	chr3	74520418	74520593	75799151	75799151	TRUE	tctgcctgtgtttct	tctgcctgtgtttct	tctgcctgtgtttct	N/A	50	N/A	N/A	LINE/L1	N/A	Reverse	L1_Cf	N/A	+	N/A	75799151	75799152	N/A	74520593	74520418	74520594	74520419	TRUE	tttctac	1000	75799152-75799166	N/A	74520419\74520433	FALSE	N/A	N/A	74520594\74520608	74520438\74520452
LINE	A_WOLF	G_WOLF	chr3	75362479	75368849	76642579	76642579	TRUE	taaaatattaaaaaca	taaaatattaaaaaca	taaaatattaaaaaca	N/A	50	N/A	N/A	LINE/L1	N/A	Forward	L1_Cf	N/A	+	N/A	76642579	76642580	N/A	75368849	75362479	75368850	75362480	FALSE	ttttaaa	1000	76642580-76642595	N/A	75362480\75362495	FALSE	N/A	N/A	75368850\75368865	75368835\75368844
LINE	A_WOLF	G_WOLF	chr3	76233839	76234488	77506922	77506922	TRUE	agaaaaagaataaa	agaaaaagaataaa	agaaaaagaataaa	N/A	50	N/A	N/A	LINE/L1	N/A	Forward	L1_Cf	N/A	+	N/A	77506922	77506923	N/A	76234488	76233839	76234489	76233840	FALSE	tttctaa	1000	77506923-77506936	N/A	76233840\76233853	FALSE	N/A	N/A	76234489\76234502	76234484\76234488
LINE	A_WOLF	G_WOLF	chr3	77600501	77600652	78885830	78885830	TRUE	aaagactgctaactctgggaaa	aaagactgctaactctgggaaa	aaagactgctaactctgggaaa	N/A	50	N/A	N/A	LINE/L1	N/A	Forward	L1_Cf	N/A	+	N/A	78885830	78885831	N/A	77600652	77600501	77600653	77600502	TRUE	tctttac	1000	78885831-78885852	N/A	77600502\77600523	FALSE	N/A	N/A	77600653\77600674	77600635\77600652
LINE	A_WOLF	G_WOLF	chr3	80689339	80690249	81978661	81978661	TRUE	N/A	N/A	N/A	N/A	50	N/A	N/A	LINE/L1	N/A	Forward	L1_Cf	N/A	+	81978678	81978676	81978679	81978677	80690266	80689354	80690267	80689355	FALSE	N/A	1000	N/A	N/A	N/A\N/A	FALSE	N/A	N/A	N/A\N/A	80690261\80690261
LINE	A_WOLF	G_WOLF	chr3	81127017	81129013	82414102	82414102	TRUE	t	t	t	N/A	50	N/A	N/A	LINE/L1	N/A	Multiple	L1_Cf\L1_Cf	N/A	+	N/A	82414102	82414103	N/A	81129013	81127017	81129014	81127018	FALSE	N/A	1000	82414103-82414103	N/A	81127018\81127018	FALSE	N/A	N/A	81129014\81129014	N/A
LINE	A_WOLF	G_WOLF	chr3	81952659	81958954	83240897	83240897	TRUE	ctccccagttgattct	ctccccagttgattct	ctccccagttgattct	N/A	50	N/A	N/A	LINE/L1	N/A	Reverse	L1MEc	N/A	+	N/A	83240897	83240898	N/A	81958954	81952659	81958955	81952660	FALSE	ATTCTGA	1000	83240898-83240913	N/A	81952660\81952675	FALSE	N/A	N/A	81958955\81958970	81952679\81952694
LINE	A_WOLF	G_WOLF	chr3	83245230	83245350	84528976	84528976	TRUE	gggccgcgcagccccctccgcggagccgccgcccgagcccc	gggccgcgcagccccctccgcggagccgccgcccgagcccc	gggccgcgcagccccctccgcggagccgccgcccgagcccc	N/A	50	N/A	N/A	LINE/L1	N/A	Reverse	L1_Cf	N/A	+	N/A	84528976	84528977	N/A	83245350	83245230	83245351	83245231	TRUE	gcccccc	1000	84528977-84529017	N/A	83245231\83245271	FALSE	N/A	N/A	83245351\83245391	83245272\83245272
LINE	A_WOLF	G_WOLF	chr3	83858885	83859500	85140893	85140893	TRUE	gcgtttaattcttctt	gcgtttaattcttctt	gcgtttaattcttctt	N/A	50	N/A	N/A	LINE/L1	N/A	Reverse	L1_Cf	N/A	+	N/A	85140893	85140894	N/A	83859500	83858885	83859501	83858886	FALSE	TTCttag	1000	85140894-85140909	N/A	83858886\83858901	FALSE	N/A	N/A	83859501\83859516	83858903\83858916
LINE	A_WOLF	G_WOLF	chr3	84564034	84564869	85845846	85845846	TRUE	tgaatatagtctctc	tgaatatagtctctc	tgaatatagtctctc	N/A	50	N/A	N/A	LINE/L1	N/A	Forward	L1_Cf	N/A	+	N/A	85845846	85845847	N/A	84564869	84564034	84564870	84564035	FALSE	ATTCAGG	1000	85845847-85845861	N/A	84564035\84564049	FALSE	N/A	N/A	84564870\84564884	84564860\84564869
LINE	A_WOLF	G_WOLF	chr3	85623317	85623645	86904440	86904440	TRUE	aaaaagctccaaagtg	aaaaagctccaaagtg	aaaaagctccaaagtg	N/A	50	N/A	N/A	LINE/L1	N/A	Forward	L1_Cf	N/A	+	N/A	86904440	86904441	N/A	85623645	85623317	85623646	85623318	FALSE	TTTTTga	1000	86904441-86904456	N/A	85623318\85623333	FALSE	N/A	N/A	85623646\85623661	85623622\85623645
LINE	A_WOLF	G_WOLF	chr3	86889692	86889921	88170048	88170048	TRUE	g	g	g	N/A	50	N/A	N/A	LINE/L1	N/A	Reverse	L1_Cf	N/A	+	N/A	88170048	88170049	N/A	86889921	86889692	86889922	86889693	FALSE	N/A	1000	88170049-88170049	N/A	86889693\86889693	FALSE	N/A	N/A	86889922\86889922	86889694\86889697
LINE	A_WOLF	G_WOLF	chr3	87145456	87145666	88425525	88425525	TRUE	ataa	ataa	ataa	N/A	50	N/A	N/A	LINE/L1	N/A	Forward	L1_Cf	N/A	+	N/A	88425525	88425526	N/A	87145666	87145456	87145667	87145457	FALSE	N/A	1000	88425526-88425529	N/A	87145457\87145460	FALSE	N/A	N/A	87145667\87145670	87145661\87145666
LINE	A_WOLF	G_WOLF	chr3	87623646	87623918	88902730	88902730	TRUE	agaaacttagctttt	agaaacttggctttt	agaaacttggctttt	N/A	50	N/A	N/A	LINE/L1	N/A	Forward	L1_Cf	N/A	+	88902731	88902729	88902732	88902730	87623919	87623646	87623920	87623647	FALSE	tttctaa	1000	88902732-88902746	N/A	87623647\87623661	TRUE	N/A	N/A	87623920\87623934	87623908\87623919
LINE	A_WOLF	G_WOLF	chr3	87838415	87838491	89115767	89115767	TRUE	acattgttttct	acattgttttct	acattgttttct	N/A	50	N/A	N/A	LINE/L1	N/A	Reverse	L1_Cf	N/A	+	N/A	89115767	89115768	N/A	87838491	87838415	87838492	87838416	FALSE	TTTCTGA	1000	89115768-89115779	N/A	87838416\87838427	FALSE	N/A	N/A	87838492\87838503	87838428\87838441
LINE	A_WOLF	G_WOLF	chr3	88269294	88269506	89546906	89546906	TRUE	attta	attta	attta	N/A	50	N/A	N/A	LINE/L1	N/A	Reverse	L1_Cf	N/A	+	N/A	89546906	89546907	N/A	88269506	88269294	88269507	88269295	FALSE	atttaga	1000	89546907-89546911	N/A	88269295\88269299	FALSE	N/A	N/A	88269507\88269511	88269305\88269309
LINE	A_WOLF	G_WOLF	chr3	88269943	88276285	89547343	89547343	TRUE	ttattttgttttta	ttattttgttttta	ttattttgttttta	N/A	50	N/A	N/A	LINE/L1	N/A	Reverse	L1_Cf	N/A	+	N/A	89547343	89547344	N/A	88276285	88269943	88276286	88269944	FALSE	ttttaaa	1000	89547344-89547357	N/A	88269944\88269957	FALSE	N/A	N/A	88276286\88276299	88269958\88269967
LINE	A_WOLF	G_WOLF	chr3	88312565	88314974	89583610	89583610	TRUE	tttgttt	tttgttt	tttgttt	N/A	50	N/A	N/A	LINE/L1	N/A	Reverse	L1_Cf	N/A	+	N/A	89583610	89583611	N/A	88314974	88312565	88314975	88312566	FALSE	tgttttt	1000	89583611-89583617	N/A	88312566\88312572	FALSE	N/A	N/A	88314975\88314981	88312574\88312595
LINE	A_WOLF	G_WOLF	chr3	89900762	89901005	91171823	91171823	TRUE	t	t	t	N/A	50	N/A	N/A	LINE/L1	N/A	Forward	L1_Cf	N/A	+	N/A	91171823	91171824	N/A	89901005	89900762	89901006	89900763	FALSE	N/A	1000	91171824-91171824	N/A	89900763\89900763	FALSE	N/A	N/A	89901006\89901006	89900994\89901004
LINE	A_WOLF	G_WOLF	chr3	90185365	90185892	91456771	91456771	TRUE	aag	aag	aag	N/A	50	N/A	N/A	LINE/L1	N/A	Reverse	L1_Cf	N/A	+	N/A	91456771	91456772	N/A	90185892	90185365	90185893	90185366	FALSE	N/A	1000	91456772-91456774	N/A	90185366\90185368	FALSE	N/A	N/A	90185893\90185895	90185371\90185371
LINE	A_WOLF	G_WOLF	chr3	90282793	90283897	91553056	91553056	TRUE	aagaaagagtaagct	aagaaagagtaagct	aagaaagagtaagct	N/A	50	N/A	N/A	LINE/L1	N/A	Forward	L1_Cf	N/A	+	N/A	91553056	91553057	N/A	90283897	90282793	90283898	90282794	FALSE	TTCTTAA	1000	91553057-91553071	N/A	90282794\90282808	FALSE	N/A	N/A	90283898\90283912	90283883\90283896
LINE	A_WOLF	G_WOLF	chr3	90321592	90321707	91591630	91591630	TRUE	tgtt	tgtt	tgtt	N/A	50	N/A	N/A	LINE/L1	N/A	Reverse	L1_Cf	N/A	+	N/A	91591630	91591631	N/A	90321707	90321592	90321708	90321593	FALSE	N/A	1000	91591631-91591634	N/A	90321593\90321596	FALSE	N/A	N/A	90321708\90321711	N/A
LINE	A_WOLF	G_WOLF	chr3	90534955	90536798	91804414	91804414	TRUE	taaaatgagtctctt	taaaatgagtctctt	taaaatgagtctctt	N/A	50	N/A	N/A	LINE/L1	N/A	Forward	L1_Cf	N/A	+	N/A	91804414	91804415	N/A	90536798	90534955	90536799	90534956	TRUE	ttttaaa	1000	91804415-91804429	N/A	90534956\90534970	FALSE	N/A	N/A	90536799\90536813	90536796\90536798
LINE	A_WOLF	G_WOLF	chr30	546472	546537	1776498	1776498	TRUE	ctgctgtgct	ctgctgtgct	ctgctgtgct	N/A	50	N/A	N/A	LINE/L1	N/A	Reverse	L1_Canis1	N/A	+	N/A	1776498	1776499	N/A	546537	546472	546538	546473	TRUE	GTGCTGA	1000	1776499-1776508	N/A	546473\546482	FALSE	N/A	N/A	546538\546547	546483\546483
LINE	A_WOLF	G_WOLF	chr30	724147	730491	1957798	1957798	TRUE	aaaaaaaa	aaaaaaaa	aaaaaaaa	N/A	50	N/A	N/A	LINE/L1	N/A	Forward	L1_Cf\L1_Cf	N/A	+	N/A	1957798	1957799	N/A	730491	724147	730492	724148	FALSE	ttttttt	1000	1957799-1957806	N/A	724148\724155	FALSE	N/A	N/A	730492\730499	730481\730490
LINE	A_WOLF	G_WOLF	chr30	4915048	4921530	6149640	6149640	TRUE	tatttatttattcat	tatttatttattcat	tatttatttattcat	N/A	50	N/A	N/A	LINE/L1	N/A	Reverse	L1_Cf	N/A	+	N/A	6149640	6149641	N/A	4921530	4915048	4921531	4915049	FALSE	ttcatga	1000	6149641-6149655	N/A	4915049\4915063	FALSE	N/A	N/A	4921531\4921545	4915064\4915070
LINE	A_WOLF	G_WOLF	chr30	4959332	4959501	6189861	6189861	TRUE	tggtattttatatattttt	tggtattttatatattttt	tggtattttatatattttt	N/A	50	N/A	N/A	LINE/L1	N/A	Reverse	L1_Cf	N/A	+	N/A	6189861	6189862	N/A	4959501	4959332	4959502	4959333	FALSE	tttttgt	1000	6189862-6189880	N/A	4959333\4959351	FALSE	N/A	N/A	4959502\4959520	4959357\4959363
LINE	A_WOLF	G_WOLF	chr30	4991832	4992083	6222120	6222120	TRUE	tagacatctaaatttt	tagacatctaaatttt	tagacatctaaatttt	N/A	50	N/A	N/A	LINE/L1	N/A	Reverse	L1_Cf	N/A	+	N/A	6222120	6222121	N/A	4992083	4991832	4992084	4991833	FALSE	ATTTTGA	1000	6222121-6222136	N/A	4991833\4991848	FALSE	N/A	N/A	4992084\4992099	4991849\4991851
LINE	A_WOLF	G_WOLF	chr30	6208493	6208567	7436133	7436133	TRUE	ctgctttactctt	ctgctttactctt	ctgctttactctt	N/A	50	N/A	N/A	LINE/L1	N/A	Reverse	L1_Cf	N/A	+	N/A	7436133	7436134	N/A	6208567	6208493	6208568	6208494	FALSE	CTCTTAA	1000	7436134-7436146	N/A	6208494\6208506	FALSE	N/A	N/A	6208568\6208580	6208507\6208513
LINE	A_WOLF	G_WOLF	chr30	6873131	6873342	8106844	8106844	TRUE	N/A	N/A	N/A	N/A	50	N/A	N/A	LINE/L1	N/A	Reverse	L1_Cf	N/A	+	8106849	8106844	8106850	8106845	6873342	6873131	6873343	6873132	FALSE	N/A	1000	N/A	N/A	N/A\N/A	FALSE	N/A	N/A	N/A\N/A	6873132\6873140
LINE	A_WOLF	G_WOLF	chr30	10818683	10818800	12057292	12057292	TRUE	ttctatgattagcaaatattttctcccacctaa	ttctatgattagcaaatattttctcccacctaa	ttctatgattagcaaatattttctcccacctaa	N/A	50	N/A	N/A	LINE/L1	N/A	Reverse	L1MB8	N/A	+	N/A	12057292	12057293	N/A	10818800	10818683	10818801	10818684	TRUE	cctaACC	1000	12057293-12057325	N/A	10818684\10818716	FALSE	N/A	N/A	10818801\10818833	10818719\10818720
LINE	A_WOLF	G_WOLF	chr30	12096080	12097337	13334851	13334851	TRUE	agaagcagcaatggcttgtctacaa	agaagcagcaatggcttgtctacaa	agaagcagcaatggcttgtctacaa	N/A	50	N/A	N/A	LINE/L1	N/A	Forward	L1_Cf	N/A	+	N/A	13334851	13334852	N/A	12097337	12096080	12097338	12096081	FALSE	CTTCTAT	1000	13334852-13334876	N/A	12096081\12096105	FALSE	N/A	N/A	12097338\12097362	12097319\12097337
LINE	A_WOLF	G_WOLF	chr30	13458733	13465061	14708593	14708593	TRUE	agacttagggaattcag	agacttagggaattcag	agacttagggaattcag	N/A	50	N/A	N/A	LINE/L1	N/A	Forward	L1_Carn5	N/A	+	N/A	14708593	14708594	N/A	13465061	13458733	13465062	13458734	TRUE	agtctat	1000	14708594-14708610	N/A	13458734\13458750	FALSE	N/A	N/A	13465062\13465078	13465047\13465061
LINE	A_WOLF	G_WOLF	chr30	15547888	15554225	16796774	16796774	TRUE	caaaagagatatttta	caaaagagatatttta	caaaagagatatttta	N/A	50	N/A	N/A	LINE/L1	N/A	Forward	L1_Cf	N/A	+	N/A	16796774	16796775	N/A	15554225	15547888	15554226	15547889	FALSE	TTTTGAA	1000	16796775-16796790	N/A	15547889\15547904	FALSE	N/A	N/A	15554226\15554241	15554222\15554225
LINE	A_WOLF	G_WOLF	chr30	15573216	15573296	16815696	16815696	TRUE	taaactagaaattc	taaactagaaattc	taaactagaaattc	N/A	50	N/A	N/A	LINE/L1	N/A	Forward	L1_Cf	N/A	+	N/A	16815696	16815697	N/A	15573296	15573216	15573297	15573217	FALSE	GTTTAGA	1000	16815697-16815710	N/A	15573217\15573230	FALSE	N/A	N/A	15573297\15573310	15573294\15573296
LINE	A_WOLF	G_WOLF	chr30	16877848	16884086	18138855	18138855	TRUE	gatctgtggttcttct	gatctgtggttcttct	gatctgtggttcttct	N/A	50	N/A	N/A	LINE/L1	N/A	Reverse	L1_Canis1	N/A	+	N/A	18138855	18138856	N/A	16884086	16877848	16884087	16877849	FALSE	CTTCTTT	1000	18138856-18138871	N/A	16877849\16877864	FALSE	N/A	N/A	16884087\16884102	16877866\16877882
LINE	A_WOLF	G_WOLF	chr30	21385521	21385802	22635282	22635282	TRUE	aggaaga	aggaaga	aggaaga	N/A	50	N/A	N/A	LINE/L1	N/A	Forward	L1_Cf	N/A	+	N/A	22635282	22635283	N/A	21385802	21385521	21385803	21385522	FALSE	TTCCTAT	1000	22635283-22635289	N/A	21385522\21385528	FALSE	N/A	N/A	21385803\21385809	21385792\21385802
LINE	A_WOLF	G_WOLF	chr30	22323351	22324234	23578351	23578351	TRUE	taaaaattacttctt	taaaaattacttctt	taaaaattacttctt	N/A	50	N/A	N/A	LINE/L1	N/A	Reverse	L1_Cf	N/A	+	N/A	23578351	23578352	N/A	22324234	22323351	22324235	22323352	FALSE	TTCTTGA	1000	23578352-23578366	N/A	22323352\22323366	FALSE	N/A	N/A	22324235\22324249	22323367\22323396
LINE	A_WOLF	G_WOLF	chr30	23699654	23699858	24952777	24952777	TRUE	tcaaggccacttttt	tcaaggccacttttt	tcaaggccacttttt	N/A	50	N/A	N/A	LINE/L1	N/A	Reverse	L1_Cf	N/A	+	N/A	24952777	24952778	N/A	23699858	23699654	23699859	23699655	FALSE	TTTTTGT	1000	24952778-24952792	N/A	23699655\23699669	FALSE	N/A	N/A	23699859\23699873	23699670\23699674
LINE	A_WOLF	G_WOLF	chr30	26241946	26242454	27506584	27506584	TRUE	aatacattttttta	aatacattttttta	aatacattttttta	N/A	50	N/A	N/A	LINE/L1	N/A	Multiple	L1_Cf\L1_Cf	N/A	+	N/A	27506584	27506585	N/A	26242454	26241946	26242455	26241947	FALSE	N/A	1000	27506585-27506598	N/A	26241947\26241960	FALSE	N/A	N/A	26242455\26242468	N/A
LINE	A_WOLF	G_WOLF	chr30	26810106	26816409	28075053	28075053	TRUE	aaaaaagggttgaaaag	aaaaaagggttgaaaag	aaaaaagggttgaaaag	N/A	50	N/A	N/A	LINE/L1	N/A	Forward	L1_Cf\L1_Cf	N/A	+	N/A	28075053	28075054	N/A	26816409	26810106	26816410	26810107	FALSE	TTTTTAA	1000	28075054-28075070	N/A	26810107\26810123	FALSE	N/A	N/A	26816410\26816426	26816401\26816409
LINE	A_WOLF	G_WOLF	chr30	27036545	27042915	28296183	28296183	TRUE	aaaggaaaagatgcag	aaaggaaaagatgcag	aaaggaaaagatgcag	N/A	50	N/A	N/A	LINE/L1	N/A	Forward	L1MEc\L1MEc	N/A	+	N/A	28296183	28296184	N/A	27042915	27036545	27042916	27036546	TRUE	CCTTTAA	1000	28296184-28296199	N/A	27036546\27036561	FALSE	N/A	N/A	27042916\27042931	27042892\27042915
LINE	A_WOLF	G_WOLF	chr30	31817330	31817955	33073341	33073341	TRUE	gcattttcatatttctt	gcattttcatatttctt	gcattttcatatttctt	N/A	50	N/A	N/A	LINE/L1	N/A	Reverse	L1_Cf	N/A	+	N/A	33073341	33073342	N/A	31817955	31817330	31817956	31817331	FALSE	ttcttaa	1000	33073342-33073358	N/A	31817331\31817347	FALSE	N/A	N/A	31817956\31817972	31817348\31817355
LINE	A_WOLF	G_WOLF	chr30	33041297	33047680	34296938	34296938	TRUE	agaaaaaaaatctg	agaaaaaaaatctg	agaaaaaaaatctg	N/A	50	N/A	N/A	LINE/L1	N/A	Forward	L1MEc	N/A	+	N/A	34296938	34296939	N/A	33047680	33041297	33047681	33041298	FALSE	tttctat	1000	34296939-34296952	N/A	33041298\33041311	FALSE	N/A	N/A	33047681\33047694	33047651\33047680
LINE	A_WOLF	G_WOLF	chr31	1150093	1150383	38629465	38629465	TRUE	tatt	tatt	tatt	-revcom2	50	N/A	N/A	LINE/L1	N/A	Reverse	L1_Cf	N/A	-	N/A	38629470	38629469	N/A	1150379	1150089	1150380	1150090	FALSE	N/A	1000	38629466-38629469	N/A	1150090\1150093	FALSE	N/A	N/A	1150380\1150383	1150094\1150101
LINE	A_WOLF	G_WOLF	chr31	2690601	2692904	37078665	37078665	TRUE	agaagcaaagtaca	agaagcaaagtaca	agaagcaaagtaca	-revcom2	50	N/A	N/A	LINE/L1	N/A	Multiple	L1_Cf\L1_Cf	N/A	-	N/A	37078680	37078679	N/A	2692890	2690587	2692891	2690588	FALSE	N/A	1000	37078666-37078679	N/A	2690588\2690601	FALSE	N/A	N/A	2692891\2692904	N/A
LINE	A_WOLF	G_WOLF	chr31	3677038	3677196	36094774	36094774	TRUE	cccccccgagctgctcccgccc	cccccccgagctgctcccgccc	cccccccgagctgctcccgccc	-revcom2	50	N/A	N/A	LINE/L1	N/A	Reverse	L1_Canis1	N/A	-	N/A	36094797	36094796	N/A	3677174	3677016	3677175	3677017	TRUE	cgccctg	1000	36094775-36094796	N/A	3677017\3677038	FALSE	N/A	N/A	3677175\3677196	N/A
LINE	A_WOLF	G_WOLF	chr31	3713590	3719982	36052042	36052042	TRUE	tgttggtgaagattt	tgttggtgaagattt	tgttggtgaagattt	-revcom2	50	N/A	N/A	LINE/L1	N/A	Reverse	L1_Cf	N/A	-	N/A	36052058	36052057	N/A	3719967	3713575	3719968	3713576	FALSE	GATTTGA	1000	36052043-36052057	N/A	3713576\3713590	FALSE	N/A	N/A	3719968\3719982	3713591\3713604
LINE	A_WOLF	G_WOLF	chr31	4049325	4055694	35722065	35722065	TRUE	tgaatggggatacag	tgaatggggatacag	tgaatggggatacag	-revcom2	50	N/A	N/A	LINE/L1	N/A	Forward	L1_Cf	N/A	-	N/A	35722081	35722080	N/A	4055679	4049310	4055680	4049311	FALSE	ATTCAAT	1000	35722066-35722080	N/A	4049311\4049325	FALSE	N/A	N/A	4055680\4055694	4055651\4055679
LINE	A_WOLF	G_WOLF	chr31	5613066	5613189	34167932	34167932	TRUE	catcagtttgcattcctaccaacagtgtaaaatggttctcctttctccacattctcaccaacatttgttgcttcc	catcagtttgcattcctaccaacagtgtaaaatggttctcctttctccacattctcaccaacatttgttgcttcc	catcagtttgcattcctaccaacagtgtaaaatggttctcctttctccacattctcaccaacatttgttgcttcc	-revcom2	50	N/A	N/A	LINE/L1	N/A	Reverse	L1_Carn2	N/A	-	N/A	34168008	34168007	N/A	5613114	5612991	5613115	5612992	TRUE	cttccca	1000	34167933-34168007	N/A	5612992\5613066	FALSE	N/A	N/A	5613115\5613189	5613069\5613073
LINE	A_WOLF	G_WOLF	chr31	6126186	6132546	33639312	33639312	TRUE	aactttgggaattctt	aactttgggaattctt	aactttgggaattctt	-revcom2	50	N/A	N/A	LINE/L1	N/A	Reverse	L1_Cf	N/A	-	N/A	33639329	33639328	N/A	6132530	6126170	6132531	6126171	FALSE	ttcttaa	1000	33639313-33639328	N/A	6126171\6126186	FALSE	N/A	N/A	6132531\6132546	6126187\6126222
LINE	A_WOLF	G_WOLF	chr31	16772040	16772375	22984754	22984754	TRUE	tttta	tttta	tttta	-revcom2	50	N/A	N/A	LINE/L1	N/A	Reverse	L1_Cf	N/A	-	N/A	22984760	22984759	N/A	16772370	16772035	16772371	16772036	FALSE	tttTAAT	1000	22984755-22984759	N/A	16772036\16772040	FALSE	N/A	N/A	16772371\16772375	16772041\16772045
LINE	A_WOLF	G_WOLF	chr31	20301299	20307339	19438229	19438229	TRUE	tgggaagagattta	tgggaagagattta	tgggaagagattta	-revcom2	50	N/A	N/A	LINE/L1	N/A	Reverse	L1_Cf\L1_Cf	N/A	-	N/A	19438244	19438243	N/A	20307325	20301285	20307326	20301286	FALSE	ATTTAAT	1000	19438230-19438243	N/A	20301286\20301299	FALSE	N/A	N/A	20307326\20307339	20301300\20301302
LINE	A_WOLF	G_WOLF	chr31	20660999	20661210	19084437	19084437	TRUE	ta	ta	ta	-revcom2	50	N/A	N/A	LINE/L1	N/A	Forward	L1_Cf	N/A	-	N/A	19084440	19084439	N/A	20661208	20660997	20661209	20660998	FALSE	N/A	1000	19084438-19084439	N/A	20660998\20660999	FALSE	N/A	N/A	20661209\20661210	20661206\20661208
LINE	A_WOLF	G_WOLF	chr31	22874248	22880597	16853161	16853161	TRUE	taaactgctaggcca	taaactgctaggcca	taaactgctaggcca	-revcom2	50	N/A	N/A	LINE/L1	N/A	Forward	L1_Cf	N/A	-	N/A	16853177	16853176	N/A	22880582	22874233	22880583	22874234	FALSE	GTTTaat	1000	16853162-16853176	N/A	22874234\22874248	FALSE	N/A	N/A	22880583\22880597	22880568\22880582
LINE	A_WOLF	G_WOLF	chr31	24000767	24004026	15720404	15720404	TRUE	ctaaaaatatttta	ctaaaaatatttta	ctaaaaatatttta	-revcom2	50	N/A	N/A	LINE/L1	N/A	Reverse	L1_Cf	N/A	-	N/A	15720419	15720418	N/A	24004012	24000753	24004013	24000754	FALSE	ttttaat	1000	15720405-15720418	N/A	24000754\24000767	FALSE	N/A	N/A	24004013\24004026	24000768\24000794
LINE	A_WOLF	G_WOLF	chr31	25823980	25824356	13895703	13895703	TRUE	N/A	N/A	N/A	-revcom2	50	N/A	N/A	LINE/L1	N/A	Forward	L1_Cf	N/A	-	N/A	13895704	13895703	N/A	25824356	25823980	25824357	25823981	FALSE	N/A	1000	N/A	N/A	N/A\N/A	FALSE	N/A	N/A	N/A\N/A	25824348\25824356
LINE	A_WOLF	G_WOLF	chr31	27919160	27921405	11801851	11801851	TRUE	aggatatagggattt	aggatatagggattt	aggatatagggattt	-revcom2	50	N/A	N/A	LINE/L1	N/A	Forward	L1_Cf	N/A	-	N/A	11801867	11801866	N/A	27921390	27919145	27921391	27919146	FALSE	ATCCTAA	1000	11801852-11801866	N/A	27919146\27919160	FALSE	N/A	N/A	27921391\27921405	27921372\27921390
LINE	A_WOLF	G_WOLF	chr31	31264984	31265449	8458224	8458224	TRUE	catccacattgtttta	catccacattgtttta	catccacattgtttta	-revcom2	50	N/A	N/A	LINE/L1	N/A	Multiple	L1_Cf\L1_Cf	N/A	-	N/A	8458241	8458240	N/A	31265433	31264968	31265434	31264969	FALSE	N/A	1000	8458225-8458240	N/A	31264969\31264984	FALSE	N/A	N/A	31265434\31265449	N/A
LINE	A_WOLF	G_WOLF	chr31	31511975	31514730	8211773	8211773	TRUE	taaagactgtgtta	taaagactgtgtta	taaagactgtgtta	-revcom2	50	N/A	N/A	LINE/L1	N/A	Forward	L1_Cf	N/A	-	N/A	8211788	8211787	N/A	31514716	31511961	31514717	31511962	FALSE	CTTTAGA	1000	8211774-8211787	N/A	31511962\31511975	FALSE	N/A	N/A	31514717\31514730	31514709\31514716
LINE	A_WOLF	G_WOLF	chr31	32751531	32752306	6972600	6972600	TRUE	agaagagaattctc	agaagagaattctc	agaagagaattctc	-revcom2	50	N/A	N/A	LINE/L1	N/A	Multiple	L1_Cf\L1_Cf	N/A	-	N/A	6972615	6972614	N/A	32752292	32751517	32752293	32751518	FALSE	N/A	1000	6972601-6972614	N/A	32751518\32751531	FALSE	N/A	N/A	32752293\32752306	N/A
LINE	A_WOLF	G_WOLF	chr31	32795181	32795708	6929727	6929727	TRUE	aa	aa	aa	-revcom2	50	N/A	N/A	LINE/L1	N/A	Forward	L1_Cf	N/A	-	N/A	6929730	6929729	N/A	32795706	32795179	32795707	32795180	FALSE	N/A	1000	6929728-6929729	N/A	32795180\32795181	FALSE	N/A	N/A	32795707\32795708	32795682\32795706
LINE	A_WOLF	G_WOLF	chr31	32875877	32875976	6849333	6849333	TRUE	tattcattttttt	tattcattttttt	tattcattttttt	-revcom2	50	N/A	N/A	LINE/L1	N/A	Reverse	L1_Canis1	N/A	-	N/A	6849347	6849346	N/A	32875963	32875864	32875964	32875865	FALSE	tttttaa	1000	6849334-6849346	N/A	32875865\32875877	FALSE	N/A	N/A	32875964\32875976	32875878\32875885
LINE	A_WOLF	G_WOLF	chr31	32894897	32895634	6830410	6830410	TRUE	ttttc	ttttc	ttttc	-revcom2	50	N/A	N/A	LINE/L1	N/A	Reverse	L1_Cf	N/A	-	N/A	6830416	6830415	N/A	32895629	32894892	32895630	32894893	FALSE	TTTTCAT	1000	6830411-6830415	N/A	32894893\32894897	FALSE	N/A	N/A	32895630\32895634	32894898\32894899
LINE	A_WOLF	G_WOLF	chr31	33646063	33646913	6072514	6072514	TRUE	gtggtatctcattgtggtttt	gtggtatctcattgtggtttt	gtggtatctcattgtggtttt	-revcom2	50	N/A	N/A	LINE/L1	N/A	Reverse	L1_Cf	N/A	-	N/A	6072536	6072535	N/A	33646892	33646042	33646893	33646043	TRUE	gttttga	1000	6072515-6072535	N/A	33646043\33646063	FALSE	N/A	N/A	33646893\33646913	33646067\33646069
LINE	A_WOLF	G_WOLF	chr31	34409736	34409886	5304774	5304774	TRUE	agaaagcaag	agaaagcaag	agaaagcaag	-revcom2	50	N/A	N/A	LINE/L1	N/A	Forward	L1_Cf	N/A	-	N/A	5304785	5304784	N/A	34409876	34409726	34409877	34409727	FALSE	TTTCTAA	1000	5304775-5304784	N/A	34409727\34409736	FALSE	N/A	N/A	34409877\34409886	34409866\34409876
LINE	A_WOLF	G_WOLF	chr31	34623201	34623505	5090643	5090643	TRUE	tc	tc	tc	-revcom2	50	N/A	N/A	LINE/L1	N/A	Reverse	L1_Cf	N/A	-	N/A	5090646	5090645	N/A	34623503	34623199	34623504	34623200	FALSE	N/A	1000	5090644-5090645	N/A	34623200\34623201	FALSE	N/A	N/A	34623504\34623505	34623202\34623221
LINE	A_WOLF	G_WOLF	chr31	35350235	35356582	4360798	4360798	TRUE	aaaaataaaaaata	aaaaataaaaaata	aaaaataaaaaata	-revcom2	50	N/A	N/A	LINE/L1	N/A	Forward	L1MEc\L1MEc	N/A	-	N/A	4360813	4360812	N/A	35356568	35350221	35356569	35350222	FALSE	tttttaa	1000	4360799-4360812	N/A	35350222\35350235	FALSE	N/A	N/A	35356569\35356582	35356562\35356568
LINE	A_WOLF	G_WOLF	chr31	39415421	39415764	307702	307702	TRUE	tgagtttacattttattta	tgagtttacattttattta	tgagtttacattttattta	-revcom2	50	N/A	N/A	LINE/L1	N/A	Reverse	L1_Cf	N/A	-	N/A	307722	307721	N/A	39415745	39415402	39415746	39415403	FALSE	atttaat	1000	307703-307721	N/A	39415403\39415421	FALSE	N/A	N/A	39415746\39415764	39415422\39415424
LINE	A_WOLF	G_WOLF	chr32	1362957	1363251	4102362	4102362	TRUE	aaaaaagat	aaaaaagat	aaaaaagat	N/A	50	N/A	N/A	LINE/L1	N/A	Forward	L1_Cf	N/A	+	N/A	4102362	4102363	N/A	1363251	1362957	1363252	1362958	FALSE	tTTTTAT	1000	4102363-4102371	N/A	1362958\1362966	FALSE	N/A	N/A	1363252\1363260	1363240\1363251
LINE	A_WOLF	G_WOLF	chr32	1942016	1942151	4694296	4694296	TRUE	aaaac	aaaac	aaaac	N/A	50	N/A	N/A	LINE/L1	N/A	Forward	L1_Cf	N/A	+	N/A	4694296	4694297	N/A	1942151	1942016	1942152	1942017	FALSE	gttttgt	1000	4694297-4694301	N/A	1942017\1942021	FALSE	N/A	N/A	1942152\1942156	1942143\1942151
LINE	A_WOLF	G_WOLF	chr32	2029754	2029921	4786630	4786630	TRUE	ctgaatgctaactttt	ctgaatgctaactttt	ctgaatgctaactttt	N/A	50	N/A	N/A	LINE/L1	N/A	Reverse	L1_Cf	N/A	+	N/A	4786630	4786631	N/A	2029921	2029754	2029922	2029755	FALSE	CTTTTGA	1000	4786631-4786646	N/A	2029755\2029770	FALSE	N/A	N/A	2029922\2029937	2029771\2029783
LINE	A_WOLF	G_WOLF	chr32	2337976	2338144	5107323	5107323	TRUE	cctttcccattgacttttt	cctttcccattgacttttt	cctttcccattgacttttt	N/A	50	N/A	N/A	LINE/L1	N/A	Reverse	L1_Cf	N/A	+	N/A	5107323	5107324	N/A	2338144	2337976	2338145	2337977	FALSE	tttttat	1000	5107324-5107342	N/A	2337977\2337995	FALSE	N/A	N/A	2338145\2338163	2337996\2337999
LINE	A_WOLF	G_WOLF	chr32	2437198	2437350	5206319	5206319	TRUE	t	t	t	N/A	50	N/A	N/A	LINE/L1	N/A	Reverse	L1_Cf	N/A	+	5206321	5206319	5206322	5206320	2437352	2437198	2437353	2437199	FALSE	N/A	1000	5206322-5206322	N/A	2437199\2437199	FALSE	N/A	N/A	2437353\2437353	2437200\2437204
LINE	A_WOLF	G_WOLF	chr32	2554633	2555154	5326088	5326088	TRUE	ggcagtctcctt	ggcagtctcctt	ggcagtctcctt	N/A	50	N/A	N/A	LINE/L1	N/A	Reverse	L1_Cf	N/A	+	N/A	5326088	5326089	N/A	2555154	2554633	2555155	2554634	FALSE	TCCTTaa	1000	5326089-5326100	N/A	2554634\2554645	FALSE	N/A	N/A	2555155\2555166	2554646\2554673
LINE	A_WOLF	G_WOLF	chr32	2647407	2647527	5418127	5418127	TRUE	aaaaagtacctcccata	aaaaagtacctcccata	aaaaagtacctcccata	N/A	50	N/A	N/A	LINE/L1	N/A	Forward	L1_Cf	N/A	+	N/A	5418127	5418128	N/A	2647527	2647407	2647528	2647408	FALSE	TTTTTGA	1000	5418128-5418144	N/A	2647408\2647424	FALSE	N/A	N/A	2647528\2647544	2647522\2647527
LINE	A_WOLF	G_WOLF	chr32	3907003	3908460	6673185	6673185	TRUE	aagaatactgatgaa	aagaatactgatgaa	aagaatactgatgaa	N/A	50	N/A	N/A	LINE/L1	N/A	Forward	L1_Cf	N/A	+	N/A	6673185	6673186	N/A	3908460	3907003	3908461	3907004	FALSE	ttcttat	1000	6673186-6673200	N/A	3907004\3907018	FALSE	N/A	N/A	3908461\3908475	3908430\3908460
LINE	A_WOLF	G_WOLF	chr32	5250242	5256558	8015260	8015260	TRUE	tcttctgtttcttt	tcttctgtttcttt	tcttctgtttcttt	N/A	50	N/A	N/A	LINE/L1	N/A	Reverse	L1_Cf	N/A	+	N/A	8015260	8015261	N/A	5256558	5250242	5256559	5250243	FALSE	tctttat	1000	8015261-8015274	N/A	5250243\5250256	FALSE	N/A	N/A	5256559\5256572	5250257\5250266
LINE	A_WOLF	G_WOLF	chr32	8221874	8222684	10978139	10978139	TRUE	gag	gag	gag	N/A	50	N/A	N/A	LINE/L1	N/A	Forward	L1_Cf	N/A	+	N/A	10978139	10978140	N/A	8222684	8221874	8222685	8221875	FALSE	N/A	1000	10978140-10978142	N/A	8221875\8221877	FALSE	N/A	N/A	8222685\8222687	N/A
LINE	A_WOLF	G_WOLF	chr32	8264232	8270515	11019323	11019323	TRUE	gctcagggaattttt	gctcagggaattttt	gctcagggaattttt	N/A	50	N/A	N/A	LINE/L1	N/A	Reverse	L1_Cf	N/A	+	N/A	11019323	11019324	N/A	8270515	8264232	8270516	8264233	FALSE	TTTTTAA	1000	11019324-11019338	N/A	8264233\8264247	FALSE	N/A	N/A	8270516\8270530	8264248\8264261
LINE	A_WOLF	G_WOLF	chr32	8429638	8435587	11178180	11178180	TRUE	agaattcctctggga	agaattcctctggga	agaattcctctggga	N/A	50	N/A	N/A	LINE/L1	N/A	Forward	L1_Cf	N/A	+	N/A	11178180	11178181	N/A	8435587	8429638	8435588	8429639	TRUE	attctat	1000	11178181-11178195	N/A	8429639\8429653	FALSE	N/A	N/A	8435588\8435602	8435577\8435587
LINE	A_WOLF	G_WOLF	chr32	8536579	8542898	11279499	11279499	TRUE	ggaaaagtactttgg	ggaaaagtactttgg	ggaaaagtactttgg	N/A	50	N/A	N/A	LINE/L1	N/A	Forward	L1MEc	N/A	+	N/A	11279499	11279500	N/A	8542898	8536579	8542899	8536580	FALSE	TTTCCAA	1000	11279500-11279514	N/A	8536580\8536594	FALSE	N/A	N/A	8542899\8542913	8542880\8542898
LINE	A_WOLF	G_WOLF	chr32	9080512	9081341	11813042	11813042	TRUE	aacaaatacaatt	aacaaatacaatt	aacaaatacaatt	N/A	50	N/A	N/A	LINE/L1	N/A	Reverse	L1_Cf	N/A	+	N/A	11813042	11813043	N/A	9081341	9080512	9081342	9080513	FALSE	CAATTAA	1000	11813043-11813055	N/A	9080513\9080525	FALSE	N/A	N/A	9081342\9081354	9080526\9080532
LINE	A_WOLF	G_WOLF	chr32	9089634	9089900	11821370	11821370	TRUE	N/A	N/A	N/A	N/A	50	N/A	N/A	LINE/L1	N/A	Reverse	L1_Cf	N/A	+	11821370	11821367	11821371	11821368	9089900	9089631	9089901	9089632	FALSE	N/A	1000	N/A	N/A	N/A\N/A	FALSE	N/A	N/A	N/A\N/A	9089637\9089638
LINE	A_WOLF	G_WOLF	chr32	9122483	9123525	11853252	11853252	TRUE	N/A	N/A	N/A	N/A	50	N/A	N/A	LINE/L1	N/A	Forward	L1_Canis1	N/A	+	11853263	11853262	11853264	11853263	9123536	9122493	9123537	9122494	FALSE	N/A	1000	N/A	N/A	N/A\N/A	FALSE	N/A	N/A	N/A\N/A	9123532\9123532
LINE	A_WOLF	G_WOLF	chr32	12908224	12910213	15636797	15636797	TRUE	taaaaagattattttt	taaaaagattattttt	taaaaagattattttt	N/A	50	N/A	N/A	LINE/L1	N/A	Multiple	L1_Cf\L1_Cf	N/A	+	N/A	15636797	15636798	N/A	12910213	12908224	12910214	12908225	FALSE	N/A	1000	15636798-15636813	N/A	12908225\12908240	FALSE	N/A	N/A	12910214\12910229	N/A
LINE	A_WOLF	G_WOLF	chr32	13981422	13981769	16702156	16702156	TRUE	agcagcatatgattt	agcagcatatgattt	agcagcatatgattt	N/A	50	N/A	N/A	LINE/L1	N/A	Reverse	L1_Cf	N/A	+	N/A	16702156	16702157	N/A	13981769	13981422	13981770	13981423	FALSE	GATttgg	1000	16702157-16702171	N/A	13981423\13981437	FALSE	N/A	N/A	13981770\13981784	13981438\13981448
LINE	A_WOLF	G_WOLF	chr32	14088087	14090132	16807808	16807808	TRUE	ctgatcaaagaatttc	ctgatcaaagaatttc	ctgatcaaagaatttc	N/A	50	N/A	N/A	LINE/L1	N/A	Reverse	L1_Cf	N/A	+	N/A	16807808	16807809	N/A	14090132	14088087	14090133	14088088	FALSE	ATTTCAA	250	16807809-16807824	N/A	14088088\14088103	FALSE	N/A	N/A	14090133\14090148	14088104\14088115
LINE	A_WOLF	G_WOLF	chr32	14789330	14789659	17508760	17508760	TRUE	agattcctgagaacag	agattcctgagaacag	agattcctgagaacag	N/A	50	N/A	N/A	LINE/L1	N/A	Forward	L1_Cf	N/A	+	N/A	17508760	17508761	N/A	14789659	14789330	14789660	14789331	FALSE	AATCTAT	1000	17508761-17508776	N/A	14789331\14789346	FALSE	N/A	N/A	14789660\14789675	14789653\14789659
LINE	A_WOLF	G_WOLF	chr32	15539646	15540060	18259688	18259688	TRUE	ataaa	ataaa	ataaa	N/A	50	N/A	N/A	LINE/L1	N/A	Forward	L1_Cf	N/A	+	18259698	18259689	18259699	18259690	15540061	15539647	15540062	15539648	FALSE	tttatca	1000	18259689-18259689\18259699-18259702	N/A	15539647\15539651	FALSE	N/A	N/A	15540061\15540065	15540051\15540060
LINE	A_WOLF	G_WOLF	chr32	17367552	17373806	20087187	20087187	TRUE	N/A	N/A	N/A	N/A	50	N/A	N/A	LINE/L1	N/A	Forward	L1_Canis1	N/A	+	20087201	20087200	20087202	20087201	17373820	17367565	17373821	17367566	FALSE	N/A	1000	N/A	N/A	N/A\N/A	FALSE	N/A	N/A	N/A\N/A	17373806\17373820
LINE	A_WOLF	G_WOLF	chr32	19521380	19522474	22217570	22217570	TRUE	aagaaccattgtgat	aagaaccattgtgat	aagaaccattgtgat	N/A	50	N/A	N/A	LINE/L1	N/A	Multiple	L1_Cf\L1_Cf	N/A	+	N/A	22217570	22217571	N/A	19522474	19521380	19522475	19521381	FALSE	N/A	1000	22217571-22217585	N/A	19521381\19521395	FALSE	N/A	N/A	19522475\19522489	N/A
LINE	A_WOLF	G_WOLF	chr32	20766236	20766377	23469099	23469099	TRUE	gaaaacactaagg	gaaaacactaagg	gaaaacactaagg	N/A	50	N/A	N/A	LINE/L1	N/A	Forward	L1_Cf	N/A	+	N/A	23469099	23469100	N/A	20766377	20766236	20766378	20766237	FALSE	TTTTCAA	1000	23469100-23469112	N/A	20766237\20766249	FALSE	N/A	N/A	20766378\20766390	20766361\20766373
LINE	A_WOLF	G_WOLF	chr32	23229988	23230217	25930179	25930179	TRUE	ttaaaataacatttt	ttaaaataacatttt	ttaaaataacatttt	N/A	50	N/A	N/A	LINE/L1	N/A	Reverse	L1_Cf	N/A	+	N/A	25930179	25930180	N/A	23230217	23229988	23230218	23229989	FALSE	attttaa	1000	25930180-25930194	N/A	23229989\23230003	FALSE	N/A	N/A	23230218\23230232	23230004\23230010
LINE	A_WOLF	G_WOLF	chr32	23277471	23277588	25977298	25977298	TRUE	agaaactttgaagg	agaaactttgaagg	agaaactttgaagg	N/A	50	N/A	N/A	LINE/L1	N/A	Forward	L1_Cf	N/A	+	N/A	25977298	25977299	N/A	23277588	23277471	23277589	23277472	FALSE	TTTCTAA	1000	25977299-25977312	N/A	23277472\23277485	FALSE	N/A	N/A	23277589\23277602	23277576\23277588
LINE	A_WOLF	G_WOLF	chr32	24448176	24455054	27156654	27156654	TRUE	aaagaaaatgaaaaca	aaagaaaatgaaaaca	aaagaaaatgaaaaca	N/A	50	N/A	N/A	LINE/L1	N/A	Forward	L1_Cf\L1_Cf	N/A	+	N/A	27156654	27156655	N/A	24455054	24448176	24455055	24448177	FALSE	tctttgg	1000	27156655-27156670	N/A	24448177\24448192	FALSE	N/A	N/A	24455055\24455070	24455042\24455054
LINE	A_WOLF	G_WOLF	chr32	26741233	26741646	29447226	29447226	TRUE	taaagcatat	taaagcatat	taaagcatat	N/A	50	N/A	N/A	LINE/L1	N/A	Forward	L1_Cf	N/A	+	N/A	29447226	29447227	N/A	26741646	26741233	26741647	26741234	FALSE	ctttaaa	1000	29447227-29447236	N/A	26741234\26741243	FALSE	N/A	N/A	26741647\26741656	26741638\26741646
LINE	A_WOLF	G_WOLF	chr32	27851948	27858300	30556876	30556876	TRUE	aaat	aaat	aaat	N/A	50	N/A	N/A	LINE/L1	N/A	Reverse	L1_Cf\L1_Cf	N/A	+	N/A	30556876	30556877	N/A	27858300	27851948	27858301	27851949	FALSE	N/A	1000	30556877-30556880	N/A	27851949\27851952	FALSE	N/A	N/A	27858301\27858304	27851957\27851957
LINE	A_WOLF	G_WOLF	chr32	29788517	29788858	32482446	32482446	TRUE	aaaa	aaaa	aaaa	N/A	50	N/A	N/A	LINE/L1	N/A	Forward	L1_Cf	N/A	+	32482448	32482447	32482449	32482448	29788860	29788518	29788861	29788519	FALSE	N/A	1000	32482447-32482447\32482449-32482451	N/A	29788518\29788521	FALSE	N/A	N/A	29788860\29788863	29788854\29788859
LINE	A_WOLF	G_WOLF	chr32	30082357	30088589	32777121	32777121	TRUE	aaaagcagatgta	aaaagcagatgta	aaaagcagatgta	N/A	50	N/A	N/A	LINE/L1	N/A	Forward	L1_Canis1	N/A	+	N/A	32777121	32777122	N/A	30088589	30082357	30088590	30082358	FALSE	CTTTTAA	1000	32777122-32777134	N/A	30082358\30082370	FALSE	N/A	N/A	30088590\30088602	30088559\30088589
LINE	A_WOLF	G_WOLF	chr32	30182049	30183006	32870031	32870031	TRUE	taaaataaaagctatat	taaaataaaagctatat	taaaataaaagctatat	N/A	50	N/A	N/A	LINE/L1	N/A	Forward	L1_Cf	N/A	+	N/A	32870031	32870032	N/A	30183006	30182049	30183007	30182050	FALSE	ttttaaa	500	32870032-32870048	N/A	30182050\30182066	FALSE	N/A	N/A	30183007\30183023	30183003\30183006
LINE	A_WOLF	G_WOLF	chr32	32732515	32732673	35415252	35415252	TRUE	aagaacagactctt	aagaacagactctt	aagaacagactctt	N/A	50	N/A	N/A	LINE/L1	N/A	Reverse	L1_Cf	N/A	+	N/A	35415252	35415253	N/A	32732673	32732515	32732674	32732516	FALSE	ctcttaa	1000	35415253-35415266	N/A	32732516\32732529	FALSE	N/A	N/A	32732674\32732687	32732530\32732538
LINE	A_WOLF	G_WOLF	chr32	33411869	33412014	36107790	36107790	TRUE	ccccgcagccccctccgcgga	ccccgcagccccctccgcgga	ccccgcagccccctccgcgga	N/A	50	N/A	N/A	LINE/L1	N/A	Reverse	L1_Canis1	N/A	+	N/A	36107790	36107791	N/A	33412065	33411869	33412066	33411870	TRUE	gcggagc	1000	36107791-36107811	N/A	33411870\33411890	FALSE	N/A	N/A	33412066\33412086	N/A
LINE	A_WOLF	G_WOLF	chr32	35106527	35106682	37816880	37816880	TRUE	ggcggctccgcggagggggctgcggggcgggagc	ggcggctccgcggagggggctgcggggcgggagc	ggcggctccgcggagggggctgcggggcgggagc	N/A	50	N/A	N/A	LINE/L1	N/A	Forward	L1_Canis1	N/A	+	N/A	37816880	37816881	N/A	35106682	35106527	35106683	35106528	TRUE	ccgcccc	1000	37816881-37816914	N/A	35106528\35106561	FALSE	N/A	N/A	35106683\35106716	N/A
LINE	A_WOLF	G_WOLF	chr32	36004158	36004360	38714693	38714693	TRUE	cccccgagccccccgagctgctcccgcccc	cccccgagccccccgagctgctcccgcccc	cccccgagccccccgagctgctcccgcccc	N/A	50	N/A	N/A	LINE/L1	N/A	Reverse	L1_Canis1	N/A	+	N/A	38714693	38714694	N/A	36004360	36004158	36004361	36004159	TRUE	gccccac	1000	38714694-38714723	N/A	36004159\36004188	FALSE	N/A	N/A	36004361\36004390	N/A
LINE	A_WOLF	G_WOLF	chr32	38713612	38714264	41431285	41431285	TRUE	taaaccc	taaaccc	taaaccc	N/A	50	N/A	N/A	LINE/L1	N/A	Reverse	L1_Cf	N/A	+	N/A	41431285	41431286	N/A	38714264	38713612	38714265	38713613	FALSE	aacccta	1000	41431286-41431292	N/A	38713613\38713619	FALSE	N/A	N/A	38714265\38714271	38713623\38713623
LINE	A_WOLF	G_WOLF	chr33	3940073	3940567	4351827	4351827	TRUE	aaaaaaaataaca	aaaaaaaataaca	aaaaaaaataaca	N/A	50	N/A	N/A	LINE/L1	N/A	Forward	L1_Cf	N/A	+	N/A	4351827	4351828	N/A	3940567	3940073	3940568	3940074	FALSE	tttttag	1000	4351828-4351840	N/A	3940074\3940086	FALSE	N/A	N/A	3940568\3940580	3940557\3940567
LINE	A_WOLF	G_WOLF	chr33	5361385	5361649	5772379	5772379	TRUE	aa	aa	aa	N/A	50	N/A	N/A	LINE/L1	N/A	Forward	L1_Cf	N/A	+	N/A	5772379	5772380	N/A	5361649	5361385	5361650	5361386	FALSE	N/A	1000	5772380-5772381	N/A	5361386\5361387	FALSE	N/A	N/A	5361650\5361651	5361641\5361648
LINE	A_WOLF	G_WOLF	chr33	5802184	5808497	6212783	6212783	TRUE	caaagtaataatatag	caaagtaataatatag	caaagtaataatatag	N/A	50	N/A	N/A	LINE/L1	N/A	Forward	L1_Cf	N/A	+	N/A	6212783	6212784	N/A	5808497	5802184	5808498	5802185	FALSE	CTTTGAA	1000	6212784-6212799	N/A	5802185\5802200	FALSE	N/A	N/A	5808498\5808513	5808487\5808497
LINE	A_WOLF	G_WOLF	chr33	5990682	5990758	6394300	6394300	TRUE	N/A	N/A	N/A	N/A	50	N/A	N/A	LINE/L1	N/A	Forward	L1_Cf	N/A	+	6394302	6394301	6394303	6394302	5990760	5990683	5990761	5990684	FALSE	N/A	1000	N/A	N/A	N/A\N/A	FALSE	N/A	N/A	N/A\N/A	5990747\5990755
LINE	A_WOLF	G_WOLF	chr33	6169631	6169829	6581334	6581334	TRUE	gctgaggggttctt	gctgaggggttctt	gctgaggggttctt	N/A	50	N/A	N/A	LINE/L1	N/A	Reverse	L1_Cf	N/A	+	N/A	6581334	6581335	N/A	6169829	6169631	6169830	6169632	FALSE	TTCTTGA	1000	6581335-6581348	N/A	6169632\6169645	FALSE	N/A	N/A	6169830\6169843	6169646\6169661
LINE	A_WOLF	G_WOLF	chr33	8321112	8321296	8730505	8730505	TRUE	tt	tt	tt	N/A	50	N/A	N/A	LINE/L1	N/A	Reverse	L1_Cf	N/A	+	8730505	8730503	8730506	8730504	8321296	8321110	8321297	8321111	FALSE	N/A	1000	8730506-8730507	N/A	8321111\8321112	FALSE	N/A	N/A	8321297\8321298	8321116\8321121
LINE	A_WOLF	G_WOLF	chr33	10405228	10405642	10822938	10822938	TRUE	aaaaattagactttc	aaaaattagactttc	aaaaattagactttc	N/A	50	N/A	N/A	LINE/L1	N/A	Forward	L1_Cf	N/A	+	N/A	10822938	10822939	N/A	10405642	10405228	10405643	10405229	FALSE	TTTTTAA	1000	10822939-10822953	N/A	10405229\10405243	FALSE	N/A	N/A	10405643\10405657	10405635\10405637
LINE	A_WOLF	G_WOLF	chr33	11417551	11417682	11841704	11841704	TRUE	tt	tt	tt	N/A	50	N/A	N/A	LINE/L1	N/A	Reverse	L1_Cf	N/A	+	11841706	11841704	11841707	11841705	11417684	11417551	11417685	11417552	FALSE	N/A	1000	11841707-11841708	N/A	11417552\11417553	FALSE	N/A	N/A	11417685\11417686	11417554\11417568
LINE	A_WOLF	G_WOLF	chr33	13121459	13122017	13549900	13549900	TRUE	taaaacgtccatatt	taaaacgtccatatt	taaaacgtccatatt	N/A	50	N/A	N/A	LINE/L1	N/A	Reverse	L1_Cf	N/A	+	N/A	13549900	13549901	N/A	13122017	13121459	13122018	13121460	FALSE	atattac	1000	13549901-13549915	N/A	13121460\13121474	FALSE	N/A	N/A	13122018\13122032	13121475\13121482
LINE	A_WOLF	G_WOLF	chr33	13220988	13221542	13648146	13648146	TRUE	tatattttctttt	tatattttctttt	tatattttctttt	N/A	50	N/A	N/A	LINE/L1	N/A	Reverse	L1_Cf	N/A	+	N/A	13648146	13648147	N/A	13221542	13220988	13221543	13220989	FALSE	cttttat	1000	13648147-13648159	N/A	13220989\13221001	FALSE	N/A	N/A	13221543\13221555	13221002\13221008
LINE	A_WOLF	G_WOLF	chr33	14491328	14491410	14916468	14916468	TRUE	ag	ag	ag	N/A	50	N/A	N/A	LINE/L1	N/A	Forward	L1_Carn2	N/A	+	14916482	14916468	14916483	14916469	14491412	14491328	14491413	14491329	FALSE	N/A	1000	14916467-14916468	N/A	14491327\14491328	FALSE	N/A	N/A	14491411\14491412	14491403\14491406
LINE	A_WOLF	G_WOLF	chr33	15429233	15429567	15854776	15854776	TRUE	agcacctgattgttttta	agcacctgattgttttta	agcacctgattgttttta	N/A	50	N/A	N/A	LINE/L1	N/A	Reverse	L1_Cf	N/A	+	N/A	15854776	15854777	N/A	15429567	15429233	15429568	15429234	FALSE	ttttaaa	1000	15854777-15854794	N/A	15429234\15429251	FALSE	N/A	N/A	15429568\15429585	15429252\15429260
LINE	A_WOLF	G_WOLF	chr33	15663374	15664837	16096221	16096221	TRUE	taaaatcaagagca	taaaatcaagagca	taaaatcaagagca	N/A	50	N/A	N/A	LINE/L1	N/A	Forward	L1_Cf	N/A	+	N/A	16096221	16096222	N/A	15664837	15663374	15664838	15663375	FALSE	TTTTAAA	1000	16096222-16096235	N/A	15663375\15663388	FALSE	N/A	N/A	15664838\15664851	15664825\15664837
LINE	A_WOLF	G_WOLF	chr33	16230866	16237256	16660589	16660589	TRUE	aaataaataaataaata	aaataaataaataaata	aaataaataaataaata	N/A	50	N/A	N/A	LINE/L1	N/A	Forward	L1_Cf	N/A	+	N/A	16660589	16660590	N/A	16237256	16230866	16237257	16230867	FALSE	tatttat	1000	16660590-16660606	N/A	16230867\16230883	FALSE	N/A	N/A	16237257\16237273	16237178\16237256
LINE	A_WOLF	G_WOLF	chr33	17066093	17066644	17495994	17495994	TRUE	aaaaa	aaaaa	aaaaa	N/A	50	N/A	N/A	LINE/L1	N/A	Forward	L1_Cf	N/A	+	17495996	17495994	17495997	17495995	17066646	17066093	17066647	17066094	FALSE	tttttaa	1000	17495997-17496001	N/A	17066094\17066098	FALSE	N/A	N/A	17066647\17066651	17066642\17066644
LINE	A_WOLF	G_WOLF	chr33	17674604	17674848	18104329	18104329	TRUE	attt	attt	attt	N/A	50	N/A	N/A	LINE/L1	N/A	Reverse	L1_Cf	N/A	+	N/A	18104329	18104330	N/A	17674848	17674604	17674849	17674605	FALSE	N/A	1000	18104330-18104333	N/A	17674605\17674608	FALSE	N/A	N/A	17674849\17674852	17674609\17674612
LINE	A_WOLF	G_WOLF	chr33	19665112	19665404	20093959	20093959	TRUE	ctaaattttc	ctaaattttc	ctaaattttc	N/A	50	N/A	N/A	LINE/L1	N/A	Reverse	L1_Cf	N/A	+	N/A	20093959	20093960	N/A	19665404	19665112	19665405	19665113	FALSE	TTTTCAA	1000	20093960-20093969	N/A	19665113\19665122	FALSE	N/A	N/A	19665405\19665414	19665123\19665137
LINE	A_WOLF	G_WOLF	chr33	23305466	23305974	23735102	23735102	TRUE	aagaaggtggggcctt	aagaaggtggggcctt	aagaaggtggggcctt	N/A	50	N/A	N/A	LINE/L1	N/A	Forward	L1_Cf	N/A	+	N/A	23735102	23735103	N/A	23305974	23305466	23305975	23305467	FALSE	TTCTTAT	1000	23735103-23735118	N/A	23305467\23305482	FALSE	N/A	N/A	23305975\23305990	23305962\23305974
LINE	A_WOLF	G_WOLF	chr33	23854090	23854415	24288593	24288593	TRUE	ctgatgggcattta	ctgatgggcattta	ctgatgggcattta	N/A	50	N/A	N/A	LINE/L1	N/A	Reverse	L1_Cf	N/A	+	N/A	24288593	24288594	N/A	23854415	23854090	23854416	23854091	TRUE	ATTTAGA	1000	24288594-24288607	N/A	23854091\23854104	FALSE	N/A	N/A	23854416\23854429	23854105\23854107
LINE	A_WOLF	G_WOLF	chr33	24770547	24771245	25212980	25212980	TRUE	aagaccgagctttta	aagaccgagctttta	aagaccgagctttta	N/A	50	N/A	N/A	LINE/L1	N/A	Reverse	L1_Cf	N/A	+	N/A	25212980	25212981	N/A	24771245	24770547	24771246	24770548	FALSE	TTTTAGa	1000	25212981-25212995	N/A	24770548\24770562	FALSE	N/A	N/A	24771246\24771260	24770563\24770570
LINE	A_WOLF	G_WOLF	chr33	25358479	25364769	25800239	25800239	TRUE	aaacgtttactttcat	aaacgtttactttcat	aaacgtttactttcat	N/A	50	N/A	N/A	LINE/L1	N/A	Reverse	L1_Cf	N/A	+	N/A	25800239	25800240	N/A	25364769	25358479	25364770	25358480	FALSE	TTCATCC	1000	25800240-25800255	N/A	25358480\25358495	FALSE	N/A	N/A	25364770\25364785	25358496\25358503
LINE	A_WOLF	G_WOLF	chr33	25867192	25867443	26302464	26302464	TRUE	actcgagattt	actcgagattt	actcgagattt	N/A	50	N/A	N/A	LINE/L1	N/A	Reverse	L1_Cf	N/A	+	N/A	26302464	26302465	N/A	25867443	25867192	25867444	25867193	FALSE	GATTTAA	1000	26302465-26302475	N/A	25867193\25867203	FALSE	N/A	N/A	25867444\25867454	25867204\25867209
LINE	A_WOLF	G_WOLF	chr34	989590	990396	41414521	41414521	TRUE	tcaacatattcaattta	tcaacatattcaattta	tcaacatattcaattta	-revcom2	50	N/A	N/A	LINE/L1	N/A	Reverse	L1_Cf	N/A	-	N/A	41414539	41414538	N/A	990379	989573	990380	989574	TRUE	atttaat	1000	41414522-41414538	N/A	989574\989590	FALSE	N/A	N/A	990380\990396	989591\989602
LINE	A_WOLF	G_WOLF	chr34	1252420	1253031	41151490	41151490	TRUE	aggggaggtgctttct	aggggaggtgctttct	aggggaggtgctttct	-revcom2	50	N/A	N/A	LINE/L1	N/A	Reverse	L1_Cf	N/A	-	N/A	41151507	41151506	N/A	1253015	1252404	1253016	1252405	FALSE	TTTCTCA	1000	41151491-41151506	N/A	1252405\1252420	FALSE	N/A	N/A	1253016\1253031	1252421\1252438
LINE	A_WOLF	G_WOLF	chr34	1948306	1954627	40455485	40455485	TRUE	gctaaattttc	gctaaattttc	gctaaattttc	-revcom2	50	N/A	N/A	LINE/L1	N/A	Reverse	L1_Cf	N/A	-	N/A	40455497	40455496	N/A	1954616	1948295	1954617	1948296	FALSE	TTTTCAT	1000	40455486-40455496	N/A	1948296\1948306	FALSE	N/A	N/A	1954617\1954627	1948307\1948320
LINE	A_WOLF	G_WOLF	chr34	2564336	2570786	39846450	39846450	TRUE	ta	ta	ta	-revcom2	50	N/A	N/A	LINE/L1	N/A	Reverse	L1_Cf	N/A	-	N/A	39846453	39846452	N/A	2570784	2564334	2570785	2564335	FALSE	N/A	1000	39846451-39846452	N/A	2564335\2564336	FALSE	N/A	N/A	2570785\2570786	2564339\2564339
LINE	A_WOLF	G_WOLF	chr34	2671915	2672155	39745690	39745690	TRUE	aaaatggaggca	aaaatggaggca	aaaatggaggca	-revcom2	50	N/A	N/A	LINE/L1	N/A	Forward	L1_Cf	N/A	-	N/A	39745703	39745702	N/A	2672143	2671903	2672144	2671904	FALSE	attttga	1000	39745691-39745702	N/A	2671904\2671915	FALSE	N/A	N/A	2672144\2672155	2672139\2672143
LINE	A_WOLF	G_WOLF	chr34	2677748	2684076	39740096	39740096	TRUE	aaaaaggtcctaact	aaaaaggtcctaact	aaaaaggtcctaact	-revcom2	50	N/A	N/A	LINE/L1	N/A	Forward	L1_Cf	N/A	-	N/A	39740112	39740111	N/A	2684061	2677733	2684062	2677734	FALSE	tttttat	1000	39740097-39740111	N/A	2677734\2677748	FALSE	N/A	N/A	2684062\2684076	2684039\2684061
LINE	A_WOLF	G_WOLF	chr34	2781147	2781870	39642967	39642967	TRUE	aagaagttgacttagt	aagaagttgacttagt	aagaagttgacttagt	-revcom2	50	N/A	N/A	LINE/L1	N/A	Multiple	L1_Cf\L1_Cf	N/A	-	N/A	39642984	39642983	N/A	2781854	2781131	2781855	2781132	FALSE	N/A	1000	39642968-39642983	N/A	2781132\2781147	FALSE	N/A	N/A	2781855\2781870	N/A
LINE	A_WOLF	G_WOLF	chr34	2786350	2786761	39638495	39638495	TRUE	agaagttggaacaga	agaagttggaacaga	agaagttggaacaga	-revcom2	50	N/A	N/A	LINE/L1	N/A	Forward	L1_Cf	N/A	-	N/A	39638511	39638510	N/A	2786746	2786335	2786747	2786336	FALSE	CTTCTAC	1000	39638496-39638510	N/A	2786336\2786350	FALSE	N/A	N/A	2786747\2786761	2786728\2786746
LINE	A_WOLF	G_WOLF	chr34	4310633	4311419	38115706	38115706	TRUE	tgtgaactttaaatctt	tgtgaactttaaatctt	tgtgaactttaaatctt	-revcom2	50	N/A	N/A	LINE/L1	N/A	Multiple	L1_Cf\L1_Cf	N/A	-	N/A	38115724	38115723	N/A	4311402	4310616	4311403	4310617	TRUE	N/A	1000	38115707-38115723	N/A	4310617\4310633	FALSE	N/A	N/A	4311403\4311419	N/A
LINE	A_WOLF	G_WOLF	chr34	4528216	4534634	37898040	37898040	TRUE	gaaaagtaacagtatt	gaaaagtaacagtatt	gaaaagtaacagtatt	-revcom2	50	N/A	N/A	LINE/L1	N/A	Forward	L1MEc	N/A	-	N/A	37898057	37898056	N/A	4534618	4528200	4534619	4528201	FALSE	TTTTCAT	1000	37898041-37898056	N/A	4528201\4528216	FALSE	N/A	N/A	4534619\4534634	4534592\4534618
LINE	A_WOLF	G_WOLF	chr34	5168492	5169499	37251491	37251491	TRUE	tgctgctgttttat	tgctgctgttttat	tgctgctgttttat	-revcom2	50	N/A	N/A	LINE/L1	N/A	Multiple	L1_Cf\L1_Cf	N/A	-	N/A	37251506	37251505	N/A	5169485	5168478	5169486	5168479	FALSE	N/A	1000	37251492-37251505	N/A	5168479\5168492	FALSE	N/A	N/A	5169486\5169499	N/A
LINE	A_WOLF	G_WOLF	chr34	6037521	6043825	36382380	36382380	TRUE	aaagaaaactgggtgctc	aaagaaaactgggtgctc	aaagaaaactgggtgctc	-revcom2	50	N/A	N/A	LINE/L1	N/A	Forward	L1_Cf	N/A	-	N/A	36382399	36382398	N/A	6043807	6037503	6043808	6037504	FALSE	TCTTTCC	1000	36382381-36382398	N/A	6037504\6037521	FALSE	N/A	N/A	6043808\6043825	6043795\6043807
LINE	A_WOLF	G_WOLF	chr34	6150435	6151082	36279885	36279885	TRUE	a	a	a	-revcom2	50	N/A	N/A	LINE/L1	N/A	Multiple	L1_Cf\L1_Cf	N/A	-	36279901	36279902	36279900	36279901	6151067	6150419	6151068	6150420	FALSE	N/A	1000	36279902-36279902	N/A	6150419\6150419	FALSE	N/A	N/A	6151067\6151067	N/A
LINE	A_WOLF	G_WOLF	chr34	9597400	9598063	32822602	32822602	TRUE	t	t	t	-revcom2	50	N/A	N/A	LINE/L1	N/A	Reverse	L1_Cf	N/A	-	32822610	32822611	32822603	32822604	9598062	9597399	9598063	9597400	FALSE	N/A	1000	32822603-32822603	N/A	9597400\9597400	FALSE	N/A	N/A	9598063\9598063	9597404\9597406
LINE	A_WOLF	G_WOLF	chr34	10493488	10494230	31925947	31925947	TRUE	aagatcacagacttcttt	aagatcacagacttcttt	aagatcacagacttcttt	-revcom2	50	N/A	N/A	LINE/L1	N/A	Reverse	L1_Cf	N/A	-	N/A	31925966	31925965	N/A	10494212	10493470	10494213	10493471	FALSE	TCTTTCT	1000	31925948-31925965	N/A	10493471\10493488	FALSE	N/A	N/A	10494213\10494230	10493489\10493497
LINE	A_WOLF	G_WOLF	chr34	12159497	12159711	30259647	30259647	TRUE	ttaatttttattt	ttaatttttattt	ttaatttttattt	-revcom2	50	N/A	N/A	LINE/L1	N/A	Reverse	L1_Cf	N/A	-	N/A	30259661	30259660	N/A	12159698	12159484	12159699	12159485	FALSE	tatttat	1000	30259648-30259660	N/A	12159485\12159497	FALSE	N/A	N/A	12159699\12159711	12159502\12159505
LINE	A_WOLF	G_WOLF	chr34	13519654	13525899	28864699	28864699	TRUE	ctatctttgtattctc	ctatctttgtattctc	ctatctttgtattctc	-revcom2	50	N/A	N/A	LINE/L1	N/A	Reverse	L1_Canis1	N/A	-	N/A	28864716	28864715	N/A	13525883	13519638	13525884	13519639	FALSE	TTCTCAA	1000	28864700-28864715	N/A	13519639\13519654	FALSE	N/A	N/A	13525884\13525899	13519655\13519697
LINE	A_WOLF	G_WOLF	chr34	13866866	13873204	28523368	28523368	TRUE	a	a	a	-revcom2	50	N/A	N/A	LINE/L1	N/A	Forward	L1MEc	N/A	-	N/A	28523370	28523369	N/A	13873203	13866865	13873204	13866866	FALSE	N/A	1000	28523369-28523369	N/A	13866866\13866866	FALSE	N/A	N/A	13873204\13873204	13873185\13873202
LINE	A_WOLF	G_WOLF	chr34	14912153	14918485	27482560	27482560	TRUE	cctttaggtactattgt	cctttaggtactattgt	cctttaggtactattgt	-revcom2	50	N/A	N/A	LINE/L1	N/A	Reverse	L1_Cf	N/A	-	N/A	27482578	27482577	N/A	14918468	14912136	14918469	14912137	FALSE	attgtaa	1000	27482561-27482577	N/A	14912137\14912153	FALSE	N/A	N/A	14918469\14918485	14912154\14912179
LINE	A_WOLF	G_WOLF	chr34	14954415	14960753	27446602	27446602	TRUE	aaaatattagaaac	aaaatattagaaac	aaaatattagaaac	-revcom2	50	N/A	N/A	LINE/L1	N/A	Forward	L1_Cf	N/A	-	N/A	27446617	27446616	N/A	14960739	14954401	14960740	14954402	FALSE	attttaa	1000	27446603-27446616	N/A	14954402\14954415	FALSE	N/A	N/A	14960740\14960753	14960732\14960739
LINE	A_WOLF	G_WOLF	chr34	15297909	15298682	27110135	27110135	TRUE	aaaaagtttatgttga	aaaaagtttatgttga	aaaaagtttatgttga	-revcom2	50	N/A	N/A	LINE/L1	N/A	Forward	L1_Cf	N/A	-	N/A	27110152	27110151	N/A	15298666	15297893	15298667	15297894	FALSE	tttttaa	1000	27110136-27110151	N/A	15297894\15297909	FALSE	N/A	N/A	15298667\15298682	15298650\15298666
LINE	A_WOLF	G_WOLF	chr34	18448903	18449257	23966459	23966459	TRUE	aagaaaacaaagcta	aagaaaacaaagcta	aagaaaacaaagcta	-revcom2	50	N/A	N/A	LINE/L1	N/A	Forward	L1_Cf	N/A	-	N/A	23966475	23966474	N/A	18449242	18448888	18449243	18448889	FALSE	TTCTTAA	1000	23966460-23966474	N/A	18448889\18448903	FALSE	N/A	N/A	18449243\18449257	18449236\18449242
LINE	A_WOLF	G_WOLF	chr34	21929946	21930221	20472346	20472346	TRUE	taaaa	taaaa	taaaa	-revcom2	50	N/A	N/A	LINE/L1	N/A	Forward	L1_Cf	N/A	-	N/A	20472352	20472351	N/A	21930216	21929941	21930217	21929942	FALSE	ttttaaa	1000	20472347-20472351	N/A	21929942\21929946	FALSE	N/A	N/A	21930217\21930221	21930204\21930211
LINE	A_WOLF	G_WOLF	chr34	22144041	22144448	20258265	20258265	TRUE	taggattagaattta	taggattagaattta	taggattagaattta	-revcom2	50	N/A	N/A	LINE/L1	N/A	Reverse	L1_Cf	N/A	-	N/A	20258281	20258280	N/A	22144433	22144026	22144434	22144027	FALSE	ATTTAAA	1000	20258266-20258280	N/A	22144027\22144041	FALSE	N/A	N/A	22144434\22144448	22144042\22144044
LINE	A_WOLF	G_WOLF	chr34	25959575	25959916	16447762	16447762	TRUE	tatctat	tatctat	tatctat	-revcom2	50	N/A	N/A	LINE/L1	N/A	Forward	L1_Cf	N/A	-	N/A	16447770	16447769	N/A	25959909	25959568	25959910	25959569	FALSE	agataaa	1000	16447763-16447769	N/A	25959569\25959575	FALSE	N/A	N/A	25959910\25959916	25959905\25959909
LINE	A_WOLF	G_WOLF	chr34	25989947	25996416	16417657	16417657	TRUE	aatatttctacttatt	aatatttctacttatt	aatatttctacttatt	-revcom2	50	N/A	N/A	LINE/L1	N/A	Reverse	L1MB4\L1_Cf	N/A	-	N/A	16417674	16417673	N/A	25996400	25989931	25996401	25989932	FALSE	TTATTGA	1000	16417658-16417673	N/A	25989932\25989947	FALSE	N/A	N/A	25996401\25996416	25989948\25989959
LINE	A_WOLF	G_WOLF	chr34	27692648	27693518	14719220	14719220	TRUE	N/A	N/A	N/A	-revcom2	50	N/A	N/A	LINE/L1	N/A	Reverse	L1_Cf	N/A	-	14719232	14719233	14719230	14719231	27693508	27692629	27693509	27692630	FALSE	N/A	1000	N/A	N/A	N/A\N/A	FALSE	N/A	N/A	N/A\N/A	27692634\27692637
LINE	A_WOLF	G_WOLF	chr34	28006444	28012787	14406325	14406325	TRUE	aaaaaaaatt	aaaaaaaatt	aaaaaaaatt	-revcom2	50	N/A	N/A	LINE/L1	N/A	Forward	L1_Cf	N/A	-	N/A	14406336	14406335	N/A	28012777	28006434	28012778	28006435	FALSE	ttttttg	1000	14406326-14406335	N/A	28006435\28006444	FALSE	N/A	N/A	28012778\28012787	28012755\28012776
LINE	A_WOLF	G_WOLF	chr34	28052267	28055166	14366915	14366915	TRUE	aagaaagacctgtc	aagaaagacctgtc	aagaaagacctgtc	-revcom2	50	N/A	N/A	LINE/L1	N/A	Forward	L1_Cf\L1_Cf	N/A	-	N/A	14366930	14366929	N/A	28055152	28052253	28055153	28052254	FALSE	TTCTTAA	1000	14366916-14366929	N/A	28052254\28052267	FALSE	N/A	N/A	28055153\28055166	28055144\28055152
LINE	A_WOLF	G_WOLF	chr34	28840368	28846713	13581307	13581307	TRUE	agaaaatgggttctt	agaaaatgggttctt	agaaaatgggttctt	-revcom2	50	N/A	N/A	LINE/L1	N/A	Reverse	L1_Cf\L1_Cf	N/A	-	N/A	13581323	13581322	N/A	28846698	28840353	28846699	28840354	FALSE	TTCTTAA	1000	13581308-13581322	N/A	28840354\28840368	FALSE	N/A	N/A	28846699\28846713	28840369\28840384
LINE	A_WOLF	G_WOLF	chr34	29291875	29292141	13135299	13135299	TRUE	aaagaaagtcaagtata	aaagaaagtcaagtata	aaagaaagtcaagtata	-revcom2	50	N/A	N/A	LINE/L1	N/A	Forward	L1_Cf	N/A	-	N/A	13135317	13135316	N/A	29292124	29291858	29292125	29291859	FALSE	TCTTTAG	1000	13135300-13135316	N/A	29291859\29291875	FALSE	N/A	N/A	29292125\29292141	29292117\29292124
LINE	A_WOLF	G_WOLF	chr34	30526265	30526480	11903295	11903295	TRUE	tagttttttat	tagttttttat	tagttttttat	-revcom2	50	N/A	N/A	LINE/L1	N/A	Reverse	L1_Cf	N/A	-	N/A	11903307	11903306	N/A	30526469	30526254	30526470	30526255	FALSE	TTTATCG	1000	11903296-11903306	N/A	30526255\30526265	FALSE	N/A	N/A	30526470\30526480	30526266\30526270
LINE	A_WOLF	G_WOLF	chr34	30639740	30642672	11790031	11790031	TRUE	ttaatattttattta	ttaatattttattta	ttaatattttattta	-revcom2	50	N/A	N/A	LINE/L1	N/A	Reverse	L1_Cf	N/A	-	N/A	11790047	11790046	N/A	30642657	30639725	30642658	30639726	FALSE	atttaaa	1000	11790032-11790046	N/A	30639726\30639740	FALSE	N/A	N/A	30642658\30642672	30639741\30639743
LINE	A_WOLF	G_WOLF	chr34	31573775	31574170	10851577	10851577	TRUE	aaaaaacagtatgaag	aaaaaacagtatgaag	aaaaaacagtatgaag	-revcom2	50	N/A	N/A	LINE/L1	N/A	Forward	L1_Cf	N/A	-	N/A	10851594	10851593	N/A	31574154	31573759	31574155	31573760	FALSE	tttttat	1000	10851578-10851593	N/A	31573760\31573775	FALSE	N/A	N/A	31574155\31574170	31574130\31574154
LINE	A_WOLF	G_WOLF	chr34	31818138	31819780	10607419	10607419	TRUE	caaagcaaccccctccc	caaagcaaccccctccc	caaagcaaccccctccc	-revcom2	50	N/A	N/A	LINE/L1	N/A	Forward	L1_Cf	N/A	-	N/A	10607437	10607436	N/A	31819763	31818121	31819764	31818122	FALSE	CTTTGGA	1000	10607420-10607436	N/A	31818122\31818138	FALSE	N/A	N/A	31819764\31819780	31819754\31819763
LINE	A_WOLF	G_WOLF	chr34	32625656	32626261	9801674	9801674	TRUE	caaagtttc	caaagtttc	caaagtttc	-revcom2	50	N/A	N/A	LINE/L1	N/A	Forward	L1_Cf	N/A	-	N/A	9801684	9801683	N/A	32626252	32625647	32626253	32625648	FALSE	CTTTGAT	1000	9801675-9801683	N/A	32625648\32625656	FALSE	N/A	N/A	32626253\32626261	32626231\32626252
LINE	A_WOLF	G_WOLF	chr34	35824690	35824844	6601185	6601185	TRUE	taaaatatcattatttc	taaaatatcattatttc	taaaatatcattatttc	-revcom2	50	N/A	N/A	LINE/L1	N/A	Forward	L1_Cf\L1MC5	N/A	-	N/A	6601203	6601202	N/A	35824827	35824673	35824828	35824674	TRUE	ttttaat	1000	6601186-6601202	N/A	35824674\35824690	FALSE	N/A	N/A	35824828\35824844	35824811\35824823
LINE	A_WOLF	G_WOLF	chr35	4733320	4733523	6480485	6480485	TRUE	aagattgccccccttaa	aagattgccccccttaa	aagattgccccccttaa	N/A	50	N/A	N/A	LINE/L1	N/A	Forward	L1_Cf	N/A	+	N/A	6480485	6480486	N/A	4733523	4733320	4733524	4733321	FALSE	ATCTTAA	1000	6480486-6480502	N/A	4733321\4733337	FALSE	N/A	N/A	4733524\4733540	4733515\4733523
LINE	A_WOLF	G_WOLF	chr35	6676224	6676575	8430051	8430051	TRUE	ta	ta	ta	N/A	50	N/A	N/A	LINE/L1	N/A	Forward	L1_Cf	N/A	+	8430052	8430051	8430053	8430052	6676576	6676224	6676577	6676225	FALSE	N/A	1000	8430050-8430051	N/A	6676223\6676224	FALSE	N/A	N/A	6676575\6676576	6676570\6676574
LINE	A_WOLF	G_WOLF	chr35	6911753	6912026	8665449	8665449	TRUE	agaa	agaa	agaa	N/A	50	N/A	N/A	LINE/L1	N/A	Forward	L1_Cf	N/A	+	N/A	8665449	8665450	N/A	6912026	6911753	6912027	6911754	FALSE	N/A	1000	8665450-8665453	N/A	6911754\6911757	FALSE	N/A	N/A	6912027\6912030	6912021\6912023
LINE	A_WOLF	G_WOLF	chr35	7159743	7159923	8913342	8913342	TRUE	ccatcttct	ccatcttct	ccatcttct	N/A	50	N/A	N/A	LINE/L1	N/A	Reverse	L1_Cf	N/A	+	N/A	8913342	8913343	N/A	7159923	7159743	7159924	7159744	FALSE	CTTCTAT	1000	8913343-8913351	N/A	7159744\7159752	FALSE	N/A	N/A	7159924\7159932	7159753\7159785
LINE	A_WOLF	G_WOLF	chr35	12065897	12066137	13825851	13825851	TRUE	ttctt	ttctt	ttctt	N/A	50	N/A	N/A	LINE/L1	N/A	Reverse	L1_Cf	N/A	+	N/A	13825851	13825852	N/A	12066137	12065897	12066138	12065898	FALSE	ttcttaa	1000	13825852-13825856	N/A	12065898\12065902	FALSE	N/A	N/A	12066138\12066142	12065903\12065918
LINE	A_WOLF	G_WOLF	chr35	12078321	12078611	13838028	13838028	TRUE	N/A	N/A	N/A	N/A	50	N/A	N/A	LINE/L1	N/A	Reverse	L1_Cf	N/A	+	N/A	13838028	13838029	N/A	12078611	12078321	12078612	12078322	FALSE	N/A	1000	N/A	N/A	N/A\N/A	FALSE	N/A	N/A	N/A\N/A	12078322\12078340
LINE	A_WOLF	G_WOLF	chr35	13019078	13019542	14781636	14781636	TRUE	ctttgttctt	ctttgttctt	ctttgttctt	N/A	50	N/A	N/A	LINE/L1	N/A	Reverse	L1_Cf	N/A	+	N/A	14781636	14781637	N/A	13019542	13019078	13019543	13019079	FALSE	TTCTTAA	1000	14781637-14781646	N/A	13019079\13019088	FALSE	N/A	N/A	13019543\13019552	13019089\13019109
LINE	A_WOLF	G_WOLF	chr35	17640494	17640908	19397837	19397837	TRUE	aaaattgacaaagtaa	aaaattgacaaagtaa	aaaattgacaaagtaa	N/A	50	N/A	N/A	LINE/L1	N/A	Forward	L1_Cf	N/A	+	N/A	19397837	19397838	N/A	17640908	17640494	17640909	17640495	FALSE	attttaa	1000	19397838-19397853	N/A	17640495\17640510	FALSE	N/A	N/A	17640909\17640924	17640904\17640908
LINE	A_WOLF	G_WOLF	chr35	17811185	17817569	19568618	19568618	TRUE	aagaaccaagtcct	aagaaccaagtcct	aagaaccaagtcct	N/A	50	N/A	N/A	LINE/L1	N/A	Forward	L1_Cf	N/A	+	N/A	19568618	19568619	N/A	17817569	17811185	17817570	17811186	FALSE	TTCTTAC	1000	19568619-19568632	N/A	17811186\17811199	FALSE	N/A	N/A	17817570\17817583	17817555\17817569
LINE	A_WOLF	G_WOLF	chr35	17901249	17901434	19658519	19658519	TRUE	taaaagccccaccctg	taaaagccccaccctg	taaaagccccaccctg	N/A	50	N/A	N/A	LINE/L1	N/A	Forward	L1_Cf	N/A	+	N/A	19658519	19658520	N/A	17901434	17901249	17901435	17901250	FALSE	TTTTAAA	1000	19658520-19658535	N/A	17901250\17901265	FALSE	N/A	N/A	17901435\17901450	17901430\17901434
LINE	A_WOLF	G_WOLF	chr35	18219189	18225523	19976958	19976958	TRUE	ataaaaaaaaaaatgg	ataaaaaaaaaaatgg	ataaaaaaaaaaatgg	N/A	50	N/A	N/A	LINE/L1	N/A	Forward	L1_Cf	N/A	+	N/A	19976958	19976959	N/A	18225523	18219189	18225524	18219190	FALSE	tttatgt	1000	19976959-19976974	N/A	18219190\18219205	FALSE	N/A	N/A	18225524\18225539	18225516\18225523
LINE	A_WOLF	G_WOLF	chr35	20170548	20171239	21925333	21925333	TRUE	a	a	a	N/A	50	N/A	N/A	LINE/L1	N/A	Forward	L1_Cf	N/A	+	N/A	21925333	21925334	N/A	20171239	20170548	20171240	20170549	FALSE	N/A	1000	21925334-21925334	N/A	20170549\20170549	FALSE	N/A	N/A	20171240\20171240	20171236\20171238
LINE	A_WOLF	G_WOLF	chr35	20961917	20962567	22715927	22715927	TRUE	cagagcaccgttttc	cagagcaccgttttc	cagagcaccgttttc	N/A	50	N/A	N/A	LINE/L1	N/A	Reverse	L1_Cf	N/A	+	N/A	22715927	22715928	N/A	20962567	20961917	20962568	20961918	FALSE	TTTTCAA	1000	22715928-22715942	N/A	20961918\20961932	FALSE	N/A	N/A	20962568\20962582	20961933\20961981
LINE	A_WOLF	G_WOLF	chr35	22040649	22041577	23790449	23790449	TRUE	attatacaatgcatttta	attatacaatgcatttta	attatacaatgcatttta	N/A	50	N/A	N/A	LINE/L1	N/A	Reverse	L1_Cf	N/A	+	N/A	23790449	23790450	N/A	22041577	22040649	22041578	22040650	FALSE	TTTTAAC	1000	23790450-23790467	N/A	22040650\22040667	FALSE	N/A	N/A	22041578\22041595	22040668\22040670
LINE	A_WOLF	G_WOLF	chr35	22510613	22516992	24258479	24258479	TRUE	agaagcagtttgcag	agaagcagtttgcag	agaagcagtttgcag	N/A	50	N/A	N/A	LINE/L1	N/A	Forward	L1MEc	N/A	+	N/A	24258479	24258480	N/A	22516992	22510613	22516993	22510614	FALSE	CTTCTAT	1000	24258480-24258494	N/A	22510614\22510628	FALSE	N/A	N/A	22516993\22517007	22516980\22516988
LINE	A_WOLF	G_WOLF	chr35	23287830	23294159	25034772	25034772	TRUE	taaaagaacctcca	taaaagaacctcca	taaaagaacctcca	N/A	50	N/A	N/A	LINE/L1	N/A	Forward	L1_Cf	N/A	+	N/A	25034772	25034773	N/A	23294159	23287830	23294160	23287831	FALSE	ttttaaa	1000	25034773-25034786	N/A	23287831\23287844	FALSE	N/A	N/A	23294160\23294173	23294146\23294154
LINE	A_WOLF	G_WOLF	chr35	23296363	23296657	25036973	25036973	TRUE	caaaaccacaatgag	caaaaccacaatgag	caaaaccacaatgag	N/A	50	N/A	N/A	LINE/L1	N/A	Forward	L1_Cf	N/A	+	N/A	25036973	25036974	N/A	23296657	23296363	23296658	23296364	TRUE	ttttgat	1000	25036974-25036988	N/A	23296364\23296378	FALSE	N/A	N/A	23296658\23296672	23296645\23296657
LINE	A_WOLF	G_WOLF	chr35	25335867	25342240	27072542	27072542	TRUE	ctctgaagagtttt	ctctgaagagtttt	ctctgaagagtttt	N/A	50	N/A	N/A	LINE/L1	N/A	Reverse	L1_Cf	N/A	+	N/A	27072542	27072543	N/A	25342240	25335867	25342241	25335868	FALSE	gttttga	1000	27072543-27072556	N/A	25335868\25335881	FALSE	N/A	N/A	25342241\25342254	25335882\25335905
LINE	A_WOLF	G_WOLF	chr35	26562348	26562558	28321869	28321869	TRUE	a	a	a	N/A	50	N/A	N/A	LINE/L1	N/A	Forward	L1_Cf	N/A	+	28321870	28321869	28321871	28321870	26562559	26562348	26562560	26562349	FALSE	N/A	1000	28321871-28321871	N/A	26562349\26562349	FALSE	N/A	N/A	26562560\26562560	26562555\26562559
LINE	A_WOLF	G_WOLF	chr35	26731979	26733441	28491999	28491999	TRUE	aaaaaagaaaaccatatctgggg	aaaaaagaaaaccatatctgggg	aaaaaagaaaaccatatctgggg	N/A	50	N/A	N/A	LINE/L1	N/A	Forward	L1_Cf	N/A	+	N/A	28491999	28492000	N/A	26733441	26731979	26733442	26731980	TRUE	tttttaa	1000	28492000-28492022	N/A	26731980\26732002	FALSE	N/A	N/A	26733442\26733464	26733434\26733441
LINE	A_WOLF	G_WOLF	chr36	2657962	2658182	4919481	4919481	TRUE	aagaatacaatttttg	aagaatacaatttttg	aagaatacaatttttg	N/A	50	N/A	N/A	LINE/L1	N/A	Forward	L1_Cf	N/A	+	N/A	4919481	4919482	N/A	2658182	2657962	2658183	2657963	FALSE	TTCTTAA	1000	4919482-4919497	N/A	2657963\2657978	FALSE	N/A	N/A	2658183\2658198	2658174\2658182
LINE	A_WOLF	G_WOLF	chr36	5901704	5901982	8158421	8158421	TRUE	N/A	N/A	N/A	N/A	50	N/A	N/A	LINE/L1	N/A	Forward	L1_Cf	N/A	+	8158437	8158436	8158438	8158437	5901998	5901719	5901999	5901720	FALSE	N/A	1000	N/A	N/A	N/A\N/A	FALSE	N/A	N/A	N/A\N/A	5901993\5901994
LINE	A_WOLF	G_WOLF	chr36	5989573	5995911	8246208	8246208	TRUE	N/A	N/A	N/A	N/A	50	N/A	N/A	LINE/L1	N/A	Reverse	L1_Cf	N/A	+	8246220	8246219	8246221	8246220	5995923	5989584	5995924	5989585	FALSE	N/A	1000	N/A	N/A	N/A\N/A	FALSE	N/A	N/A	N/A\N/A	5989587\5989607
LINE	A_WOLF	G_WOLF	chr36	6041888	6042120	8294231	8294231	TRUE	aaagaactcctaaagtg	aaagaactcctaaagtg	aaagaactcctaaagtg	N/A	50	N/A	N/A	LINE/L1	N/A	Forward	L1_Cf	N/A	+	N/A	8294231	8294232	N/A	6042120	6041888	6042121	6041889	FALSE	TCTTTAA	1000	8294232-8294248	N/A	6041889\6041905	FALSE	N/A	N/A	6042121\6042137	6042085\6042120
LINE	A_WOLF	G_WOLF	chr36	6683383	6689459	8934620	8934620	TRUE	a	a	a	N/A	50	N/A	N/A	LINE/L1	N/A	Reverse	L1_Cf	N/A	+	8934635	8934634	8934636	8934635	6689474	6683397	6689475	6683398	FALSE	N/A	1000	8934636-8934636	N/A	6683398\6683398	FALSE	N/A	N/A	6689475\6689475	6683399\6683409
LINE	A_WOLF	G_WOLF	chr36	11940290	11940745	14203627	14203627	TRUE	taactaacagctga	taactaacagctga	taactaacagctga	N/A	50	N/A	N/A	LINE/L1	N/A	Forward	L1_Cf	N/A	+	N/A	14203627	14203628	N/A	11940745	11940290	11940746	11940291	FALSE	AGTTAAA	1000	14203628-14203641	N/A	11940291\11940304	FALSE	N/A	N/A	11940746\11940759	11940735\11940745
LINE	A_WOLF	G_WOLF	chr36	14158175	14164483	16422234	16422234	TRUE	taaagtgaggagct	taaagtgaggagct	taaagtgaggagct	N/A	50	N/A	N/A	LINE/L1	N/A	Forward	L1MEc	N/A	+	N/A	16422234	16422235	N/A	14164483	14158175	14164484	14158176	FALSE	cTTTAAA	1000	16422235-16422248	N/A	14158176\14158189	FALSE	N/A	N/A	14164484\14164497	14164479\14164483
LINE	A_WOLF	G_WOLF	chr36	14303740	14307400	16561524	16561524	TRUE	aaaaattttaaaata	aaaaattttaaaata	aaaaattttaaaata	N/A	50	N/A	N/A	LINE/L1	N/A	Forward	L1_Cf	N/A	+	N/A	16561524	16561525	N/A	14307400	14303740	14307401	14303741	FALSE	tttttaa	1000	16561525-16561539	N/A	14303741\14303755	FALSE	N/A	N/A	14307401\14307415	14307370\14307400
LINE	A_WOLF	G_WOLF	chr36	19251792	19254683	21514114	21514114	TRUE	tgtattcaaactt	tgtattcaaactt	tgtattcaaactt	N/A	50	N/A	N/A	LINE/L1	N/A	Reverse	L1MC4\L1_Cf	N/A	+	N/A	21514114	21514115	N/A	19254683	19251792	19254684	19251793	TRUE	AACTTAA	1000	21514115-21514127	N/A	19251793\19251805	FALSE	N/A	N/A	19254684\19254696	19251806\19251811
LINE	A_WOLF	G_WOLF	chr36	19255980	19262354	21515417	21515417	TRUE	N/A	N/A	N/A	N/A	50	N/A	N/A	LINE/L1	N/A	Forward	L1_Canis1\L1_Canis1	N/A	+	21515417	21515414	21515418	21515415	19262354	19255977	19262355	19255978	FALSE	N/A	1000	N/A	N/A	N/A\N/A	FALSE	N/A	N/A	N/A\N/A	19262345\19262354
LINE	A_WOLF	G_WOLF	chr36	20459370	20461313	22718626	22718626	TRUE	aaggaagacccttct	aaggaagacccttct	aaggaagacccttct	N/A	50	N/A	N/A	LINE/L1	N/A	Reverse	L1_Cf	N/A	+	N/A	22718626	22718627	N/A	20461313	20459370	20461314	20459371	FALSE	CTTCTAA	1000	22718627-22718641	N/A	20459371\20459385	FALSE	N/A	N/A	20461314\20461328	20459386\20459413
LINE	A_WOLF	G_WOLF	chr36	20995572	20995782	23251905	23251905	TRUE	agtaaata	agtaaata	agtaaata	N/A	50	N/A	N/A	LINE/L1	N/A	Reverse	L1_Cf	N/A	+	N/A	23251905	23251906	N/A	20995782	20995572	20995783	20995573	FALSE	aaataaa	1000	23251906-23251913	N/A	20995573\20995580	FALSE	N/A	N/A	20995783\20995790	20995583\20995591
LINE	A_WOLF	G_WOLF	chr36	21087386	21092028	23343219	23343219	TRUE	taaggtaggctaggct	taaggtaggctaggct	taaggtaggctaggct	N/A	50	N/A	N/A	LINE/L1	N/A	Forward	L1_Cf	N/A	+	N/A	23343219	23343220	N/A	21092028	21087386	21092029	21087387	FALSE	ccttaaa	1000	23343220-23343235	N/A	21087387\21087402	FALSE	N/A	N/A	21092029\21092044	21091991\21092028
LINE	A_WOLF	G_WOLF	chr36	21926345	21927760	24175593	24175593	TRUE	aaaaagtcagctgtca	aaaaagtcagctgtca	aaaaagtcagctgtca	N/A	50	N/A	N/A	LINE/L1	N/A	Forward	L1_Cf	N/A	+	N/A	24175593	24175594	N/A	21927760	21926345	21927761	21926346	TRUE	TTTTTAG	1000	24175594-24175609	N/A	21926346\21926361	FALSE	N/A	N/A	21927761\21927776	21927748\21927756
LINE	A_WOLF	G_WOLF	chr36	22944781	22951369	25192573	25192573	TRUE	taaaactccag	taaaactccag	taaaactccag	N/A	50	N/A	N/A	LINE/L1	N/A	Forward	L1_Cf\L1_Cf	N/A	+	N/A	25192573	25192574	N/A	22951369	22944781	22951370	22944782	FALSE	TTTTAAA	1000	25192574-25192584	N/A	22944782\22944792	FALSE	N/A	N/A	22951370\22951380	22951362\22951369
LINE	A_WOLF	G_WOLF	chr36	23523584	23529899	25764812	25764812	TRUE	aaaaaaggaatgag	aaaaaaggaatgag	aaaaaaggaatgag	N/A	50	N/A	N/A	LINE/L1	N/A	Forward	L1_Cf	N/A	+	N/A	25764812	25764813	N/A	23529899	23523584	23529900	23523585	FALSE	TTTTTGA	1000	25764813-25764826	N/A	23523585\23523598	FALSE	N/A	N/A	23529900\23529913	23529876\23529899
LINE	A_WOLF	G_WOLF	chr36	26754242	26756250	28991272	28991272	TRUE	aggatttaagtcaga	aggatttaagtcaga	aggatttaagtcaga	N/A	50	N/A	N/A	LINE/L1	N/A	Forward	L1_Cf	N/A	+	N/A	28991272	28991273	N/A	26756250	26754242	26756251	26754243	FALSE	ATCCTGT	1000	28991273-28991287	N/A	26754243\26754257	FALSE	N/A	N/A	26756251\26756265	26756232\26756250
LINE	A_WOLF	G_WOLF	chr36	27016931	27017782	29252289	29252289	TRUE	agttggcagattt	agttggcagattt	agttggcagattt	N/A	50	N/A	N/A	LINE/L1	N/A	Multiple	L1_Cf\L1_Canis1	N/A	+	N/A	29252289	29252290	N/A	27017782	27016931	27017783	27016932	FALSE	N/A	1000	29252290-29252302	N/A	27016932\27016944	FALSE	N/A	N/A	27017783\27017795	N/A
LINE	A_WOLF	G_WOLF	chr36	29388378	29388570	31619595	31619595	TRUE	agaaataaactaaatga	agaaataaactaaatga	agaaataaactaaatga	N/A	50	N/A	N/A	LINE/L1	N/A	Forward	L1_Cf	N/A	+	N/A	31619595	31619596	N/A	29388570	29388378	29388571	29388379	FALSE	TTTCTAA	1000	31619596-31619612	N/A	29388379\29388395	FALSE	N/A	N/A	29388571\29388587	29388557\29388570
LINE	A_WOLF	G_WOLF	chr37	5080246	5080371	26296446	26296446	TRUE	aaagttaa	aaagttaa	aaagttaa	-revcom2	50	N/A	N/A	LINE/L1	N/A	Forward	L1_Cf	N/A	-	N/A	26296455	26296454	N/A	5080363	5080238	5080364	5080239	FALSE	actttat	1000	26296447-26296454	N/A	5080239\5080246	FALSE	N/A	N/A	5080364\5080371	5080357\5080363
LINE	A_WOLF	G_WOLF	chr37	5102321	5108701	26274639	26274639	TRUE	aaaatttaaacca	aaaatttaaacca	aaaatttaaacca	-revcom2	50	N/A	N/A	LINE/L1	N/A	Forward	L1_Cf	N/A	-	N/A	26274653	26274652	N/A	5108688	5102308	5108689	5102309	FALSE	ATTTTAA	1000	26274640-26274652	N/A	5102309\5102321	FALSE	N/A	N/A	5108689\5108701	5108665\5108688
LINE	A_WOLF	G_WOLF	chr37	7037448	7038401	24343760	24343760	TRUE	aattagcatcatct	aattagcatcatct	aattagcatcatct	-revcom2	50	N/A	N/A	LINE/L1	N/A	Forward	L1_Cf\L1_Cf	N/A	-	N/A	24343775	24343774	N/A	7038387	7037434	7038388	7037435	FALSE	TAattgt	1000	24343761-24343774	N/A	7037435\7037448	FALSE	N/A	N/A	7038388\7038401	7038377\7038387
LINE	A_WOLF	G_WOLF	chr37	7302901	7303200	24079153	24079153	TRUE	ttt	ttt	ttt	-revcom2	50	N/A	N/A	LINE/L1	N/A	Reverse	L1_Cf	N/A	-	24079163	24079164	24079162	24079163	7303191	7302891	7303192	7302892	FALSE	N/A	1000	24079164-24079165\24079162-24079162	N/A	7302890\7302892	FALSE	N/A	N/A	7303190\7303192	7302898\7302909
LINE	A_WOLF	G_WOLF	chr37	10766760	10767071	20612396	20612396	TRUE	aggaagtcccatctg	aggaagtcccatctg	aggaagtcccatctg	-revcom2	50	N/A	N/A	LINE/L1	N/A	Forward	L1_Cf	N/A	-	N/A	20612412	20612411	N/A	10767056	10766745	10767057	10766746	FALSE	TTCCTAA	1000	20612397-20612411	N/A	10766746\10766760	FALSE	N/A	N/A	10767057\10767071	10767036\10767056
LINE	A_WOLF	G_WOLF	chr37	11345632	11352030	20031996	20031996	TRUE	aagatagaaattat	aagatagaaattat	aagatagaaattat	-revcom2	50	N/A	N/A	LINE/L1	N/A	Forward	L1_Cf	N/A	-	N/A	20032011	20032010	N/A	11352016	11345618	11352017	11345619	FALSE	ATCTTAT	1000	20031997-20032010	N/A	11345619\11345632	FALSE	N/A	N/A	11352017\11352030	11351998\11352016
LINE	A_WOLF	G_WOLF	chr37	12417682	12424030	18964710	18964710	TRUE	ctgacttcttatatt	ctgacttcttatatt	ctgacttcttatatt	-revcom2	50	N/A	N/A	LINE/L1	N/A	Reverse	L1_Cf	N/A	-	N/A	18964726	18964725	N/A	12424015	12417667	12424016	12417668	FALSE	ATATTAA	1000	18964711-18964725	N/A	12417668\12417682	FALSE	N/A	N/A	12424016\12424030	12417683\12417696
LINE	A_WOLF	G_WOLF	chr37	13183547	13183768	18205775	18205775	TRUE	N/A	N/A	N/A	-revcom2	50	N/A	N/A	LINE/L1	N/A	Forward	L1_Cf	N/A	-	18205787	18205788	18205786	18205787	13183757	13183535	13183758	13183536	FALSE	N/A	1000	N/A	N/A	N/A\N/A	FALSE	N/A	N/A	N/A\N/A	13183748\13183756
LINE	A_WOLF	G_WOLF	chr37	15014598	15014980	16375823	16375823	TRUE	agaaagcatatacgc	agaaagcatatacgc	agaaagcatatacgc	-revcom2	50	N/A	N/A	LINE/L1	N/A	Forward	L1_Cf	N/A	-	N/A	16375839	16375838	N/A	15014965	15014583	15014966	15014584	FALSE	TTTCTCA	1000	16375824-16375838	N/A	15014584\15014598	FALSE	N/A	N/A	15014966\15014980	15014939\15014965
LINE	A_WOLF	G_WOLF	chr37	17266367	17266620	14124356	14124356	TRUE	tatttctt	tatttctt	tatttctt	-revcom2	50	N/A	N/A	LINE/L1	N/A	Forward	L1_Cf	N/A	-	N/A	14124365	14124364	N/A	17266612	17266359	17266613	17266360	FALSE	aaataaa	1000	14124357-14124364	N/A	17266360\17266367	FALSE	N/A	N/A	17266613\17266620	17266611\17266612
LINE	A_WOLF	G_WOLF	chr37	17623089	17623709	13767598	13767598	TRUE	aaaacctggcttct	aaaacctggcttct	aaaacctggcttct	-revcom2	50	N/A	N/A	LINE/L1	N/A	Forward	L1_Cf	N/A	-	N/A	13767613	13767612	N/A	17623695	17623075	17623696	17623076	FALSE	GTTTTGA	1000	13767599-13767612	N/A	17623076\17623089	FALSE	N/A	N/A	17623696\17623709	17623670\17623695
LINE	A_WOLF	G_WOLF	chr37	19432415	19432700	11956054	11956054	TRUE	aaaaaa	aaaaaa	aaaaaa	-revcom2	50	N/A	N/A	LINE/L1	N/A	Forward	L1_Cf	N/A	-	N/A	11956061	11956060	N/A	19432694	19432409	19432695	19432410	FALSE	tttttaa	1000	11956055-11956060	N/A	19432410\19432415	FALSE	N/A	N/A	19432695\19432700	19432691\19432694
LINE	A_WOLF	G_WOLF	chr37	21673654	21673767	9716683	9716683	TRUE	aa	aa	aa	-revcom2	50	N/A	N/A	LINE/L1	N/A	Forward	L1_Cf	N/A	-	9716687	9716688	9716683	9716684	21673767	21673654	21673768	21673655	FALSE	N/A	1000	9716688-9716689	N/A	21673653\21673654	FALSE	N/A	N/A	21673766\21673767	21673761\21673765
LINE	A_WOLF	G_WOLF	chr37	21899433	21899960	9490186	9490186	TRUE	tctgattttctgaatttt	tctgattttctgaatttt	tctgattttctgaatttt	-revcom2	50	N/A	N/A	LINE/L1	N/A	Reverse	L1_Cf	N/A	-	N/A	9490205	9490204	N/A	21899942	21899415	21899943	21899416	FALSE	attttat	1000	9490187-9490204	N/A	21899416\21899433	FALSE	N/A	N/A	21899943\21899960	21899434\21899454
LINE	A_WOLF	G_WOLF	chr37	23167933	23169143	8223874	8223874	TRUE	tt	tt	tt	-revcom2	50	N/A	N/A	LINE/L1	N/A	Reverse	L1_Cf	N/A	-	N/A	8223877	8223876	N/A	23169141	23167931	23169142	23167932	FALSE	N/A	1000	8223875-8223876	N/A	23167932\23167933	FALSE	N/A	N/A	23169142\23169143	23167934\23167948
LINE	A_WOLF	G_WOLF	chr37	23386420	23386815	8007121	8007121	TRUE	aatgacagattttct	aatgacagattttct	aatgacagattttct	-revcom2	50	N/A	N/A	LINE/L1	N/A	Reverse	L1_Cf	N/A	-	N/A	8007137	8007136	N/A	23386800	23386405	23386801	23386406	FALSE	tttctaa	1000	8007122-8007136	N/A	23386406\23386420	FALSE	N/A	N/A	23386801\23386815	23386421\23386432
LINE	A_WOLF	G_WOLF	chr37	23509749	23510060	7884614	7884614	TRUE	caaatgagat	caaatgagat	caaatgagat	-revcom2	50	N/A	N/A	LINE/L1	N/A	Forward	L1_Cf	N/A	-	N/A	7884625	7884624	N/A	23510050	23509739	23510051	23509740	FALSE	ATTTGAA	1000	7884615-7884624	N/A	23509740\23509749	FALSE	N/A	N/A	23510051\23510060	23510037\23510050
LINE	A_WOLF	G_WOLF	chr37	26976576	26982900	4412423	4412423	TRUE	aggaaataatagca	aggaaataatagca	aggaaataatagca	-revcom2	50	N/A	N/A	LINE/L1	N/A	Forward	L1MEc	N/A	-	N/A	4412438	4412437	N/A	26982886	26976562	26982887	26976563	FALSE	TTCCTAA	1000	4412424-4412437	N/A	26976563\26976576	FALSE	N/A	N/A	26982887\26982900	26982864\26982886
LINE	A_WOLF	G_WOLF	chr37	27178553	27178702	4216778	4216778	TRUE	a	a	a	-revcom2	50	N/A	N/A	LINE/L1	N/A	Forward	L1_Cf	N/A	-	4216778	4216779	4216769	4216770	27178703	27178553	27178704	27178554	FALSE	N/A	1000	4216779-4216779	N/A	27178553\27178553	FALSE	N/A	N/A	27178703\27178703	27178695\27178702
LINE	A_WOLF	G_WOLF	chr37	29431817	29432031	2246497	2246497	TRUE	a	a	a	-revcom2	50	N/A	N/A	LINE/L1	N/A	Reverse	L1_Carn3	N/A	-	2246515	2246516	2246497	2246498	29432031	29431813	29432032	29431814	FALSE	N/A	1000	2246516-2246516	N/A	29431813\29431813	FALSE	N/A	N/A	29432031\29432031	29431814\29431814
LINE	A_WOLF	G_WOLF	chr38	5353966	5356690	7165184	7165184	TRUE	N/A	N/A	N/A	N/A	50	N/A	N/A	LINE/L1	N/A	Forward	L1_Canis1	N/A	+	7165199	7165198	7165200	7165199	5356705	5353980	5356706	5353981	FALSE	N/A	1000	N/A	N/A	N/A\N/A	FALSE	N/A	N/A	N/A\N/A	5356700\5356700
LINE	A_WOLF	G_WOLF	chr38	5357160	5357756	7165654	7165654	TRUE	N/A	N/A	N/A	N/A	50	N/A	N/A	LINE/L1	N/A	Reverse	L1_Cf	N/A	+	N/A	7165654	7165655	N/A	5357756	5357161	5357757	5357162	FALSE	N/A	1000	N/A	N/A	N/A\N/A	FALSE	N/A	N/A	N/A\N/A	5357166\5357171
LINE	A_WOLF	G_WOLF	chr38	6956245	6962573	8765673	8765673	TRUE	aaataaaaaaga	aaataaaaaaga	aaataaaaaaga	N/A	50	N/A	N/A	LINE/L1	N/A	Forward	L1_Cf	N/A	+	N/A	8765673	8765674	N/A	6962573	6956245	6962574	6956246	FALSE	tattttc	1000	8765674-8765685	N/A	6956246\6956257	FALSE	N/A	N/A	6962574\6962585	6962565\6962572
LINE	A_WOLF	G_WOLF	chr38	7210266	7212260	9013749	9013749	TRUE	tttta	tttta	tttta	N/A	50	N/A	N/A	LINE/L1	N/A	Reverse	L1_Cf	N/A	+	N/A	9013749	9013750	N/A	7212260	7210266	7212261	7210267	FALSE	ttttaaa	1000	9013750-9013754	N/A	7210267\7210271	FALSE	N/A	N/A	7212261\7212265	7210272\7210294
LINE	A_WOLF	G_WOLF	chr38	8400812	8400986	10205467	10205467	TRUE	attctt	attctt	attctt	N/A	50	N/A	N/A	LINE/L1	N/A	Reverse	L1_Cf	N/A	+	N/A	10205467	10205468	N/A	8400986	8400812	8400987	8400813	FALSE	ttcttaA	1000	10205468-10205473	N/A	8400813\8400818	FALSE	N/A	N/A	8400987\8400992	8400819\8400832
LINE	A_WOLF	G_WOLF	chr38	10086426	10086852	11877359	11877359	TRUE	a	a	a	N/A	50	N/A	N/A	LINE/L1	N/A	Forward	L1_Cf	N/A	+	11877359	11877357	11877360	11877358	10086852	10086424	10086853	10086425	FALSE	N/A	1000	11877357-11877357	N/A	10086424\10086424	FALSE	N/A	N/A	10086852\10086852	10086839\10086851
LINE	A_WOLF	G_WOLF	chr38	11859685	11862695	13654907	13654907	TRUE	gaggaagatgtttct	gaggaagatgtttct	gaggaagatgtttct	N/A	50	N/A	N/A	LINE/L1	N/A	Reverse	L1_Cf	N/A	+	N/A	13654907	13654908	N/A	11862695	11859685	11862696	11859686	FALSE	TTTCTAA	1000	13654908-13654922	N/A	11859686\11859700	FALSE	N/A	N/A	11862696\11862710	11859701\11859726
LINE	A_WOLF	G_WOLF	chr38	12332186	12333790	14124265	14124265	TRUE	caaaagaaaaaatatgaattcc	caaaagaaaaaatatgaattcc	caaaagaaaaaatatgaattcc	N/A	50	N/A	N/A	LINE/L1	N/A	Forward	L1_Cf	N/A	+	N/A	14124265	14124266	N/A	12333790	12332186	12333791	12332187	FALSE	ttttgaa	1000	14124266-14124287	N/A	12332187\12332208	FALSE	N/A	N/A	12333791\12333812	12333779\12333790
LINE	A_WOLF	G_WOLF	chr38	13197818	13204076	14989614	14989614	TRUE	agaagatggcaggg	agaagatggcaggg	agaagatggcaggg	N/A	50	N/A	N/A	LINE/L1	N/A	Forward	L1_Cf	N/A	+	N/A	14989614	14989615	N/A	13204076	13197818	13204077	13197819	FALSE	CTTCTAA	1000	14989615-14989628	N/A	13197819\13197832	FALSE	N/A	N/A	13204077\13204090	13204064\13204076
LINE	A_WOLF	G_WOLF	chr38	13385704	13386006	15171493	15171493	TRUE	taaaaaattggaggttg	taaaaaattggaggttg	taaaaaattggaggttg	N/A	50	N/A	N/A	LINE/L1	N/A	Forward	L1_Cf	N/A	+	N/A	15171493	15171494	N/A	13386006	13385704	13386007	13385705	FALSE	ttttaaa	1000	15171494-15171510	N/A	13385705\13385721	FALSE	N/A	N/A	13386007\13386023	13385996\13386006
LINE	A_WOLF	G_WOLF	chr38	16054421	16054559	17831256	17831256	TRUE	aagggatgaacttta	aagggatgaacttta	aagggatgaacttta	N/A	50	N/A	N/A	LINE/L1	N/A	Reverse	L1_Cf	N/A	+	N/A	17831256	17831257	N/A	16054559	16054421	16054560	16054422	FALSE	CTTTAAA	1000	17831257-17831271	N/A	16054422\16054436	FALSE	N/A	N/A	16054560\16054574	16054437\16054445
LINE	A_WOLF	G_WOLF	chr38	16664521	16670849	18443567	18443567	TRUE	cctagacttcttcct	cctagacttcttcct	cctagacttcttcct	N/A	50	N/A	N/A	LINE/L1	N/A	Reverse	L1_Cf	N/A	+	N/A	18443567	18443568	N/A	16670849	16664521	16670850	16664522	FALSE	TTCCTAA	1000	18443568-18443582	N/A	16664522\16664536	FALSE	N/A	N/A	16670850\16670864	16664537\16664553
LINE	A_WOLF	G_WOLF	chr38	17680746	17687072	19454892	19454892	TRUE	agagcatacaactctt	agagcatacaactctt	agagcatacaactctt	N/A	50	N/A	N/A	LINE/L1	N/A	Reverse	L1_Cf	N/A	+	N/A	19454892	19454893	N/A	17687072	17680746	17687073	17680747	FALSE	ctcttga	1000	19454893-19454908	N/A	17680747\17680762	FALSE	N/A	N/A	17687073\17687088	17680763\17680786
LINE	A_WOLF	G_WOLF	chr38	18407393	18407921	20175201	20175201	TRUE	tttttttatttt	tttttttatttt	tttttttatttt	N/A	50	N/A	N/A	LINE/L1	N/A	Reverse	L1_Cf	N/A	+	N/A	20175201	20175202	N/A	18407921	18407393	18407922	18407394	FALSE	attttaa	1000	20175202-20175213	N/A	18407394\18407405	FALSE	N/A	N/A	18407922\18407933	18407408\18407414
LINE	A_WOLF	G_WOLF	chr38	19794942	19795156	21569945	21569945	TRUE	ata	ata	ata	N/A	50	N/A	N/A	LINE/L1	N/A	Forward	L1_Cf	N/A	+	N/A	21569945	21569946	N/A	19795156	19794942	19795157	19794943	FALSE	N/A	1000	21569946-21569948	N/A	19794943\19794945	FALSE	N/A	N/A	19795157\19795159	19795152\19795153
LINE	A_WOLF	G_WOLF	chr38	19874068	19880469	21648984	21648984	TRUE	taaacctaagctgg	taaacctaagctgg	taaacctaagctgg	N/A	50	N/A	N/A	LINE/L1	N/A	Forward	L1_Cf	N/A	+	N/A	21648984	21648985	N/A	19880469	19874068	19880470	19874069	FALSE	GTTTAAA	1000	21648985-21648998	N/A	19874069\19874082	FALSE	N/A	N/A	19880470\19880483	19880452\19880469
LINE	A_WOLF	G_WOLF	chr38	20378927	20379007	22149242	22149242	TRUE	catatagttttt	catatagttttt	catatagttttt	N/A	50	N/A	N/A	LINE/L1	N/A	Reverse	L1_Cf	N/A	+	N/A	22149242	22149243	N/A	20379007	20378927	20379008	20378928	FALSE	TTTTTGA	1000	22149243-22149254	N/A	20378928\20378939	FALSE	N/A	N/A	20379008\20379019	20378940\20378949
LINE	A_WOLF	G_WOLF	chr38	20859257	20859328	22629440	22629440	TRUE	aaaaaaaa	aaaaaaaa	aaaaaaaa	N/A	50	N/A	N/A	LINE/L1	N/A	Forward	L1_Cf	N/A	+	N/A	22629440	22629441	N/A	20859328	20859257	20859329	20859258	FALSE	tttttta	1000	22629441-22629448	N/A	20859258\20859265	FALSE	N/A	N/A	20859329\20859336	20859323\20859325
LINE	A_WOLF	G_WOLF	chr4	254573	254676	154566	154566	TRUE	cccgccccgcagccccctccgcggagccgcccccgagccccc	cccgccccgcagccccctccgcggagccgcccccgagccccc	cccgccccgcagccccctccgcggagccgcccccgagccccc	N/A	50	N/A	N/A	LINE/L1	N/A	Reverse	L1_Canis1	N/A	+	N/A	154566	154567	N/A	254676	254573	254677	254574	TRUE	ccccccc	1000	154567-154608	N/A	254574\254615	FALSE	N/A	N/A	254677\254718	254616\254616
LINE	A_WOLF	G_WOLF	chr4	2953628	2960302	2850650	2850650	TRUE	taaaaaaacaaaata	taaaaaaacaaaata	taaaaaaacaaaata	N/A	50	N/A	N/A	LINE/L1	N/A	Forward	L1_Cf	N/A	+	N/A	2850650	2850651	N/A	2960302	2953628	2960303	2953629	FALSE	ttttaaa	1000	2850651-2850665	N/A	2953629\2953643	FALSE	N/A	N/A	2960303\2960317	2960296\2960302
LINE	A_WOLF	G_WOLF	chr4	8053424	8054924	7949215	7949215	TRUE	tgttaccccatttttt	tgttaccccatttttt	tgttaccccatttttt	N/A	50	N/A	N/A	LINE/L1	N/A	Reverse	L1_Cf	N/A	+	N/A	7949215	7949216	N/A	8054924	8053424	8054925	8053425	FALSE	tttttgt	1000	7949216-7949231	N/A	8053425\8053440	FALSE	N/A	N/A	8054925\8054940	8053441\8053445
LINE	A_WOLF	G_WOLF	chr4	8328500	8329271	8223974	8223974	TRUE	aaaaactactactagg	aaaaactactactagg	aaaaactactactagg	N/A	50	N/A	N/A	LINE/L1	N/A	Forward	L1_Cf	N/A	+	N/A	8223974	8223975	N/A	8329271	8328500	8329272	8328501	FALSE	tttttaa	1000	8223975-8223990	N/A	8328501\8328516	FALSE	N/A	N/A	8329272\8329287	8329257\8329269
LINE	A_WOLF	G_WOLF	chr4	8720354	8721191	8615533	8615533	TRUE	ccccacaggatttta	ccccacaggatttta	ccccacaggatttta	N/A	50	N/A	N/A	LINE/L1	N/A	Reverse	L1_Cf	N/A	+	N/A	8615533	8615534	N/A	8721191	8720354	8721192	8720355	FALSE	TTTTAAA	1000	8615534-8615548	N/A	8720355\8720369	FALSE	N/A	N/A	8721192\8721206	8720370\8720373
LINE	A_WOLF	G_WOLF	chr4	10055758	10055871	9951659	9951659	TRUE	aaaaaattccaataaatg	aaaaaattccaataaatg	aaaaaattccaataaatg	N/A	50	N/A	N/A	LINE/L1	N/A	Forward	L1_Cf	N/A	+	N/A	9951659	9951660	N/A	10055871	10055758	10055872	10055759	FALSE	tttttaa	1000	9951660-9951677	N/A	10055759\10055776	FALSE	N/A	N/A	10055872\10055889	10055845\10055871
LINE	A_WOLF	G_WOLF	chr4	11723908	11724199	11638041	11638041	TRUE	aagaatcggaatgcaa	aagaatcggaatgcaa	aagaatcggaatgcaa	N/A	50	N/A	N/A	LINE/L1	N/A	Forward	L1_Cf	N/A	+	N/A	11638041	11638042	N/A	11724199	11723908	11724200	11723909	FALSE	TTCTTAA	1000	11638042-11638057	N/A	11723909\11723924	FALSE	N/A	N/A	11724200\11724215	11724193\11724199
LINE	A_WOLF	G_WOLF	chr4	13089111	13089201	13019470	13019470	TRUE	N/A	N/A	N/A	N/A	50	N/A	N/A	LINE/L1	N/A	Forward	L1_Cf	N/A	+	13019476	13019470	13019477	13019471	13089201	13089111	13089202	13089112	FALSE	N/A	1000	N/A	N/A	N/A\N/A	FALSE	N/A	N/A	N/A\N/A	13089175\13089201
LINE	A_WOLF	G_WOLF	chr4	13113585	13114194	13043846	13043846	TRUE	tacctgcaggtagaagcttt	tacctgcaggtagaagcttt	tacctgcaggtagaagcttt	N/A	50	N/A	N/A	LINE/L1	N/A	Multiple	L1_Cf\L1_Cf	N/A	+	N/A	13043846	13043847	N/A	13114194	13113585	13114195	13113586	FALSE	N/A	1000	13043847-13043866	N/A	13113586\13113605	FALSE	N/A	N/A	13114195\13114214	N/A
LINE	A_WOLF	G_WOLF	chr4	14627670	14634054	14555250	14555250	TRUE	tatcatttaactt	tatcatttaactt	tatcatttaactt	N/A	50	N/A	N/A	LINE/L1	N/A	Reverse	L1_Cf	N/A	+	N/A	14555250	14555251	N/A	14634054	14627670	14634055	14627671	FALSE	AACTTAA	1000	14555251-14555263	N/A	14627671\14627683	FALSE	N/A	N/A	14634055\14634067	14627684\14627729
LINE	A_WOLF	G_WOLF	chr4	16141872	16142097	16062565	16062565	TRUE	ctcccttaattctt	ctcccttaattctt	ctcccttaattctt	N/A	50	N/A	N/A	LINE/L1	N/A	Reverse	L1_Cf	N/A	+	N/A	16062565	16062566	N/A	16142097	16141872	16142098	16141873	FALSE	tTCTTGG	1000	16062566-16062579	N/A	16141873\16141886	FALSE	N/A	N/A	16142098\16142111	16141887\16141899
LINE	A_WOLF	G_WOLF	chr4	16687402	16687675	16618856	16618856	TRUE	ataaa	ataaa	ataaa	N/A	50	N/A	N/A	LINE/L1	N/A	Forward	L1_Cf	N/A	+	N/A	16618856	16618857	N/A	16687675	16687402	16687676	16687403	FALSE	tttatAT	250	16618857-16618861	N/A	16687403\16687407	FALSE	N/A	N/A	16687676\16687680	16687668\16687675
LINE	A_WOLF	G_WOLF	chr4	17959131	17959307	17907151	17907151	TRUE	taaaggaatgttgtt	taaaggaatgttgtt	taaaggaatgttgtt	N/A	50	N/A	N/A	LINE/L1	N/A	Reverse	L1_Cf	N/A	+	N/A	17907151	17907152	N/A	17959307	17959131	17959308	17959132	FALSE	TTGTTAA	1000	17907152-17907166	N/A	17959132\17959146	FALSE	N/A	N/A	17959308\17959322	17959147\17959157
LINE	A_WOLF	G_WOLF	chr4	19419396	19419487	19369597	19369597	TRUE	ccgagaaaggttttta	ccgagaaaggttttta	ccgagaaaggttttta	N/A	50	N/A	N/A	LINE/L1	N/A	Reverse	L1_Cf	N/A	+	N/A	19369597	19369598	N/A	19419487	19419396	19419488	19419397	FALSE	ttttaaa	1000	19369598-19369613	N/A	19419397\19419412	FALSE	N/A	N/A	19419488\19419503	19419413\19419428
LINE	A_WOLF	G_WOLF	chr4	19850989	19851216	19800802	19800802	TRUE	taaagaaa	taaagaaa	taaagaaa	N/A	50	N/A	N/A	LINE/L1	N/A	Forward	L1_Cf	N/A	+	N/A	19800802	19800803	N/A	19851216	19850989	19851217	19850990	FALSE	ctttaaa	1000	19800803-19800810	N/A	19850990\19850997	FALSE	N/A	N/A	19851217\19851224	19851197\19851216
LINE	A_WOLF	G_WOLF	chr4	21362626	21368951	21311842	21311842	TRUE	ttagaaaatacacactt	ttagaaaatacacactt	ttagaaaatacacactt	N/A	50	N/A	N/A	LINE/L1	N/A	Forward	L1MEc	N/A	+	N/A	21311842	21311843	N/A	21368951	21362626	21368952	21362627	FALSE	TCTAAGG	1000	21311843-21311859	N/A	21362627\21362643	FALSE	N/A	N/A	21368952\21368968	21368946\21368951
LINE	A_WOLF	G_WOLF	chr4	26934139	26934725	26880147	26880147	TRUE	aaagttggatatttta	aaagttggatatttta	aaagttggatatttta	N/A	50	N/A	N/A	LINE/L1	N/A	Reverse	L1_Cf	N/A	+	N/A	26880147	26880148	N/A	26934725	26934139	26934726	26934140	FALSE	TTTTAAT	1000	26880148-26880163	N/A	26934140\26934155	FALSE	N/A	N/A	26934726\26934741	26934156\26934159
LINE	A_WOLF	G_WOLF	chr4	29711658	29711794	29656792	29656792	TRUE	g	g	g	N/A	50	N/A	N/A	LINE/L1	N/A	Reverse	L1_Canid_	N/A	+	29656799	29656798	29656800	29656799	29711794	29711665	29711795	29711666	FALSE	N/A	1000	29656800-29656800	N/A	29711666\29711666	FALSE	N/A	N/A	29711795\29711795	29711667\29711667
LINE	A_WOLF	G_WOLF	chr4	31487865	31494181	31422865	31422865	TRUE	gaaagaattgactctg	gaaagaattgactctg	gaaagaattgactctg	N/A	50	N/A	N/A	LINE/L1	N/A	Forward	L1_Cf	N/A	+	N/A	31422865	31422866	N/A	31494181	31487865	31494182	31487866	FALSE	CTTTCAC	1000	31422866-31422881	N/A	31487866\31487881	FALSE	N/A	N/A	31494182\31494197	31494169\31494181
LINE	A_WOLF	G_WOLF	chr4	32277955	32283845	32205173	32205173	TRUE	agccaggggaatttta	agccaggggaatttta	agccaggggaatttta	N/A	50	N/A	N/A	LINE/L1	N/A	Reverse	L1_Cf\L1_Cf	N/A	+	N/A	32205173	32205174	N/A	32283845	32277955	32283846	32277956	TRUE	ttttaaa	1000	32205174-32205189	N/A	32277956\32277971	FALSE	N/A	N/A	32283846\32283861	32277972\32277977
LINE	A_WOLF	G_WOLF	chr4	38721097	38727354	38646215	38646215	TRUE	tggtttttgttttt	tggtttttgttttt	tggtttttgttttt	N/A	50	N/A	N/A	LINE/L1	N/A	Reverse	L1MEc	N/A	+	N/A	38646215	38646216	N/A	38727354	38721097	38727355	38721098	FALSE	tttttaa	1000	38646216-38646229	N/A	38721098\38721111	FALSE	N/A	N/A	38727355\38727368	38721112\38721117
LINE	A_WOLF	G_WOLF	chr4	40609967	40610467	40528687	40528687	TRUE	acagtatggcatttctt	acagtatggcatttctt	acagtatggcatttctt	N/A	50	N/A	N/A	LINE/L1	N/A	Reverse	L1_Cf	N/A	+	40528689	40528687	40528690	40528688	40610469	40609967	40610470	40609968	FALSE	ttcttaa	1000	40528671-40528687	N/A	40609951\40609967	FALSE	N/A	N/A	40610453\40610469	40609971\40609973
LINE	A_WOLF	G_WOLF	chr4	41558698	41558819	41476051	41476051	TRUE	aagagtgaggaaggaa	aagagtgaggaaggaa	aagagtgaggaaggaa	N/A	50	N/A	N/A	LINE/L1	N/A	Forward	L1_Cf	N/A	+	N/A	41476051	41476052	N/A	41558819	41558698	41558820	41558699	FALSE	ctcTTAA	1000	41476052-41476067	N/A	41558699\41558714	FALSE	N/A	N/A	41558820\41558835	41558808\41558819
LINE	A_WOLF	G_WOLF	chr4	44008513	44008789	43931792	43931792	TRUE	aagataattta	aagataattta	aagataattta	N/A	50	N/A	N/A	LINE/L1	N/A	Reverse	L1_Cf	N/A	+	N/A	43931792	43931793	N/A	44008789	44008513	44008790	44008514	FALSE	ATTTAAA	1000	43931793-43931803	N/A	44008514\44008524	FALSE	N/A	N/A	44008790\44008800	44008528\44008540
LINE	A_WOLF	G_WOLF	chr4	45268117	45274477	45196757	45196757	TRUE	aacaatcactttc	aacaatcactttc	aacaatcactttc	N/A	50	N/A	N/A	LINE/L1	N/A	Forward	L1MEc\L1MEc	N/A	+	N/A	45196757	45196758	N/A	45274477	45268117	45274478	45268118	FALSE	TTGTTAA	1000	45196758-45196770	N/A	45268118\45268130	FALSE	N/A	N/A	45274478\45274490	45274455\45274477
LINE	A_WOLF	G_WOLF	chr4	47115355	47115652	47035826	47035826	TRUE	aga	aga	aga	N/A	50	N/A	N/A	LINE/L1	N/A	Forward	L1_Cf	N/A	+	N/A	47035826	47035827	N/A	47115652	47115355	47115653	47115356	FALSE	N/A	1000	47035827-47035829	N/A	47115356\47115358	FALSE	N/A	N/A	47115653\47115655	47115634\47115652
LINE	A_WOLF	G_WOLF	chr4	47700913	47707236	47623588	47623588	TRUE	cccggaatacatattttt	cccggaatacatattttt	cccggaatacatattttt	N/A	50	N/A	N/A	LINE/L1	N/A	Reverse	L1_Cf\L1_Cf	N/A	+	N/A	47623588	47623589	N/A	47707236	47700913	47707237	47700914	FALSE	tttttaa	1000	47623589-47623606	N/A	47700914\47700931	FALSE	N/A	N/A	47707237\47707254	47700932\47700960
LINE	A_WOLF	G_WOLF	chr4	47967427	47973653	47884511	47884511	TRUE	c	c	c	N/A	50	N/A	N/A	LINE/L1	N/A	Forward	L1_Canis1\L1_Canis1	N/A	+	47884518	47884512	47884519	47884513	47973654	47967428	47973655	47967429	FALSE	N/A	1000	47884512-47884512	N/A	47967428\47967428	FALSE	N/A	N/A	47973654\47973654	47973650\47973650
LINE	A_WOLF	G_WOLF	chr4	48646810	48648072	48557562	48557562	TRUE	ttt	ttt	ttt	N/A	50	N/A	N/A	LINE/L1	N/A	Reverse	L1_Cf	N/A	+	N/A	48557562	48557563	N/A	48648072	48646810	48648073	48646811	FALSE	N/A	1000	48557563-48557565	N/A	48646811\48646813	FALSE	N/A	N/A	48648073\48648075	48646818\48646818
LINE	A_WOLF	G_WOLF	chr4	48935421	48941751	48844164	48844164	TRUE	tgtatcatatatttt	tgtatcatatatttt	tgtatcatatatttt	N/A	50	N/A	N/A	LINE/L1	N/A	Reverse	L1_Cf	N/A	+	N/A	48844164	48844165	N/A	48941751	48935421	48941752	48935422	FALSE	attttaa	1000	48844165-48844179	N/A	48935422\48935436	FALSE	N/A	N/A	48941752\48941766	48935437\48935456
LINE	A_WOLF	G_WOLF	chr4	49685479	49685639	49589311	49589311	TRUE	t	t	t	N/A	50	N/A	N/A	LINE/L1	N/A	Reverse	L1_Cf	N/A	+	N/A	49589311	49589312	N/A	49685639	49685479	49685640	49685480	FALSE	N/A	1000	49589312-49589312	N/A	49685480\49685480	FALSE	N/A	N/A	49685640\49685640	49685481\49685485
LINE	A_WOLF	G_WOLF	chr4	53498457	53498630	53412432	53412432	TRUE	taaaggc	taaaggc	taaaggc	N/A	50	N/A	N/A	LINE/L1	N/A	Forward	L1_Cf	N/A	+	N/A	53412432	53412433	N/A	53498630	53498457	53498631	53498458	FALSE	CTTTAGA	1000	53412433-53412439	N/A	53498458\53498464	FALSE	N/A	N/A	53498631\53498637	53498621\53498630
LINE	A_WOLF	G_WOLF	chr4	53541999	53542295	53455764	53455764	TRUE	taaagggatgca	taaagggatgca	taaagggatgca	N/A	50	N/A	N/A	LINE/L1	N/A	Forward	L1_Cf	N/A	+	N/A	53455764	53455765	N/A	53542295	53541999	53542296	53542000	FALSE	CTTTAAT	1000	53455765-53455776	N/A	53542000\53542011	FALSE	N/A	N/A	53542296\53542307	53542283\53542295
LINE	A_WOLF	G_WOLF	chr4	54886657	54889070	54827937	54827937	TRUE	catcctaccaaatcctt	catcctaccaaatcctt	catcctaccaaatcctt	N/A	50	N/A	N/A	LINE/L1	N/A	Reverse	L1_Carn3\L1_Cf\L1_Cf	N/A	+	N/A	54827937	54827938	N/A	54889070	54886657	54889071	54886658	FALSE	TCCTTGA	1000	54827938-54827954	N/A	54886658\54886674	FALSE	N/A	N/A	54889071\54889087	54886675\54886701
LINE	A_WOLF	G_WOLF	chr4	54984015	54990419	54923523	54923523	TRUE	aacacttgataattttca	aacacttgataattttca	aacacttgataattttca	N/A	50	N/A	N/A	LINE/L1	N/A	Forward	L1MEc	N/A	+	N/A	54923523	54923524	N/A	54990419	54984015	54990420	54984016	FALSE	GTGTTGA	1000	54923524-54923541	N/A	54984016\54984033	FALSE	N/A	N/A	54990420\54990437	54990393\54990419
LINE	A_WOLF	G_WOLF	chr4	55188127	55195379	55119773	55119773	TRUE	agaaacaaaagcaaaaatgaactattggga	agaaacaaaagcaaaaatgaactattggga	agaaacaaaagcaaaaatgaactattggga	N/A	50	N/A	N/A	LINE/L1	N/A	Forward	L1_Canid_\L1_Canid_\L1_Canis1	N/A	+	N/A	55119773	55119774	N/A	55195379	55188127	55195380	55188128	TRUE	tttctct	1000	55119774-55119803	N/A	55188128\55188157	FALSE	N/A	N/A	55195380\55195409	55195377\55195379
LINE	A_WOLF	G_WOLF	chr4	57187037	57193359	57117932	57117932	TRUE	gaaaataaagtttc	gaaaataaagtttc	gaaaataaagtttc	N/A	50	N/A	N/A	LINE/L1	N/A	Reverse	L1_Cf\L1_Cf	N/A	+	N/A	57117932	57117933	N/A	57193359	57187037	57193360	57187038	FALSE	gtttcaa	1000	57117933-57117946	N/A	57187038\57187051	FALSE	N/A	N/A	57193360\57193373	57187052\57187065
LINE	A_WOLF	G_WOLF	chr4	60580493	60580686	60522694	60522694	TRUE	atagcacgtctcttta	atagcacgtctcttta	atagcacgtctcttta	N/A	50	N/A	N/A	LINE/L1	N/A	Reverse	L1_Cf	N/A	+	N/A	60522694	60522695	N/A	60580686	60580493	60580687	60580494	FALSE	ctttaaa	1000	60522695-60522710	N/A	60580494\60580509	FALSE	N/A	N/A	60580687\60580702	60580510\60580517
LINE	A_WOLF	G_WOLF	chr4	61022658	61022918	60972413	60972413	TRUE	g	g	g	N/A	50	N/A	N/A	LINE/L1	N/A	Reverse	L1_Cf	N/A	+	60972418	60972417	60972419	60972418	61022923	61022662	61022924	61022663	FALSE	N/A	1000	60972417-60972417	N/A	61022662\61022662	FALSE	N/A	N/A	61022923\61022923	N/A
LINE	A_WOLF	G_WOLF	chr4	61024238	61024297	60973731	60973731	TRUE	t	t	t	N/A	50	N/A	N/A	LINE/L1	N/A	Forward	L1_Cf	N/A	+	N/A	60973731	60973732	N/A	61024297	61024238	61024298	61024239	FALSE	N/A	1000	60973732-60973732	N/A	61024239\61024239	FALSE	N/A	N/A	61024298\61024298	61024287\61024293
LINE	A_WOLF	G_WOLF	chr4	62450914	62452875	62404190	62404190	TRUE	cttttatggacttttta	cttttatggacttttta	cttttatggacttttta	N/A	50	N/A	N/A	LINE/L1	N/A	Reverse	L1_Cf	N/A	+	N/A	62404190	62404191	N/A	62452875	62450914	62452876	62450915	FALSE	ttttaaa	1000	62404191-62404207	N/A	62450915\62450931	FALSE	N/A	N/A	62452876\62452892	62450932\62450935
LINE	A_WOLF	G_WOLF	chr4	64248531	64249815	64198276	64198276	TRUE	acaaattatact	acaaattatact	acaaattatact	N/A	50	N/A	N/A	LINE/L1	N/A	Forward	L1_Cf	N/A	+	N/A	64198276	64198277	N/A	64249815	64248531	64249816	64248532	FALSE	TTTGTAT	1000	64198277-64198288	N/A	64248532\64248543	FALSE	N/A	N/A	64249816\64249827	64249808\64249815
LINE	A_WOLF	G_WOLF	chr4	65389010	65391680	65337116	65337116	TRUE	tca	tca	tca	N/A	50	N/A	N/A	LINE/L1	N/A	Forward	L1_Cf	N/A	+	N/A	65337116	65337117	N/A	65391680	65389010	65391681	65389011	FALSE	N/A	1000	65337117-65337119	N/A	65389011\65389013	FALSE	N/A	N/A	65391681\65391683	65391680\65391680
LINE	A_WOLF	G_WOLF	chr4	66383860	66384444	66336958	66336958	TRUE	agaaaaacaggagtgaaa	agaaaaacaggagtgaaa	agaaaaacaggagtgaaa	N/A	50	N/A	N/A	LINE/L1	N/A	Forward	L1_Cf	N/A	+	N/A	66336958	66336959	N/A	66384444	66383860	66384445	66383861	FALSE	TTTCTAA	1000	66336959-66336976	N/A	66383861\66383878	FALSE	N/A	N/A	66384445\66384462	66384435\66384444
LINE	A_WOLF	G_WOLF	chr4	69445528	69451875	69410492	69410492	TRUE	acaatttcacgaaagcc	acaatttcacgaaagcc	acaatttcacgaaagcc	N/A	50	N/A	N/A	LINE/L1	N/A	Forward	L1_Cf	N/A	+	N/A	69410492	69410493	N/A	69451875	69445528	69451876	69445529	FALSE	ATTGTGA	1000	69410493-69410509	N/A	69445529\69445545	FALSE	N/A	N/A	69451876\69451892	69451857\69451875
LINE	A_WOLF	G_WOLF	chr4	69498420	69504752	69457053	69457053	TRUE	aaaaatacaattatg	aaaaatacaattatg	aaaaatacaattatg	N/A	50	N/A	N/A	LINE/L1	N/A	Forward	L1_Cf	N/A	+	N/A	69457053	69457054	N/A	69504752	69498420	69504753	69498421	FALSE	tttttaa	1000	69457054-69457068	N/A	69498421\69498435	FALSE	N/A	N/A	69504753\69504767	69504746\69504752
LINE	A_WOLF	G_WOLF	chr4	69971774	69972189	69923909	69923909	TRUE	gtccatctccacgtt	gtccatctccacgtt	gtccatctccacgtt	N/A	50	N/A	N/A	LINE/L1	N/A	Reverse	L1_Cf	N/A	+	N/A	69923909	69923910	N/A	69972189	69971774	69972190	69971775	FALSE	ACGTTAA	1000	69923910-69923924	N/A	69971775\69971789	FALSE	N/A	N/A	69972190\69972204	69971790\69971800
LINE	A_WOLF	G_WOLF	chr4	71032133	71032444	70986163	70986163	TRUE	taaaagtaaggtttgt	taaaagtaaggtttgt	taaaagtaaggtttgt	N/A	50	N/A	N/A	LINE/L1	N/A	Forward	L1_Cf	N/A	+	N/A	70986163	70986164	N/A	71032444	71032133	71032445	71032134	FALSE	TTTTAAA	1000	70986164-70986179	N/A	71032134\71032149	FALSE	N/A	N/A	71032445\71032460	71032372\71032444
LINE	A_WOLF	G_WOLF	chr4	71085030	71091341	71039168	71039168	TRUE	aaagaaatgactcca	aaagaaatgactcca	aaagaaatgactcca	N/A	50	N/A	N/A	LINE/L1	N/A	Forward	L1MEc\L1MEc	N/A	+	N/A	71039168	71039169	N/A	71091341	71085030	71091342	71085031	FALSE	TCTTTAT	1000	71039169-71039183	N/A	71085031\71085045	FALSE	N/A	N/A	71091342\71091356	71091318\71091341
[truncated: 181,219 more rows]
