# Supplementary material for: A phylogenetic estimate of canine retrotransposition rates based on genome assembly comparisons
Source: bioRxiv. 2025 Nov 6:2025.09.10.675418. Originally published 2025 Sep 16. Preprint. [Version 2] doi: 10.1101/2025.09.10.675418 (PMC12458276; doi:10.1101/2025.09.10.675418)
Supplement: Supplement 4 [file media-4.xlsx]

## Sheet: Sheet2
Column Number	Column Name	Column Description
1	MEI_type	Type of Mobile Element
2	Filled_Site	Assembly with the Filled Site
3	Empty_Site	Assembly with the Empty Site
4	#chr	Original Minimap2 filled site chromosome
5	Filled_start	Original Minimap2 filled site start (0-based)
6	Filled_end	Original Minimap2 filled end (0-based)
7	Empty_start	Original Minimap2 empty site start (0-based)
8	Empty_end	Original Minimap2 empty end (0-based)
9	AGE_Insertion_Found	Boolean of if AGE found an insertion at the locus. Will always be True
10	AGE_TSD_Seq_empty	Sequence of the empty site corresponding to TSD as determined by AGE
11	AGE_TSD_Seq_left	Sequence of the left TSD as determined by AGE
12	AGE_TSD_Seq_right	Sequence of the right TSD as determined by AGE
13	AGE_orientation	Orientation modifier for AGE alignment. -revcom2 if the query and target are in opposite orientations. Otherwise N/A
14	Interior_TE_dist	Legacy holdover from previous versions. Has been replaced with "N/A" to reflect this in post
15	Prefix	Prefix file name from which other file names are internally derived
16	Query	Path to reference genome which has the empty site at this locus
17	RM_Class	Repeat Class as determined by RepeatMasker
18	RM_name	Path to file containing Repeats as determined by RepeatMasker
19	RM_orientation	Repeat Orientation as determined by RepeatMasker
20	RM_subfamilies	A list of all subfamilies identified by RepeatMasker at the locus
21	Ref	Path to reference genome which has the filled site at this locus
22	Reference_orientation	Orientation of target relative to query
23	Refined_Empty_end	Last base in the empty site deletion at the locus, if present (After AGE processing)
24	Refined_Empty_left_bound	Base pair before the insertion, will be larger than right bound if the query and target are in opposite orientation (After AGE processing)
25	Refined_Empty_right_bound	Base pair after the insertion, will be smaller than left bound if the query and target are in opposite orientation (After AGE processing)
26	Refined_Empty_start	First base in the empty site deletion at the locus, if present (After AGE processing)
27	Refined_Filled_end	Last base inserted sequence at the filled site (After AGE processing)
28	Refined_Filled_left_bound	Last base before inserted sequence at the filled site (After AGE processing)
29	Refined_Filled_right_bound	First base after inserted sequence at the filled site (After AGE processing)
30	Refined_Filled_start	First base inserted sequence at the filled site (After AGE processing)
31	TE_extends	Boolean of if the RepeatMasker TE annotation continues beyond the bounds of the insertion
32	AGE_endo	Endonuclease sequence assessed from AGE identified TSDs
33	AGE_flank	Number of bp added upstream and downstream of insertion prior to AGE alignemed
34	empty_coords	Genome coordinates corresponding with TSD sequence at the empty site
35	left_TSD_empty	AGE can detect insertions or deletions. If a locus had a deletion rather than an insertion, TSDs would be identified in the genome we have labelled as empty
36	left_TSD_filled	Coordinates of the left TSD in the filled genome
37	mismatch_TSD	Boolean detecting if the Left TSD, right TSD, and correpsonding sequence in the empty site
38	poly_a_list	List of all (A) homopolymers detected in the inserted sequence. No homopolymers are listed if multiple element orientations found in the insertion
39	right_TSD_empty	AGE can detect insertions or deletions. If a locus had a deletion rather than an insertion, TSDs would be identified in the genome we have labelled as empty
40	right_TSD_filled	Coordinates of the right TSD in the filled genome
41	Adjacent_Poly	Coordinates of the adjacent poly if one has been identified. Can be shorter than 10bp
Note: Unless otherwise specified all coordinates are 1-based
Note: Several non-essential columns have been replaced with "N/A" to reduce the size of this document. These include Prefix, Query, RM_name, Ref, left_TSD_empty, right_TSD_empty, and poly_a_list
